# Supplementary material for: Decoding the Synaptic Proteome with Long-Term Exposure to Midazolam during Early Development
Source: Int J Mol Sci. 2022 Apr 8;23(8):4137. doi: 10.3390/ijms23084137 (PMC9027542; doi:10.3390/ijms23084137)
Supplement: Supplementary file 1 [file ijms-23-04137-s001.zip › Table S1.xlsx]

## Sheet: Midazolam-P21
Accession	Peptide count	Unique peptides	Confidence score	Anova (p)	q Value	Max fold change	Mass	Description	S1	S2	S3	S4	S5	S6	SAL-AVG	M1	M2	M3	M4	M5	M6	MID-AVG	FC(M/S)
tr|B5DFK6|B5DFK6_RAT	15	14	673.02	4.93727e-06	0.00514153	1.68	135667	AP-3 complex subunit delta OS=Rattus norvegicus OX=10116 GN=Ap3d1 PE=1 SV=1	2.27985e+06	2.56404e+06	2.22238e+06	2.23147e+06	2.42378e+06	2.43367e+06		3.7874e+06	4.07131e+06	4.63652e+06	4.42059e+06	3.27876e+06	3.58614e+06
P11030|ACBP_RAT;tr|Q6TXF3|Q6TXF3_RAT	7	6	313.17	1.05317e-05	0.00514153	1.70962	10027.5	Acyl-CoA-binding protein OS=Rattus norvegicus OX=10116 GN=Dbi PE=1 SV=3	3.31648e+06	4.81235e+06	4.52682e+06	3.82325e+06	4.15344e+06	4.7711e+06		6.38723e+06	7.09983e+06	7.35874e+06	7.91507e+06	6.97731e+06	7.692e+06
P60522|GBRL2_RAT	1	1	26.32	1.1013e-05	0.00514153	1.97886	13666.8	Gamma-aminobutyric acid receptor-associated protein-like 2 OS=Rattus norvegicus OX=10116 GN=Gabarapl2 PE=3 SV=1	910714	971708	884878	842449	1.06917e+06	708415		1.7528e+06	1.51599e+06	1.94566e+06	2.21995e+06	1.47777e+06	1.74861e+06
Q4KMA2|RD23B_RAT	11	10	522.81	1.13247e-05	0.00514153	2.77824	43496.6	UV excision repair protein RAD23 homolog B OS=Rattus norvegicus OX=10116 GN=Rad23b PE=1 SV=1	2.21935e+07	1.76523e+07	1.53295e+07	2.06847e+07	1.50307e+07	2.32239e+07		5.64219e+06	5.98632e+06	1.06861e+07	7.00257e+06	6.5086e+06	5.24862e+06
B0LT89|STK24_RAT;tr|H9KVF3|H9KVF3_RAT	4	4	246.52	1.25648e-05	0.00514153	1.29516	47989.6	Serine/threonine-protein kinase 24 OS=Rattus norvegicus OX=10116 GN=Stk24 PE=2 SV=1	351013	357104	356185	321435	379954	343725		507297	448806	437947	449364	430307	458307
F1M4A4|KIF1A_RAT	13	13	467.57	1.69565e-05	0.00578218	1.32102	192933	Kinesin-like protein KIF1A OS=Rattus norvegicus OX=10116 GN=Kif1a PE=1 SV=3	218484	202122	228403	215047	208805	190244		304685	272689	276796	259929	262388	292095
P85108|TBB2A_RAT	165	11	7775.98	3.4478e-05	0.00881775	1.68777	49907	Tubulin beta-2A chain OS=Rattus norvegicus OX=10116 GN=Tubb2a PE=1 SV=1	1.05762e+08	1.43294e+08	1.53675e+08	1.15347e+08	1.60336e+08	1.48645e+08		2.555e+08	2.23271e+08	2.09626e+08	2.29655e+08	2.2714e+08	2.50694e+08
Q3KRE8|TBB2B_RAT	172	5	8095.88	3.4478e-05	0.00881775	1.68777	49953.1	Tubulin beta-2B chain OS=Rattus norvegicus OX=10116 GN=Tubb2b PE=1 SV=1	5.81157e+07	7.87395e+07	8.44442e+07	6.33827e+07	8.81043e+07	8.16798e+07		1.40397e+08	1.22687e+08	1.15189e+08	1.26195e+08	1.24813e+08	1.37756e+08
F1LTR1|WDR26_RAT	1	1	55.7	4.0095e-05	0.00911494	2.22808	58490.4	WD repeat-containing protein 26 OS=Rattus norvegicus OX=10116 GN=Wdr26 PE=3 SV=2	142455	154831	174437	173149	167447	137727		280161	232321	400503	399531	460691	343572
tr|Q4QQV0|Q4QQV0_RAT	85	2	3697.43	5.80445e-05	0.0108602	1.69622	50059.4	Tubulin beta chain OS=Rattus norvegicus OX=10116 GN=Tubb6 PE=1 SV=1	7.7054e+06	1.14019e+07	1.126e+07	7.95693e+06	8.61206e+06	1.00463e+07		1.81811e+07	1.37187e+07	1.59048e+07	1.73515e+07	1.56494e+07	1.58493e+07
Q63151|ACSL3_RAT	2	1	43.89	5.8388e-05	0.0108602	2.22897	80458.3	Long-chain-fatty-acid--CoA ligase 3 OS=Rattus norvegicus OX=10116 GN=Acsl3 PE=1 SV=1	42247	34938.9	37564.1	37995.4	29318	59499.7		15144.1	23247.2	16939.2	15053.7	17718.5	20271.7
O88989|MDHC_RAT	34	32	1864.84	0.000100978	0.0172168	1.49659	36483.1	Malate dehydrogenase, cytoplasmic OS=Rattus norvegicus OX=10116 GN=Mdh1 PE=1 SV=3	9.60995e+06	1.15326e+07	8.85903e+06	1.07175e+07	1.02792e+07	1.27027e+07		6.28049e+06	7.49444e+06	6.29788e+06	7.35689e+06	7.45965e+06	7.67479e+06
Q62746|SYT6_RAT;tr|A0A0G2JW68|A0A0G2JW68_RAT	3	3	94.3	0.00014567	0.0229262	2.28256	57178.8	Synaptotagmin-6 OS=Rattus norvegicus OX=10116 GN=Syt6 PE=1 SV=1	39964.9	106645	60384.8	61779.1	55547	69982.3		160886	170404	165134	153447	113067	137083
tr|G3V7C6|G3V7C6_RAT	168	3	7801.94	0.000191597	0.0265879	1.51161	61186.9	Tubulin beta chain OS=Rattus norvegicus OX=10116 GN=Tubb4b PE=1 SV=2	1.65165e+07	2.33916e+07	2.05623e+07	1.6606e+07	1.8922e+07	2.2196e+07		2.91657e+07	2.71356e+07	2.65324e+07	3.48007e+07	2.89891e+07	3.20401e+07
Q64605|PTPRS_RAT;tr|Q4JFL8|Q4JFL8_RAT	25	15	1290.54	0.000201142	0.0265879	1.44606	211929	Receptor-type tyrosine-protein phosphatase S OS=Rattus norvegicus OX=10116 GN=Ptprs PE=1 SV=2	1.57803e+06	1.79518e+06	1.64398e+06	1.47518e+06	1.5751e+06	1.6524e+06		2.23903e+06	2.00039e+06	2.1684e+06	2.38846e+06	2.23649e+06	3.02271e+06
tr|Q6P503|Q6P503_RAT	14	13	717.95	0.000207921	0.0265879	1.42316	28308.9	V-type proton ATPase subunit D OS=Rattus norvegicus OX=10116 GN=Atp6v1d PE=1 SV=1	4.08845e+06	5.33711e+06	5.01714e+06	4.29389e+06	5.10365e+06	5.20542e+06		6.44599e+06	6.50139e+06	6.39815e+06	7.84193e+06	6.29891e+06	7.85025e+06
P23711|HMOX2_RAT	1	1	50.43	0.000230411	0.0277307	1.42257	35762.5	Heme oxygenase 2 OS=Rattus norvegicus OX=10116 GN=Hmox2 PE=1 SV=1	849282	1.19911e+06	1.113e+06	960733	981497	1.21537e+06		1.46436e+06	1.48065e+06	1.60168e+06	1.32334e+06	1.55251e+06	1.56665e+06
Q5QD51|AKA12_RAT	12	12	542.97	0.000244066	0.0277422	2.14798	181109	A-kinase anchor protein 12 OS=Rattus norvegicus OX=10116 GN=Akap12 PE=1 SV=1	196415	294335	290262	260934	264844	416204		502493	619230	492671	826455	490224	769877
P85515|ACTZ_RAT	13	4	665.38	0.000273823	0.0294865	1.26746	42613.8	Alpha-centractin OS=Rattus norvegicus OX=10116 GN=Actr1a PE=1 SV=1	4.97483e+06	4.80714e+06	5.48173e+06	4.64181e+06	4.85473e+06	5.34478e+06		5.90821e+06	5.56363e+06	6.5626e+06	6.94067e+06	6.70153e+06	6.48013e+06
Q4FZY0|EFHD2_RAT	5	5	188.98	0.00030068	0.0297448	1.72686	26759.1	EF-hand domain-containing protein D2 OS=Rattus norvegicus OX=10116 GN=Efhd2 PE=1 SV=1	1.43903e+06	1.36267e+06	1.10509e+06	1.27227e+06	1.10124e+06	1.9865e+06		658197	860187	776414	843090	805608	843682
P49185|MK08_RAT;tr|F1LP66|F1LP66_RAT	2	2	80.68	0.000305298	0.0297448	1.83593	46807.1	Mitogen-activated protein kinase 8 OS=Rattus norvegicus OX=10116 GN=Mapk8 PE=1 SV=1	290693	473003	447884	438263	455387	631967		757554	666800	933615	960527	872937	833881
Q8R511|FNBP1_RAT;tr|F1LZF2|F1LZF2_RAT;tr|Z4YNH5|Z4YNH5_RAT	1	1	33.54	0.000325825	0.0303017	1.91731	71292.8	Formin-binding protein 1 OS=Rattus norvegicus OX=10116 GN=Fnbp1 PE=1 SV=2	1.06619e+06	1.18954e+06	918256	1.13704e+06	1.63812e+06	1.13944e+06		790926	825349	544258	503809	482014	550789
Q6AZ50|ATG3_RAT	4	4	148.96	0.000347308	0.0308954	1.46141	35822.4	Ubiquitin-like-conjugating enzyme ATG3 OS=Rattus norvegicus OX=10116 GN=Atg3 PE=2 SV=1	158727	186253	152757	141326	192876	151310		240000	241234	187108	248666	267384	252532
tr|A0A0G2JY08|A0A0G2JY08_RAT	17	16	733.95	0.000429133	0.0365836	1.5479	233379	Unconventional myosin-XVIIIa OS=Rattus norvegicus OX=10116 GN=Myo18a PE=1 SV=1	436924	619162	649049	578810	684163	493044		968448	799492	1.01618e+06	741240	940261	891910
P62744|AP2S1_RAT	8	8	277.5	0.000469084	0.0378618	1.37153	17017.7	AP-2 complex subunit sigma OS=Rattus norvegicus OX=10116 GN=Ap2s1 PE=1 SV=1	1.55648e+06	1.96888e+06	1.79911e+06	1.76549e+06	2.01504e+06	2.2199e+06		2.62794e+06	2.50427e+06	2.57938e+06	2.98308e+06	2.59102e+06	2.24671e+06
tr|F1MAH6|F1MAH6_RAT	4	4	165.23	0.00050116	0.0378618	2.15459	88036.4	Cadherin 11 OS=Rattus norvegicus OX=10116 GN=Cdh11 PE=1 SV=1	72941.7	60371.2	60340.6	59276.3	74124.6	138832		150682	160535	129288	170418	151365	241506
tr|D4A1B8|D4A1B8_RAT	6	5	281.39	0.000511806	0.0378618	1.4609	21112.5	Dynactin subunit 3 OS=Rattus norvegicus OX=10116 GN=Dctn3 PE=1 SV=1	433798	444263	458508	464782	410299	507061		564774	550513	575608	760019	778270	742592
Q4QRB4|TBB3_RAT	116	36	5432.23	0.000562277	0.0378618	1.79291	50418.7	Tubulin beta-3 chain OS=Rattus norvegicus OX=10116 GN=Tubb3 PE=1 SV=1	1.54678e+08	3.30863e+08	2.92122e+08	2.27039e+08	3.0572e+08	3.16815e+08		5.41569e+08	4.7074e+08	4.33622e+08	5.15353e+08	4.61657e+08	4.94544e+08
Q05683|DCE2_RAT	9	8	485.87	0.000573657	0.0378618	1.95099	65402.4	Glutamate decarboxylase 2 OS=Rattus norvegicus OX=10116 GN=Gad2 PE=1 SV=1	1.8041e+06	2.55767e+06	2.94771e+06	2.75344e+06	2.95919e+06	2.32133e+06		3.57085e+06	4.12152e+06	7.07736e+06	6.20156e+06	4.21285e+06	4.7507e+06
Q9Z2Z8|DHCR7_RAT	1	1	26.73	0.000604027	0.0378618	1.61388	54155.1	7-dehydrocholesterol reductase OS=Rattus norvegicus OX=10116 GN=Dhcr7 PE=1 SV=1	99032.5	83676.4	80052.1	104607	80408.4	109693		66794.1	62389.2	43210.7	68116	45583.8	59328.5
tr|G3V8D6|G3V8D6_RAT	16	15	745.54	0.000626595	0.0378618	1.48037	80760.5	Tripartite motif protein 3, isoform CRA_a OS=Rattus norvegicus OX=10116 GN=Trim3 PE=1 SV=1	718018	736779	765830	695632	977032	788992		1.07567e+06	1.00045e+06	1.23449e+06	1.12743e+06	1.49033e+06	1.00315e+06
tr|B2RYG2|B2RYG2_RAT;tr|F1LQJ7|F1LQJ7_RAT	3	3	95.71	0.00062954	0.0378618	1.36658	73272	Phosphoenolpyruvate carboxykinase (GTP) (Fragment) OS=Rattus norvegicus OX=10116 GN=Pck2 PE=2 SV=1	179205	207077	168175	166177	171029	175918		219554	303362	246561	211831	224656	252966
P15087|CBPE_RAT	8	8	284.44	0.000638703	0.0378618	1.53046	53309	Carboxypeptidase E OS=Rattus norvegicus OX=10116 GN=Cpe PE=1 SV=1	1.49695e+06	2.03702e+06	2.11332e+06	1.59119e+06	1.92852e+06	1.44933e+06		2.30772e+06	3.17073e+06	2.65347e+06	2.32415e+06	2.6679e+06	3.12386e+06
P04094|PENK_RAT	1	1	52.41	0.000643639	0.0378618	2.01464	30932	Proenkephalin-A OS=Rattus norvegicus OX=10116 GN=Penk PE=1 SV=1	3.46815e+06	2.89761e+06	2.54369e+06	3.36187e+06	2.18014e+06	3.50849e+06		6.60792e+06	3.8781e+06	9.00059e+06	5.55921e+06	6.14057e+06	4.99645e+06
Q5RKI0|WDR1_RAT	18	17	906.57	0.000647685	0.0378618	1.35315	66181.5	WD repeat-containing protein 1 OS=Rattus norvegicus OX=10116 GN=Wdr1 PE=1 SV=3	2.55159e+06	2.82346e+06	3.11345e+06	2.55883e+06	2.77667e+06	3.45934e+06		3.40394e+06	3.59556e+06	4.21207e+06	3.70586e+06	4.27077e+06	4.19883e+06
Q5I0E7|TMED9_RAT	1	1	28.23	0.000699815	0.0388621	2.21497	27028.1	Transmembrane emp24 domain-containing protein 9 OS=Rattus norvegicus OX=10116 GN=Tmed9 PE=1 SV=1	162365	146681	137648	257416	131883	252885		86786.4	100688	54594	106747	77405.8	65379.3
P53676|AP3M1_RAT;tr|Q6IRG9|Q6IRG9_RAT	5	1	234.95	0.000708757	0.0388621	1.27019	46981.3	AP-3 complex subunit mu-1 OS=Rattus norvegicus OX=10116 GN=Ap3m1 PE=1 SV=1	287568	322520	305182	333078	332256	259822		368842	422913	401392	353888	419531	371121
tr|D4ABK1|D4ABK1_RAT	3	2	115	0.000733044	0.0388621	2.43538	21369.6	Synaptogyrin 3 OS=Rattus norvegicus OX=10116 GN=Syngr3 PE=1 SV=1	206700	365309	308336	480761	332156	400256		184185	232656	100180	144326	106208	92072.8
O08719|EVL_RAT;tr|F1M8I7|F1M8I7_RAT	1	1	45.61	0.000746829	0.0388621	1.28624	45152.3	Ena/VASP-like protein OS=Rattus norvegicus OX=10116 GN=Evl PE=1 SV=2	326465	268219	312556	306105	359558	365939		447218	378714	394239	430310	409116	434213
tr|Q56A19|Q56A19_RAT	4	3	149.41	0.000761397	0.0388621	1.7408	84380.2	Chloride channel protein OS=Rattus norvegicus OX=10116 GN=Clcn4 PE=1 SV=1	69963	97131.7	96585.8	95961.9	132414	71005.1		159999	166003	141836	139697	151694	220951
O70441|SYN3_RAT;tr|A0A096MIT7|A0A096MIT7_RAT	6	4	213.25	0.000786543	0.0388621	1.72197	63348.7	Synapsin-3 OS=Rattus norvegicus OX=10116 GN=Syn3 PE=1 SV=1	350558	264977	399713	348785	361914	510226		527424	630021	503948	758798	629656	800778
tr|M0R8B6|M0R8B6_RAT	20	2	742.48	0.000800352	0.0388621	2.35431	50416.1	Tubulin beta chain OS=Rattus norvegicus OX=10116 GN=Tubb1 PE=1 SV=1	1.46114e+06	2.19743e+06	1.59515e+06	1.60364e+06	1.40306e+06	3.3005e+06		4.59651e+06	2.43138e+06	5.38437e+06	5.31255e+06	4.09701e+06	5.3961e+06
tr|D4ACG7|D4ACG7_RAT;tr|H1UBM5|H1UBM5_RAT	14	11	584.9	0.000823861	0.0388621	1.53954	61748.9	Copine 6 OS=Rattus norvegicus OX=10116 GN=Cpne6 PE=1 SV=2	1.41975e+06	1.10485e+06	1.3722e+06	1.10722e+06	1.68386e+06	1.301e+06		1.75797e+06	2.44977e+06	1.75323e+06	2.4642e+06	2.01654e+06	1.85751e+06
P19103|PPR1A_RAT	2	2	80.35	0.000835743	0.0388621	1.35307	18737.9	Protein phosphatase 1 regulatory subunit 1A OS=Rattus norvegicus OX=10116 GN=Ppp1r1a PE=1 SV=1	558076	782077	716540	742086	695389	593920		1.05819e+06	987816	895607	870121	834717	885016
tr|A0A0G2KAN5|A0A0G2KAN5_RAT;tr|B2RYQ5|B2RYQ5_RAT	1	1	30.15	0.000859379	0.0390731	2.40854	14206.2	Enhancer of rudimentary homolog OS=Rattus norvegicus OX=10116 GN=Erh PE=1 SV=1	156308	119466	154283	215016	85122.2	169517		77159.1	89512.4	70254.1	51837	47960.8	36827.3
O35353|GBB4_RAT	14	8	653.26	0.000895495	0.0398301	1.56787	37363	Guanine nucleotide-binding protein subunit beta-4 OS=Rattus norvegicus OX=10116 GN=Gnb4 PE=2 SV=4	2.89714e+06	3.09839e+06	2.08556e+06	2.39911e+06	2.54832e+06	3.07106e+06		4.05809e+06	3.05628e+06	3.89702e+06	4.56157e+06	4.77295e+06	4.8962e+06
tr|D4ADD3|D4ADD3_RAT	6	4	227.21	0.000931752	0.0405609	1.38156	176516	HECT-type E3 ubiquitin transferase OS=Rattus norvegicus OX=10116 GN=Hecw2 PE=1 SV=1	172691	160823	157028	158164	151354	121283		195444	204070	235020	174467	229344	234541
tr|D3ZC15|D3ZC15_RAT	1	1	21.1	0.000976026	0.0416031	2.4024	148359	Capping protein regulator and myosin 1 linker 2 OS=Rattus norvegicus OX=10116 GN=Carmil2 PE=1 SV=2	29178.4	28679	21932.4	32383.1	17311.8	15126.1		6087.85	15919.8	7872.66	13456.8	8222.52	8634.81
P0DSP1|SORL_RAT	3	2	98.31	0.00101352	0.0420897	1.42308	247314	Sortilin-related receptor OS=Rattus norvegicus OX=10116 GN=Sorl1 PE=1 SV=1	414607	386892	480510	492449	347423	448748		295941	357340	336093	245643	286994	284377
tr|F1LNF7|F1LNF7_RAT	24	23	1189.6	0.00104403	0.0420897	1.64882	41176.5	Isocitrate dehydrogenase [NAD] subunit, mitochondrial OS=Rattus norvegicus OX=10116 GN=Idh3a PE=1 SV=2	4.10092e+06	6.51094e+06	9.25975e+06	7.13214e+06	6.75493e+06	7.91404e+06		1.08105e+07	1.15401e+07	1.0399e+07	1.25912e+07	1.14409e+07	1.19291e+07
Q5XI32|CAPZB_RAT;tr|A0A0G2JYB1|A0A0G2JYB1_RAT	8	8	418.15	0.0010929	0.0420897	1.61703	30628.7	F-actin-capping protein subunit beta OS=Rattus norvegicus OX=10116 GN=Capzb PE=1 SV=1	2.09384e+06	2.26072e+06	1.91213e+06	2.22707e+06	2.56069e+06	2.06211e+06		2.67009e+06	3.46093e+06	3.07206e+06	3.1694e+06	5.23376e+06	3.6036e+06
tr|B5DFK5|B5DFK5_RAT;tr|F1LML7|F1LML7_RAT;tr|Q99PW9|Q99PW9_RAT	5	5	178.47	0.00109403	0.0420897	1.78619	119424	Hip1r protein OS=Rattus norvegicus OX=10116 GN=Hip1r PE=2 SV=1	93013.1	107842	109418	94868	104126	141308		210205	125193	194892	250170	151151	230438
Q712U5|ARP19_RAT	2	1	57.46	0.00110916	0.0420897	2.27956	12292.9	cAMP-regulated phosphoprotein 19 OS=Rattus norvegicus OX=10116 GN=Arpp19 PE=1 SV=3	62190.2	67376.6	40769.8	80260.5	60990.2	95587.7		27249.2	20014.8	36753	50140.6	23007.6	21454.5
Q6I7R3|ISOC1_RAT;tr|F2Z3T7|F2Z3T7_RAT	3	3	207.83	0.00114757	0.0420897	1.33046	32002.5	Isochorismatase domain-containing protein 1 OS=Rattus norvegicus OX=10116 GN=Isoc1 PE=1 SV=1	313461	420729	404157	312855	365852	358108		550783	501474	503697	454176	418007	465819
tr|B0BN63|B0BN63_RAT	7	7	268.15	0.00115293	0.0420897	1.36088	38104.2	Activator of Hsp90 ATPase activity 1 OS=Rattus norvegicus OX=10116 GN=Ahsa1 PE=1 SV=1	1.11439e+06	934342	906432	1.02062e+06	730739	1.07074e+06		1.46655e+06	1.17632e+06	1.33987e+06	1.37237e+06	1.26565e+06	1.24138e+06
P05696|KPCA_RAT;tr|B5DFC4|B5DFC4_RAT;tr|F1LS98|F1LS98_RAT;tr|F1M2P8|F1M2P8_RAT	11	4	456.49	0.0011838	0.0420897	1.52593	76792	Protein kinase C alpha type OS=Rattus norvegicus OX=10116 GN=Prkca PE=1 SV=3	1.09522e+06	1.11901e+06	1.31591e+06	1.11892e+06	1.36452e+06	1.40986e+06		2.39496e+06	1.61293e+06	2.06414e+06	1.39522e+06	1.79937e+06	2.06099e+06
Q4V7C7|ARP3_RAT;tr|A0A0G2K1C0|A0A0G2K1C0_RAT	13	9	598.97	0.00121108	0.0420897	1.7635	47357.2	Actin-related protein 3 OS=Rattus norvegicus OX=10116 GN=Actr3 PE=1 SV=1	6.05027e+06	2.90246e+06	2.92741e+06	2.68359e+06	3.95968e+06	4.21911e+06		7.00384e+06	6.95737e+06	6.24305e+06	5.4462e+06	7.69401e+06	6.76206e+06
O88267|ACOT1_RAT;tr|A0A0G2K7Z3|A0A0G2K7Z3_RAT;tr|Q6IMX8|Q6IMX8_RAT	2	1	104.9	0.00121158	0.0420897	2.95435	46013.1	Acyl-coenzyme A thioesterase 1 OS=Rattus norvegicus OX=10116 GN=Acot1 PE=1 SV=1	31930.3	60662.1	76906.3	82768.9	116054	163574		208906	154071	245215	370909	291723	300582
P63329|PP2BA_RAT	37	21	1691.55	0.00121373	0.0420897	1.78903	58643.9	Serine/threonine-protein phosphatase 2B catalytic subunit alpha isoform OS=Rattus norvegicus OX=10116 GN=Ppp3ca PE=1 SV=1	3.35571e+06	4.69256e+06	2.9624e+06	4.53435e+06	3.67771e+06	4.31599e+06		5.66113e+06	4.9444e+06	6.47927e+06	9.92815e+06	8.26379e+06	6.83478e+06
	56	1	1757.76	0.00125063	0.0424184	1.65139			822506	643136	568498	783825	505391	776850		412430	309132	536434	460226	356114	408545
tr|Q5U2S7|Q5U2S7_RAT	9	9	437	0.00128504	0.0424184	1.4784	60688.3	Proteasome (Prosome, macropain) 26S subunit, non-ATPase, 3 OS=Rattus norvegicus OX=10116 GN=Psmd3 PE=1 SV=1	1.28536e+06	1.32778e+06	1.15326e+06	888648	1.17057e+06	955688		1.58312e+06	1.39562e+06	1.779e+06	1.48306e+06	2.10594e+06	1.67876e+06
P69897|TBB5_RAT	167	13	7822.12	0.00128541	0.0424184	1.59477	49670.9	Tubulin beta-5 chain OS=Rattus norvegicus OX=10116 GN=Tubb5 PE=1 SV=1	1.49224e+08	1.27806e+08	1.56659e+08	1.03462e+08	1.00187e+08	1.03295e+08		2.0705e+08	1.48749e+08	2.00536e+08	2.41598e+08	1.7348e+08	2.09724e+08
Q62871|DC1I2_RAT;tr|G3V9V3|G3V9V3_RAT;tr|Q6AZ35|Q6AZ35_RAT	5	5	249.87	0.00136472	0.0443207	1.40425	71178.2	Cytoplasmic dynein 1 intermediate chain 2 OS=Rattus norvegicus OX=10116 GN=Dync1i2 PE=1 SV=1	202933	248043	226401	184199	166243	195690		319782	222689	286654	293939	291602	303452
Q63198|CNTN1_RAT	55	52	2718.2	0.00140661	0.044554	1.44934	113494	Contactin-1 OS=Rattus norvegicus OX=10116 GN=Cntn1 PE=1 SV=2	1.55503e+07	2.36608e+07	1.87296e+07	1.45323e+07	1.98598e+07	1.8842e+07		2.92609e+07	2.51651e+07	2.16465e+07	2.87969e+07	2.6805e+07	2.94551e+07
Q6MG08|ABCF1_RAT	1	1	33.72	0.00143228	0.044554	10501.1	95251.9	ATP-binding cassette sub-family F member 1 OS=Rattus norvegicus OX=10116 GN=Abcf1 PE=1 SV=1	0	0	0	0	0	6.86788		958.828	0	17475.9	3695.05	33010.5	16979.9
Q4V8B7|HSDL1_RAT	5	5	194.31	0.00145685	0.044554	1.43947	36907.6	Inactive hydroxysteroid dehydrogenase-like protein 1 OS=Rattus norvegicus OX=10116 GN=Hsdl1 PE=2 SV=1	526542	623707	885000	876061	791683	692147		1.02491e+06	1.13559e+06	1.0118e+06	1.03816e+06	980624	1.13559e+06
tr|D3ZLN7|D3ZLN7_RAT	4	3	116.32	0.00147428	0.044554	1.85051	22781.1	COMM domain containing 2 (Predicted), isoform CRA_c OS=Rattus norvegicus OX=10116 GN=Commd2 PE=1 SV=1	188328	144663	254677	228933	148621	204297		99503.9	121480	87454.9	75880.2	159644	88035
P70566|TMOD2_RAT	12	11	822.63	0.00148078	0.044554	1.64479	39491.8	Tropomodulin-2 OS=Rattus norvegicus OX=10116 GN=Tmod2 PE=1 SV=1	7.00859e+06	4.60457e+06	6.69273e+06	5.55127e+06	7.11173e+06	4.4981e+06		9.04774e+06	8.87233e+06	1.06172e+07	7.58007e+06	1.32034e+07	9.01515e+06
P23385|GRM1_RAT;tr|G3V7U1|G3V7U1_RAT	1	1	33.46	0.00151897	0.0450408	2.28301	133236	Metabotropic glutamate receptor 1 OS=Rattus norvegicus OX=10116 GN=Grm1 PE=1 SV=1	67599	54138.5	38522.7	47896.9	41706.7	22512.2		126247	66084.2	114065	131729	71397	112315
Q68FX0|IDH3B_RAT	16	16	731.8	0.0015682	0.0458363	1.60002	42353.9	Isocitrate dehydrogenase [NAD] subunit beta, mitochondrial OS=Rattus norvegicus OX=10116 GN=Idh3B PE=2 SV=1	1.19715e+06	1.27434e+06	1.55553e+06	1.39037e+06	1.02911e+06	1.50564e+06		1.81164e+06	1.59381e+06	2.31672e+06	2.91563e+06	2.17683e+06	1.90896e+06
P31044|PEBP1_RAT	17	15	767.01	0.00170722	0.0486541	1.43006	20801.4	Phosphatidylethanolamine-binding protein 1 OS=Rattus norvegicus OX=10116 GN=Pebp1 PE=1 SV=3	1.15472e+07	1.48544e+07	1.05455e+07	1.27739e+07	1.48084e+07	1.7411e+07		1.67089e+07	2.24467e+07	1.94668e+07	2.00177e+07	1.7952e+07	2.05876e+07
Q62991|SCFD1_RAT	2	2	90.24	0.00171421	0.0486541	2.11599	72262.9	Sec1 family domain-containing protein 1 OS=Rattus norvegicus OX=10116 GN=Scfd1 PE=1 SV=1	67373.8	71487.2	43963.3	60116.5	33888.2	31176.8		92165.5	78321.7	126154	89881.6	162440	102774
Q6AXS4|RENR_RAT	4	3	182.37	0.00173595	0.0486541	1.8954	39081.8	Renin receptor OS=Rattus norvegicus OX=10116 GN=Atp6ap2 PE=1 SV=1	253434	225049	154984	319389	221055	401586		146983	141801	148491	154202	117557	122187
P54690|BCAT1_RAT;tr|Q99JD5|Q99JD5_RAT	10	10	468	0.00185195	0.050993	1.75782	46045.8	Branched-chain-amino-acid aminotransferase, cytosolic OS=Rattus norvegicus OX=10116 GN=Bcat1 PE=1 SV=1	552973	537177	480260	424228	806528	544222		728247	850520	808765	1.29334e+06	907555	1.29215e+06
P21932|ADCY3_RAT;tr|G3V6I2|G3V6I2_RAT	6	6	233.83	0.00186925	0.050993	1.43359	128936	Adenylate cyclase type 3 OS=Rattus norvegicus OX=10116 GN=Adcy3 PE=1 SV=1	777843	818814	841691	753090	757318	503638		959439	936063	1.11914e+06	1.04684e+06	1.07231e+06	1.24909e+06
Q63598|PLST_RAT;tr|F1LPK7|F1LPK7_RAT;tr|Q562B2|Q562B2_RAT	2	1	67.74	0.00191626	0.0515878	1.57103	70680	Plastin-3 OS=Rattus norvegicus OX=10116 GN=Pls3 PE=1 SV=2	83243.4	60522.8	83441.9	86600.7	81665.5	71975.1		90180.7	93648.4	147215	130941	123001	149390
B5DF89|CUL3_RAT;tr|A0A0G2JSP3|A0A0G2JSP3_RAT	8	8	310.9	0.00195578	0.0517108	1.26882	88932.2	Cullin-3 OS=Rattus norvegicus OX=10116 GN=Cul3 PE=1 SV=2	482968	482799	419434	405608	481671	427112		526372	492776	585748	684648	552720	583025
D3ZYW7|FRDA_RAT;tr|M0RAK4|M0RAK4_RAT	3	3	166.99	0.00197138	0.0517108	1.3807	23066.1	Frataxin, mitochondrial OS=Rattus norvegicus OX=10116 GN=Fxn PE=1 SV=1	826399	850451	979101	1.01243e+06	892573	744200		1.13397e+06	1.08673e+06	1.23667e+06	997142	1.42e+06	1.4503e+06
tr|B2RYI7|B2RYI7_RAT;tr|D4A0P5|D4A0P5_RAT;tr|F7ETI3|F7ETI3_RAT	2	2	72.62	0.00204868	0.0520206	1.23316	51439.7	Wdr41 protein OS=Rattus norvegicus OX=10116 GN=Wdr41 PE=2 SV=1	87125.3	104705	100106	108845	104971	90015		128329	127599	133422	106491	113784	125054
Q07652|CAC1E_RAT;tr|F1LMS1|F1LMS1_RAT;tr|Q923K6|Q923K6_RAT	5	4	174.22	0.00205201	0.0520206	1.33819	252114	Voltage-dependent R-type calcium channel subunit alpha-1E OS=Rattus norvegicus OX=10116 GN=Cacna1e PE=1 SV=1	303318	339917	305126	334593	272385	267888		377993	320163	389276	455766	446800	449831
tr|F1M6D0|F1M6D0_RAT	2	2	80.53	0.00205947	0.0520206	1.35359	14341.6	Mitochondrial ribosomal protein S6 OS=Rattus norvegicus OX=10116 GN=Mrps6 PE=1 SV=2	136945	106643	122441	112344	140704	115196		142013	139369	156950	183705	177963	193906
Q9JHW5|VAMP7_RAT	4	4	161.64	0.00208663	0.052064	1.43881	24775.7	Vesicle-associated membrane protein 7 OS=Rattus norvegicus OX=10116 GN=Vamp7 PE=1 SV=1	225288	357137	284239	319677	236801	291928		398848	350504	371125	387872	480550	478754
P39052|DYN2_RAT;tr|A0A0A0MY48|A0A0A0MY48_RAT;tr|A0A0A0MY49|A0A0A0MY49_RAT	15	1	478.64	0.00215762	0.0525713	3.19982	98230.4	Dynamin-2 OS=Rattus norvegicus OX=10116 GN=Dnm2 PE=1 SV=1	19061.7	17005.7	9971.51	9588.14	8725.27	38155.9		4569.67	5802.96	4711.54	4632.56	8413.68	3905.27
Q62967|MVD1_RAT	3	3	111.97	0.00220569	0.0525713	2.15792	43893	Diphosphomevalonate decarboxylase OS=Rattus norvegicus OX=10116 GN=Mvd PE=1 SV=2	79818.3	104747	84417.9	73100.7	92039.6	165460		131045	141151	194252	272755	264095	290556
Q9QUR2|DCTN4_RAT;tr|Q498N3|Q498N3_RAT	7	6	293.77	0.00224879	0.0525713	1.59966	53089.1	Dynactin subunit 4 OS=Rattus norvegicus OX=10116 GN=Dctn4 PE=1 SV=1	302132	534266	484169	421543	550422	529828		636829	760964	572730	869857	788485	885954
tr|Q5UAJ5|Q5UAJ5_RAT	2	2	48.17	0.00225808	0.0525713	1.68691	7641.96	ATP synthase protein 8 OS=Rattus norvegicus OX=10116 GN=ATP8 PE=3 SV=1	650982	588774	787423	1.05157e+06	543825	666008		453246	594891	400460	386815	372154	334709
Q07647|GTR3_RAT;tr|A0A0G2JSJ3|A0A0G2JSJ3_RAT;tr|A0A0G2JVB0|A0A0G2JVB0_RAT	5	4	202.67	0.00229697	0.0525713	1.63961	53580.9	Solute carrier family 2, facilitated glucose transporter member 3 OS=Rattus norvegicus OX=10116 GN=Slc2a3 PE=1 SV=1	267428	275450	252797	278355	222262	449085		172816	204086	172672	216306	139431	159198
tr|M0R6E0|M0R6E0_RAT	13	13	564.35	0.00239488	0.0525713	1.57642	90850.8	Phospholipid-transporting ATPase OS=Rattus norvegicus OX=10116 GN=Atp9a PE=1 SV=2	1.24278e+06	1.20388e+06	1.25084e+06	1.26223e+06	1.04816e+06	1.39109e+06		1.65223e+06	1.32611e+06	2.03611e+06	1.8045e+06	2.0857e+06	2.75924e+06
Q4FZT0|STML2_RAT	5	5	258.61	0.00240429	0.0525713	1.29686	38413.9	Stomatin-like protein 2, mitochondrial OS=Rattus norvegicus OX=10116 GN=Stoml2 PE=1 SV=1	1.30013e+06	1.81853e+06	1.80392e+06	1.67287e+06	1.62043e+06	1.41948e+06		1.87266e+06	2.27736e+06	2.28852e+06	2.13285e+06	2.03437e+06	1.88994e+06
P23358|RL12_RAT;tr|A0A140TAC5|A0A140TAC5_RAT;tr|B2RYU2|B2RYU2_RAT;tr|D3ZJE2|D3ZJE2_RAT;tr|M0R4B6|M0R4B6_RAT	1	1	48.85	0.00240641	0.0525713	1.36491	17845.6	60S ribosomal protein L12 OS=Rattus norvegicus OX=10116 GN=Rpl12 PE=2 SV=1	90667	111816	103378	93950.3	68471.6	93762.1		146180	121034	111866	128213	138371	121474
P14925|AMD_RAT	1	1	51.59	0.00244916	0.0525713	1.78963	108675	Peptidylglycine alpha-amidating monooxygenase OS=Rattus norvegicus OX=10116 GN=Pam PE=1 SV=1	159846	298793	396493	335716	381642	331894		484001	748402	615295	498237	506669	555531
P18645|GALE_RAT;tr|A0A0G2JW36|A0A0G2JW36_RAT;tr|Q4QRB0|Q4QRB0_RAT	1	1	50.12	0.0025266	0.0525713	1.31415	38224.8	UDP-glucose 4-epimerase OS=Rattus norvegicus OX=10116 GN=Gale PE=2 SV=1	230455	288749	244973	219007	319265	219372		297572	317613	356012	357041	347067	324599
P11951|CX6C2_RAT	3	2	87.8	0.00253057	0.0525713	1.93807	8454.93	Cytochrome c oxidase subunit 6C-2 OS=Rattus norvegicus OX=10116 GN=Cox6c2 PE=1 SV=3	1.91943e+06	1.75347e+06	1.9207e+06	2.88841e+06	1.36585e+06	3.1115e+06		726136	1.2049e+06	1.18486e+06	1.4987e+06	1.01303e+06	1.05912e+06
Q9ESI7|DCX_RAT;tr|G3V997|G3V997_RAT	7	4	273	0.00253932	0.0525713	1.73975	40559.6	Neuronal migration protein doublecortin OS=Rattus norvegicus OX=10116 GN=Dcx PE=1 SV=2	181962	174902	245828	186796	189949	264881		382467	253109	248197	501966	374869	404190
tr|F1M779|F1M779_RAT	204	196	10505.9	0.00254176	0.0525713	1.2695	191558	Clathrin heavy chain OS=Rattus norvegicus OX=10116 GN=Cltc PE=1 SV=1	4.39831e+07	5.77931e+07	5.72081e+07	5.7846e+07	5.16623e+07	5.07963e+07		5.63866e+07	6.47135e+07	6.79559e+07	7.44364e+07	6.93758e+07	7.24681e+07
tr|Q5M7T6|Q5M7T6_RAT	23	21	1106.6	0.00255048	0.0525713	1.31866	40301.1	V-type proton ATPase subunit OS=Rattus norvegicus OX=10116 GN=Atp6v0d1 PE=1 SV=1	2.2754e+07	2.07879e+07	2.16136e+07	2.00358e+07	2.07465e+07	1.83517e+07		2.49795e+07	2.4523e+07	2.67263e+07	3.5968e+07	2.42069e+07	2.74915e+07
tr|A0A0G2JYA3|A0A0G2JYA3_RAT	1	1	26.02	0.00256227	0.0525713	1.66001	57917.5	Signal peptide peptidase-like 2A OS=Rattus norvegicus OX=10116 GN=Sppl2a PE=1 SV=1	829828	1.03045e+06	578766	964535	1.13445e+06	1.03647e+06		735853	513296	649993	521729	465179	472068
O55005|ROBO1_RAT;tr|A0A0G2JW21|A0A0G2JW21_RAT;tr|F1LQI2|F1LQI2_RAT	2	1	110.8	0.00256884	0.0525713	1.94234	180747	Roundabout homolog 1 OS=Rattus norvegicus OX=10116 GN=Robo1 PE=1 SV=1	50550.4	151343	133863	86694.5	139183	120705		275191	195523	201447	241459	186406	225307
tr|D4AA63|D4AA63_RAT	5	4	239.51	0.00260103	0.0525713	1.41385	67260	Ubiquilin 2 OS=Rattus norvegicus OX=10116 GN=Ubqln2 PE=1 SV=1	601482	711309	734430	620998	861349	752798		1.09974e+06	836571	957070	1.21606e+06	819317	1.12585e+06
tr|D3Z831|D3Z831_RAT;tr|D3ZUT8|D3ZUT8_RAT	8	8	430.04	0.00260767	0.0525713	1.58142	42965	Protein NDRG4 OS=Rattus norvegicus OX=10116 GN=Ndrg4 PE=1 SV=1	3.18717e+06	3.06347e+06	3.56391e+06	3.10707e+06	6.06798e+06	3.15169e+06		5.749e+06	4.93557e+06	6.75089e+06	6.6552e+06	5.93987e+06	4.98421e+06
tr|A0A0G2K4Y1|A0A0G2K4Y1_RAT;tr|A0A0G2K5E4|A0A0G2K5E4_RAT;tr|Q2TVU3|Q2TVU3_RAT;tr|Q2UZS7|Q2UZS7_RAT	8	7	398.34	0.0026522	0.0525713	1.29759	49416.1	DnaJ heat shock protein family (Hsp40) member A3 OS=Rattus norvegicus OX=10116 GN=Dnaja3 PE=1 SV=1	322996	428442	460712	372237	396029	310857		455368	495611	514800	539513	475009	492823
tr|D3ZQ57|D3ZQ57_RAT	5	4	194.38	0.00267793	0.0525713	1.678	205948	Plexin B2 OS=Rattus norvegicus OX=10116 GN=Plxnb2 PE=1 SV=1	242992	271346	202590	178989	219203	229910		292919	318921	259874	443956	422284	518999
tr|A0A0G2JZ60|A0A0G2JZ60_RAT	5	5	217.75	0.00268889	0.0525713	1.2305	57114.4	Fibronectin type III and SPRY domain-containing 1-like OS=Rattus norvegicus OX=10116 GN=Fsd1l PE=4 SV=1	296006	235335	245826	237941	235457	284412		344140	324849	328980	318843	278755	293215
P04764|ENOA_RAT;tr|M0R5J4|M0R5J4_RAT;tr|Q5BJ93|Q5BJ93_RAT	44	29	2145.65	0.00271298	0.0525713	1.34993	47127.9	Alpha-enolase OS=Rattus norvegicus OX=10116 GN=Eno1 PE=1 SV=4	2.8093e+07	4.16253e+07	4.15765e+07	3.62856e+07	4.32195e+07	4.05683e+07		5.12395e+07	5.80121e+07	5.53943e+07	4.63066e+07	4.58962e+07	5.54822e+07
tr|Q6MGC4|Q6MGC4_RAT	4	3	138.17	0.00271479	0.0525713	1.96584	14497.6	H2-K region expressed gene 2, rat orthologue OS=Rattus norvegicus OX=10116 GN=Pfdn6 PE=1 SV=1	110460	224218	165968	126884	195980	165671		220262	213432	301469	451956	338919	418529
tr|A0A0G2QC21|A0A0G2QC21_RAT	11	10	532.22	0.00273555	0.0525713	1.28052	97165.8	Rho guanine nucleotide exchange factor 7 OS=Rattus norvegicus OX=10116 GN=Arhgef7 PE=1 SV=1	1.38798e+06	1.03937e+06	1.24444e+06	1.17383e+06	1.10878e+06	1.04762e+06		1.5469e+06	1.22585e+06	1.41914e+06	1.57791e+06	1.6448e+06	1.55162e+06
P40146|ADCY8_RAT;tr|A0A2Z4LIM7|A0A2Z4LIM7_RAT;tr|A0A2Z4LIN0|A0A2Z4LIN0_RAT;tr|A0A2Z4LIN1|A0A2Z4LIN1_RAT;tr|A0A2Z4LIN4|A0A2Z4LIN4_RAT;tr|G3V6N0|G3V6N0_RAT	2	2	97.85	0.00274933	0.0525713	1.62151	139822	Adenylate cyclase type 8 OS=Rattus norvegicus OX=10116 GN=Adcy8 PE=1 SV=1	249079	274100	339105	180797	389152	189423		471320	407456	446164	448794	372212	483583
tr|D3KR63|D3KR63_RAT	10	9	441.5	0.00280501	0.0531393	1.45175	115528	cAMPS OS=Rattus norvegicus OX=10116 GN=Rapgef4 PE=2 SV=1	575141	756383	923409	1.01098e+06	718560	679036		1.00628e+06	982256	1.08362e+06	1.17286e+06	1.37075e+06	1.15449e+06
Q5FVI3|LRC57_RAT;tr|A0A0G2KBC0|A0A0G2KBC0_RAT;tr|F8WFF9|F8WFF9_RAT	1	1	38.04	0.00285741	0.0535199	3.05127	26724.1	Leucine-rich repeat-containing protein 57 OS=Rattus norvegicus OX=10116 GN=Lrrc57 PE=2 SV=1	82891.5	41059.6	29017.5	49953	44280	121506		10976.4	17449.6	19162	38446	13524.9	21278.7
Q8VI04|ASGL1_RAT	3	3	79.55	0.00287742	0.0535199	1.75954	34410.4	Isoaspartyl peptidase/L-asparaginase OS=Rattus norvegicus OX=10116 GN=Asrgl1 PE=1 SV=1	296603	210840	185551	265193	127181	230434		139341	150273	110089	135800	104288	108020
Q99JD4|CLAP2_RAT	23	16	1086.79	0.0029036	0.0535204	1.55202	140637	CLIP-associating protein 2 OS=Rattus norvegicus OX=10116 GN=Clasp2 PE=1 SV=1	922624	1.50078e+06	1.63162e+06	1.35365e+06	2.15741e+06	1.3989e+06		2.35874e+06	2.71554e+06	2.08888e+06	2.31178e+06	2.31855e+06	2.12035e+06
Q5M827|PIR_RAT	1	1	42.41	0.00298119	0.05446	1.65271	32178.5	Pirin OS=Rattus norvegicus OX=10116 GN=Pir PE=1 SV=1	49259.2	52623.9	56089.4	57868.3	62786.1	48263.2		64320.6	62744.6	95352.1	85583.8	102470	129783
Q3T1K5|CAZA2_RAT	12	9	555.26	0.00301233	0.0545419	1.32649	32967.1	F-actin-capping protein subunit alpha-2 OS=Rattus norvegicus OX=10116 GN=Capza2 PE=1 SV=1	2.31288e+06	1.70392e+06	1.96604e+06	2.21908e+06	1.61059e+06	1.98943e+06		1.49614e+06	1.73627e+06	1.26868e+06	1.51756e+06	1.40208e+06	1.47641e+06
Q6AY55|DCAKD_RAT	2	2	82.26	0.00313	0.0553075	1.40166	27352.1	Dephospho-CoA kinase domain-containing protein OS=Rattus norvegicus OX=10116 GN=Dcakd PE=2 SV=1	370669	396769	557964	400772	408702	318395		554976	586311	613817	580921	645996	456639
P49186|MK09_RAT;tr|A0A0G2JYS4|A0A0G2JYS4_RAT;tr|D4A5V8|D4A5V8_RAT;tr|Q6P727|Q6P727_RAT	1	1	49.79	0.00313374	0.0553075	1.88356	48017	Mitogen-activated protein kinase 9 OS=Rattus norvegicus OX=10116 GN=Mapk9 PE=1 SV=1	357820	602166	707130	474815	613029	819935		828836	765022	998376	1.31575e+06	1.39205e+06	1.43351e+06
Q76EQ0|SRR_RAT	6	6	350.53	0.00315608	0.0553075	1.55747	35693.1	Serine racemase OS=Rattus norvegicus OX=10116 GN=Srr PE=1 SV=1	598674	833228	764918	685879	957181	1.09979e+06		1.08524e+06	990739	1.20232e+06	1.59278e+06	1.39222e+06	1.43009e+06
tr|B4F7F3|B4F7F3_RAT	3	3	119.32	0.00320058	0.0553075	2.98002	105487	ARVCF, delta catenin family member OS=Rattus norvegicus OX=10116 GN=Arvcf PE=1 SV=1	3874.27	9963.34	4747.71	8750.44	8299.05	19030.8		24040.3	10573.2	26158.8	32372.7	28767.7	40991.8
P84082|ARF2_RAT	21	1	852.04	0.003225	0.0553075	1.15631	20745.8	ADP-ribosylation factor 2 OS=Rattus norvegicus OX=10116 GN=Arf2 PE=2 SV=1	1.13179e+06	1.05641e+06	1.13742e+06	1.00046e+06	1.2346e+06	1.03462e+06		1.21991e+06	1.21643e+06	1.23734e+06	1.31505e+06	1.24689e+06	1.39059e+06
Q5XIM4|ATP5S_RAT	1	1	26.2	0.00322674	0.0553075	5.25069	23324.1	ATP synthase subunit s, mitochondrial OS=Rattus norvegicus OX=10116 GN=Dmac2l PE=2 SV=1	184.217	444.14	1481.09	583.847	420.281	9543.72		7479.94	2440.45	13291.7	14231.1	10920.6	18095.7
P62914|RL11_RAT;tr|Q4V8I6|Q4V8I6_RAT	2	2	77.91	0.00326472	0.0553075	2.65075	20252.4	60S ribosomal protein L11 OS=Rattus norvegicus OX=10116 GN=Rpl11 PE=1 SV=2	267752	243785	190667	216503	105892	206356		54979.6	99586.4	48783	159430	74375.3	27225.4
P21818|STMN2_RAT	2	1	73.64	0.00335226	0.0553075	1.62331	20756	Stathmin-2 OS=Rattus norvegicus OX=10116 GN=Stmn2 PE=1 SV=2	437183	320689	490224	367369	285042	351312		880723	468320	490214	661785	541259	613091
P38718|MPC2_RAT	3	3	105.62	0.00336836	0.0553075	1.88891	14257.9	Mitochondrial pyruvate carrier 2 OS=Rattus norvegicus OX=10116 GN=Mpc2 PE=2 SV=1	450718	214094	273588	252714	195963	255609		574062	278454	585671	598590	517912	548196
Q6JP77|AKA7G_RAT;tr|A0A0A0MXX1|A0A0A0MXX1_RAT	2	2	68.75	0.00337053	0.0553075	2.10298	39417.8	A-kinase anchor protein 7 isoforms delta and gamma OS=Rattus norvegicus OX=10116 GN=Akap7 PE=1 SV=1	258527	257083	173457	255981	185842	459495		102077	128790	121370	218284	97583.3	88148.9
tr|G3V940|G3V940_RAT	9	8	472.02	0.00343316	0.0553075	1.40369	53938.3	Coronin OS=Rattus norvegicus OX=10116 GN=Coro1b PE=1 SV=1	1.87237e+06	2.56375e+06	2.05544e+06	2.20613e+06	2.41473e+06	1.6566e+06		3.16181e+06	2.7486e+06	3.22936e+06	2.2605e+06	3.30155e+06	3.22185e+06
P30835|PFKAL_RAT;tr|Q6P783|Q6P783_RAT	14	11	635.16	0.00348063	0.0553075	1.83227	85338.9	ATP-dependent 6-phosphofructokinase, liver type OS=Rattus norvegicus OX=10116 GN=Pfkl PE=1 SV=3	421938	473203	350130	458692	338545	420753		542144	416457	975507	832194	808439	938623
tr|A0A0G2JWH0|A0A0G2JWH0_RAT;tr|A1Z0K7|A1Z0K7_RAT;tr|F1LS53|F1LS53_RAT;tr|Q54A91|Q54A91_RAT;tr|Q8QZW1|Q8QZW1_RAT	1	1	42.39	0.00348443	0.0553075	1.95688	46739.5	G protein-activated inward rectifier potassium channel 2 OS=Rattus norvegicus OX=10116 GN=Kcnj6 PE=3 SV=1	46586.2	40834.6	40973.1	63016.3	76367.4	132641		106234	121164	112358	130279	151712	161824
Q5GFD9|IMPCT_RAT	6	5	206.09	0.00350528	0.0553075	1.45973	35994.9	Protein IMPACT OS=Rattus norvegicus OX=10116 GN=Impact PE=1 SV=1	628020	1.10841e+06	1.08121e+06	865308	840782	1.24207e+06		1.29938e+06	1.3134e+06	1.4582e+06	1.54091e+06	1.32029e+06	1.4843e+06
tr|D4ABM3|D4ABM3_RAT	5	5	206.76	0.00350909	0.0553075	1.75455	112637	Dishevelled associated activator of morphogenesis 1 (Predicted) OS=Rattus norvegicus OX=10116 GN=Daam1 PE=1 SV=1	2.33071e+06	2.57947e+06	1.97338e+06	2.32679e+06	3.4117e+06	4.80694e+06		1.65201e+06	1.67376e+06	1.78069e+06	1.80476e+06	1.48522e+06	1.53716e+06
P63035|CYH2_RAT;tr|F1LSU6|F1LSU6_RAT	4	2	120.98	0.00352988	0.0553075	1.88401	46571.2	Cytohesin-2 OS=Rattus norvegicus OX=10116 GN=Cyth2 PE=1 SV=1	43629.5	50072.5	45130.5	50379.2	48990	38646.4		96900	68471.9	128939	46402.9	75072.5	105797
P53042|PPP5_RAT;tr|Q64538|Q64538_RAT;tr|Q68G16|Q68G16_RAT	5	5	263.32	0.00353795	0.0553075	1.14379	56916.8	Serine/threonine-protein phosphatase 5 OS=Rattus norvegicus OX=10116 GN=Ppp5c PE=1 SV=1	532273	621807	601274	563762	583404	581335		592501	660918	671072	730413	677661	652223
Q0VGK4|GDPD1_RAT;tr|A0A0G2K080|A0A0G2K080_RAT;tr|A0A0G2K8E7|A0A0G2K8E7_RAT	4	4	147.65	0.00354119	0.0553075	1.82711	35810.8	Lysophospholipase D GDPD1 OS=Rattus norvegicus OX=10116 GN=Gdpd1 PE=2 SV=1	162651	358292	367888	296313	399161	157120		471892	488717	509700	586945	541237	583288
Q9Z269|VAPB_RAT	4	2	174.94	0.00366324	0.0563267	1.64659	26916.2	Vesicle-associated membrane protein-associated protein B OS=Rattus norvegicus OX=10116 GN=Vapb PE=1 SV=3	239630	299024	299786	283761	220561	255330		181767	273312	111761	149075	121709	132925
tr|Q6AYR1|Q6AYR1_RAT	6	6	234.96	0.00367083	0.0563267	2.03347	43095.5	RCG52996, isoform CRA_a OS=Rattus norvegicus OX=10116 GN=Tfg PE=1 SV=1	162842	409942	413893	310948	395981	598783		652895	534313	735683	993744	827810	917065
tr|D3ZHY9|D3ZHY9_RAT	10	10	385.91	0.00368904	0.0563267	1.31901	89597.1	RAS protein activator like 1 (GAP1 like) (Predicted) OS=Rattus norvegicus OX=10116 GN=Rasal1 PE=4 SV=2	653818	773936	970867	828183	826580	866030		1.23504e+06	1.02695e+06	1.10552e+06	1.00268e+06	895539	1.22304e+06
Q63028|ADDA_RAT;tr|A0A0G2JSM7|A0A0G2JSM7_RAT	20	19	807.41	0.00376619	0.0567486	1.75218	80355.3	Alpha-adducin OS=Rattus norvegicus OX=10116 GN=Add1 PE=1 SV=2	1.41955e+06	2.29e+06	2.19717e+06	2.368e+06	2.64785e+06	4.11897e+06		3.70762e+06	3.65215e+06	3.74853e+06	5.52537e+06	4.50569e+06	5.21608e+06
tr|A0A0G2KAI8|A0A0G2KAI8_RAT	2	2	123.71	0.00377215	0.0567486	1.57618	40557.1	Developmentally-regulated GTP-binding protein 2 OS=Rattus norvegicus OX=10116 GN=Drg2 PE=1 SV=1	84980.3	140165	113992	68114.2	87589.8	115201		141483	204664	137326	143319	183400	151347
Q6XVN8|MLP3A_RAT	7	5	296.5	0.00383728	0.0573072	1.33365	14272.5	Microtubule-associated proteins 1A/1B light chain 3A OS=Rattus norvegicus OX=10116 GN=Map1lc3a PE=1 SV=1	1.33738e+06	1.29956e+06	1.65471e+06	1.16889e+06	1.19889e+06	1.37744e+06		1.74733e+06	1.34992e+06	1.85657e+06	1.83113e+06	1.95662e+06	1.97682e+06
P19944|RLA1_RAT	3	2	195.34	0.00394434	0.0584791	1.51237	11497.9	60S acidic ribosomal protein P1 OS=Rattus norvegicus OX=10116 GN=Rplp1 PE=3 SV=1	410863	293550	218171	349171	391691	362734		530036	598565	410888	443445	591697	489710
Q9JMJ4|PRP19_RAT	2	2	54.62	0.00403603	0.0592392	2.56245	55238.9	Pre-mRNA-processing factor 19 OS=Rattus norvegicus OX=10116 GN=Prpf19 PE=1 SV=2	76541.4	107406	146392	95717.8	88105.5	112182		151135	135483	203321	343753	526846	244438
Q9JI15|CK2N1_RAT	1	1	37.69	0.00405448	0.0592392	2.89924	8512.59	Calcium/calmodulin-dependent protein kinase II inhibitor 1 OS=Rattus norvegicus OX=10116 GN=Camk2n1 PE=1 SV=1	59905.3	45284	32147.9	52108.4	27710.7	112388		7873.68	12808.5	23734.8	24488.3	24834.6	19926.1
tr|Q68HB5|Q68HB5_RAT;tr|Q68HB6|Q68HB6_RAT;tr|Q68HB7|Q68HB7_RAT;tr|Q68HB8|Q68HB8_RAT	3	3	147.16	0.00410877	0.0592392	1.80719	135772	Protocadherin 7, isoform CRA_b OS=Rattus norvegicus OX=10116 GN=Pcdh7 PE=2 SV=1	50133.7	86296.7	54689.7	73099.6	58305.3	134243		119358	94417.1	145305	164140	147326	154923
P18088|DCE1_RAT;tr|C9E895|C9E895_RAT	5	4	210.71	0.00412999	0.0592392	1.90471	66640.4	Glutamate decarboxylase 1 OS=Rattus norvegicus OX=10116 GN=Gad1 PE=2 SV=1	157806	256151	205442	232844	249748	366226		301304	333370	650637	562355	558076	390776
tr|A0A0G2K1D2|A0A0G2K1D2_RAT	17	15	785.97	0.00414037	0.0592392	1.39947	57511.8	RAP1, GTP-GDP dissociation stimulator 1 (Predicted), isoform CRA_a OS=Rattus norvegicus OX=10116 GN=Rap1gds1 PE=1 SV=1	1.57082e+06	1.2018e+06	1.22272e+06	1.02495e+06	1.38601e+06	995826		990699	926363	802587	706068	871341	992182
tr|D3ZSL2|D3ZSL2_RAT	2	2	104.07	0.00420344	0.0597238	1.53156	9030.41	ABRA C-terminal-like protein OS=Rattus norvegicus OX=10116 GN=Abracl PE=1 SV=1	310111	439024	323419	315365	371238	502596		465797	427408	577418	658927	717996	616465
P07483|FABPH_RAT	5	4	155.75	0.00426477	0.0601418	1.66853	14774.7	Fatty acid-binding protein, heart OS=Rattus norvegicus OX=10116 GN=Fabp3 PE=1 SV=2	1.40726e+06	983637	846578	1.15817e+06	641712	1.29317e+06		599663	537750	586900	806157	664764	598833
Q64559|BACH_RAT;tr|F8WG67|F8WG67_RAT	11	11	554.96	0.00429164	0.0601418	1.20673	42735.2	Cytosolic acyl coenzyme A thioester hydrolase OS=Rattus norvegicus OX=10116 GN=Acot7 PE=1 SV=4	4.22132e+06	4.06034e+06	3.52144e+06	3.48796e+06	3.95317e+06	3.88575e+06		5.19275e+06	4.99112e+06	4.84903e+06	4.18921e+06	4.07113e+06	4.61843e+06
P62483|KCAB2_RAT	10	9	500.48	0.00436554	0.0607612	1.52485	41021.3	Voltage-gated potassium channel subunit beta-2 OS=Rattus norvegicus OX=10116 GN=Kcnab2 PE=1 SV=1	2.74402e+06	2.69006e+06	2.24016e+06	2.2696e+06	2.80089e+06	3.27713e+06		3.24018e+06	3.66264e+06	3.83929e+06	3.48129e+06	3.99516e+06	6.21231e+06
P21396|AOFA_RAT;tr|B2GV33|B2GV33_RAT;tr|G3V9Z3|G3V9Z3_RAT	15	13	653.53	0.00442137	0.0611224	1.38764	59507.9	Amine oxidase [flavin-containing] A OS=Rattus norvegicus OX=10116 GN=Maoa PE=1 SV=1	1.34498e+06	1.84425e+06	2.35419e+06	1.91222e+06	1.59373e+06	1.64194e+06		2.08364e+06	2.45509e+06	2.35807e+06	2.87505e+06	2.77767e+06	2.28619e+06
tr|D3ZQ02|D3ZQ02_RAT	8	8	311.3	0.00446705	0.0613395	1.19098	49873.1	WD repeat domain 37 OS=Rattus norvegicus OX=10116 GN=Wdr37 PE=1 SV=3	984385	838469	975200	858802	947549	737468		1.10275e+06	1.06787e+06	1.12708e+06	1.03275e+06	1.01077e+06	1.02085e+06
F1LSG8|VPS50_RAT	7	7	406.83	0.00452855	0.0617694	1.19593	111188	Syndetin OS=Rattus norvegicus OX=10116 GN=Vps50 PE=1 SV=1	426024	402341	350173	383198	454524	352783		489344	477537	430777	449753	467710	518095
Q6VBQ5|MYADM_RAT;tr|Q05BA4|Q05BA4_RAT	3	3	115.27	0.00456299	0.0618271	2.07169	35148.3	Myeloid-associated differentiation marker OS=Rattus norvegicus OX=10116 GN=Myadm PE=1 SV=1	564583	285427	247733	231205	186433	194843		141003	191493	142221	119298	114353	117151
tr|Q68FT7|Q68FT7_RAT	3	2	66.28	0.00462265	0.0622233	1.63287	65651.4	Phenylalanyl-tRNA synthetase beta subunit OS=Rattus norvegicus OX=10116 GN=Farsb PE=1 SV=1	47075.4	81282	82492.4	90310	65276	100528		116020	89167.1	138130	151919	117477	149778
Q6P502|TCPG_RAT	17	17	772.12	0.00471926	0.0631085	1.36721	60647.1	T-complex protein 1 subunit gamma OS=Rattus norvegicus OX=10116 GN=Cct3 PE=1 SV=1	2.71006e+06	2.89947e+06	2.71737e+06	2.03886e+06	2.6575e+06	2.45384e+06		3.29733e+06	2.66717e+06	3.60725e+06	3.29538e+06	4.20849e+06	4.08479e+06
tr|G3V8U9|G3V8U9_RAT	6	6	345.34	0.00478236	0.063537	1.24828	25760.5	Proteasome subunit beta OS=Rattus norvegicus OX=10116 GN=Psmb4 PE=1 SV=2	2.20564e+06	2.97712e+06	2.17645e+06	2.12333e+06	2.28183e+06	1.94534e+06		2.92466e+06	2.91682e+06	2.57587e+06	2.75567e+06	3.03877e+06	2.90172e+06
P0C5X8|TTYH1_RAT;tr|B4F773|B4F773_RAT	8	8	290.65	0.00484376	0.0639376	1.4987	49032.3	Protein tweety homolog 1 OS=Rattus norvegicus OX=10116 GN=Ttyh1 PE=1 SV=1	3.05571e+06	2.59326e+06	2.2204e+06	2.5747e+06	2.15061e+06	1.8625e+06		1.99416e+06	1.98579e+06	1.31953e+06	1.46036e+06	1.17148e+06	1.71517e+06
tr|G3V965|G3V965_RAT	1	1	44.21	0.00494792	0.0648939	1.63771	41531.5	1-acylglycerol-3-phosphate O-acyltransferase 5 OS=Rattus norvegicus OX=10116 GN=Agpat5 PE=1 SV=2	313577	784751	761608	551487	493763	554093		755692	989139	842273	979197	993206	1.10579e+06
D3ZUM2|SARM1_RAT	6	6	251.19	0.00503378	0.0655995	1.60465	79688.4	NAD(+) hydrolase SARM1 OS=Rattus norvegicus OX=10116 GN=Sarm1 PE=1 SV=1	195821	360202	322584	307977	348958	298278		395452	387969	404821	676373	492134	585883
P62963|PROF1_RAT	10	9	536.04	0.00522588	0.0672418	1.24221	14957.2	Profilin-1 OS=Rattus norvegicus OX=10116 GN=Pfn1 PE=1 SV=2	7.11986e+06	5.6109e+06	5.1409e+06	5.13245e+06	6.02003e+06	5.59001e+06		6.28231e+06	7.6101e+06	6.51323e+06	7.84364e+06	7.25037e+06	7.49855e+06
B0LPN4|RYR2_RAT;tr|F1LRZ1|F1LRZ1_RAT;tr|F1LS89|F1LS89_RAT	19	18	848.41	0.00526761	0.0672418	1.24605	562963	Ryanodine receptor 2 OS=Rattus norvegicus OX=10116 GN=Ryr2 PE=1 SV=2	540287	523631	490945	571240	538953	562404		522327	419631	484914	347563	428227	387486
Q3ZB98|BCAS1_RAT;tr|A0A0G2K079|A0A0G2K079_RAT	3	3	117.17	0.00527371	0.0672418	1.78552	62381.9	Breast carcinoma-amplified sequence 1 homolog OS=Rattus norvegicus OX=10116 GN=Bcas1 PE=1 SV=3	116023	217797	146405	95009.5	134028	227308		193958	402207	289316	265158	266286	255341
P69682|NECP1_RAT	5	5	245	0.00529127	0.0672418	1.17976	29792.4	Adaptin ear-binding coat-associated protein 1 OS=Rattus norvegicus OX=10116 GN=Necap1 PE=1 SV=1	2.76128e+06	2.40942e+06	2.61338e+06	2.72475e+06	2.5276e+06	2.32046e+06		3.1397e+06	3.17103e+06	3.2933e+06	2.99833e+06	2.5478e+06	2.96728e+06
P84079|ARF1_RAT	23	1	963.83	0.00537358	0.06745	1.12643	20696.8	ADP-ribosylation factor 1 OS=Rattus norvegicus OX=10116 GN=Arf1 PE=1 SV=2	1.1424e+07	1.07433e+07	1.05887e+07	1.05721e+07	1.30026e+07	1.11577e+07		1.27598e+07	1.25426e+07	1.22564e+07	1.24974e+07	1.25906e+07	1.33743e+07
P61206|ARF3_RAT;tr|A0A0G2JV81|A0A0G2JV81_RAT;tr|A0A0G2K9H8|A0A0G2K9H8_RAT	24	1	1016.5	0.00537358	0.06745	1.12643	20600.8	ADP-ribosylation factor 3 OS=Rattus norvegicus OX=10116 GN=Arf3 PE=2 SV=2	1.30063e+07	1.22313e+07	1.20552e+07	1.20364e+07	1.48035e+07	1.27031e+07		1.45271e+07	1.42797e+07	1.39539e+07	1.42283e+07	1.43344e+07	1.52267e+07
Q5MPA9|DCLK2_RAT;tr|E9PSS1|E9PSS1_RAT	4	3	173.88	0.00543219	0.0677698	1.49138	84016.1	Serine/threonine-protein kinase DCLK2 OS=Rattus norvegicus OX=10116 GN=Dclk2 PE=1 SV=2	304282	283303	372688	289021	234630	261354		426580	298058	368621	553846	463869	491890
P63047|ST4A1_RAT	5	5	164.44	0.00557433	0.0691217	1.56597	33053.8	Sulfotransferase 4A1 OS=Rattus norvegicus OX=10116 GN=Sult4a1 PE=1 SV=1	153015	174022	181402	171649	183610	320591		291821	219793	298892	378142	361262	304650
P20156|VGF_RAT	15	15	833.49	0.00562725	0.0693575	1.44832	68178.7	Neurosecretory protein VGF OS=Rattus norvegicus OX=10116 GN=Vgf PE=1 SV=3	2.72794e+06	2.16584e+06	3.06499e+06	3.03954e+06	3.39798e+06	2.25753e+06		4.35744e+06	4.42121e+06	5.10517e+06	3.74049e+06	3.34896e+06	3.14683e+06
Q6AYT3|RTCB_RAT	2	1	90.24	0.00576041	0.0699611	5.18238	55249.4	RNA-splicing ligase RtcB homolog OS=Rattus norvegicus OX=10116 GN=Rtcb PE=2 SV=1	79831.9	57368	39351.4	38104.9	35904.9	366363		413888	65861.4	599691	698234	799181	620279
tr|A0A1R3UCJ4|A0A1R3UCJ4_RAT	1	1	23.06	0.00576402	0.0699611	1.63148	31779.3	Kallikrein a4 OS=Rattus norvegicus OX=10116 GN=Klna4 PE=4 SV=1	95522.2	62881.6	74899	59109.6	95455.5	50246.8		94340	129944	104911	91513.6	165306	128761
P62853|RS25_RAT;tr|A0A0H2UHU0|A0A0H2UHU0_RAT;tr|D4AE10|D4AE10_RAT;tr|F1M6F4|F1M6F4_RAT;tr|M0R763|M0R763_RAT	1	1	27.67	0.0057788	0.0699611	2.13369	13742.1	40S ribosomal protein S25 OS=Rattus norvegicus OX=10116 GN=Rps25 PE=2 SV=1	106953	82530.1	72582	100500	54868.6	179606		33871.8	37914.1	33651.1	74998	55637.3	43743.6
P20651|PP2BB_RAT;tr|A0A0G2K7T5|A0A0G2K7T5_RAT	22	6	878.32	0.00586926	0.0704379	2.4081	59113.5	Serine/threonine-protein phosphatase 2B catalytic subunit beta isoform OS=Rattus norvegicus OX=10116 GN=Ppp3cb PE=1 SV=1	364381	711884	570231	564454	703629	1.51848e+06		1.04693e+06	892201	2.18527e+06	1.91195e+06	2.58172e+06	2.05717e+06
tr|A0A0G2KAS8|A0A0G2KAS8_RAT;tr|D3ZMJ7|D3ZMJ7_RAT	1	1	55.01	0.00596213	0.0704379	1.66288	201531	Non-specific serine/threonine protein kinase OS=Rattus norvegicus OX=10116 GN=Wnk2 PE=1 SV=1	223909	527302	406616	368171	663264	409748		772587	841092	614951	785341	608561	699299
P36201|CRIP2_RAT	1	1	58.08	0.00597697	0.0704379	1.57728	22696	Cysteine-rich protein 2 OS=Rattus norvegicus OX=10116 GN=Crip2 PE=2 SV=1	1.06588e+06	1.42568e+06	1.82952e+06	1.49288e+06	1.47672e+06	2.22709e+06		2.86275e+06	2.22869e+06	2.20208e+06	3.50611e+06	2.043e+06	2.16961e+06
tr|G3V6L4|G3V6L4_RAT	12	9	539.82	0.00597759	0.0704379	1.1684	109140	Kinesin-like protein OS=Rattus norvegicus OX=10116 GN=Kif5c PE=1 SV=3	1.07766e+06	1.14861e+06	1.14026e+06	1.13734e+06	1.19443e+06	1.02747e+06		1.54346e+06	1.24735e+06	1.28797e+06	1.28363e+06	1.16477e+06	1.3312e+06
P04182|OAT_RAT	12	10	543.95	0.00601636	0.0704379	1.61214	48332.7	Ornithine aminotransferase, mitochondrial OS=Rattus norvegicus OX=10116 GN=Oat PE=1 SV=1	858653	1.16954e+06	1.44618e+06	1.07305e+06	1.30952e+06	1.33975e+06		1.29323e+06	1.63279e+06	1.57522e+06	2.25206e+06	2.51797e+06	2.33079e+06
tr|D4A3E8|D4A3E8_RAT	4	3	157.16	0.00602474	0.0704379	1.49715	47648.2	Mitochondrial ribosomal protein S27 OS=Rattus norvegicus OX=10116 GN=Mrps27 PE=1 SV=1	84359.5	129055	163999	126814	148358	142814		162849	242100	156948	221456	216662	190815
P09034|ASSY_RAT	4	4	169.2	0.00621553	0.0720482	1.73084	46496.4	Argininosuccinate synthase OS=Rattus norvegicus OX=10116 GN=Ass1 PE=1 SV=1	191540	378523	259655	264105	498063	302730		474375	370932	528500	528417	675735	701318
Q5PPM8|PP4P1_RAT	1	1	32.83	0.00623291	0.0720482	1.66701	29993	Type 1 phosphatidylinositol 4,5-bisphosphate 4-phosphatase OS=Rattus norvegicus OX=10116 GN=Pip4p1 PE=1 SV=1	263578	331105	310733	218079	284070	307687		364792	362769	336857	698053	481197	615670
P15791|KCC2D_RAT	27	8	1370.34	0.00634159	0.0725474	1.50502	60080.8	Calcium/calmodulin-dependent protein kinase type II subunit delta OS=Rattus norvegicus OX=10116 GN=Camk2d PE=1 SV=1	4.43113e+06	3.79906e+06	5.70131e+06	4.34511e+06	4.79329e+06	6.32813e+06		5.62224e+06	5.86732e+06	6.64146e+06	9.57035e+06	7.70541e+06	8.83783e+06
tr|A0A0G2K6T9|A0A0G2K6T9_RAT	14	14	646.87	0.00634701	0.0725474	1.29106	128736	Protocadherin 1 OS=Rattus norvegicus OX=10116 GN=Pcdh1 PE=1 SV=1	4.15793e+06	4.24796e+06	3.9193e+06	3.45434e+06	4.08907e+06	3.0062e+06		5.93761e+06	4.6422e+06	4.69559e+06	4.41376e+06	4.39225e+06	5.45141e+06
O35567|PUR9_RAT	9	7	427.55	0.00643571	0.0725763	1.2304	64208.5	Bifunctional purine biosynthesis protein ATIC OS=Rattus norvegicus OX=10116 GN=Atic PE=1 SV=2	2.00443e+06	2.0705e+06	1.88841e+06	1.71863e+06	1.78081e+06	2.01658e+06		2.11194e+06	2.06135e+06	2.16891e+06	2.7392e+06	2.34674e+06	2.69607e+06
Q5RJR2|TWF1_RAT	5	4	207.31	0.00648347	0.0725763	1.97163	40090.5	Twinfilin-1 OS=Rattus norvegicus OX=10116 GN=Twf1 PE=1 SV=1	57277	81246.8	91979.5	73898.1	133799	218176		183656	161847	164981	229634	255324	298686
tr|B1H2A2|B1H2A2_RAT	4	4	261.98	0.00649927	0.0725763	1.28296	55627.3	Fibronectin type 3 and SPRY domain-containing protein OS=Rattus norvegicus OX=10116 GN=Fsd1 PE=1 SV=1	604233	740503	631144	695587	884175	606726		1.06332e+06	931582	855115	878803	822501	788820
tr|D3ZUJ7|D3ZUJ7_RAT	2	2	63.97	0.0066389	0.0725763	4.2191	68108	Ankyrin repeat domain 13 family, member D (Predicted) OS=Rattus norvegicus OX=10116 GN=Ankrd13d PE=1 SV=1	9710.17	11430.8	8201.02	5518.84	8072.69	1804.98		11286.9	9448.91	42785.3	42568.8	29965.2	52701.2
Q6Q0N0|CSTN1_RAT	3	3	132.08	0.00666274	0.0725763	2.24074	106261	Calsyntenin-1 OS=Rattus norvegicus OX=10116 GN=Clstn1 PE=1 SV=1	77509.2	126647	152939	155896	145827	385035		357659	210799	345423	332006	511760	581355
tr|A0A0G2JWG6|A0A0G2JWG6_RAT;tr|G3V6A8|G3V6A8_RAT	2	2	62.18	0.00671474	0.0725763	3.81111	369078	Golgin B1 OS=Rattus norvegicus OX=10116 GN=Golgb1 PE=1 SV=1	3668.05	5500.23	9574.36	1565.23	5224.04	12362.1		20797.7	9237.71	9619.92	47982.4	29922.7	26857.8
Q63372|NRX1A_RAT	15	12	743.89	0.00672273	0.0725763	1.74994	167922	Neurexin-1 OS=Rattus norvegicus OX=10116 GN=Nrxn1 PE=1 SV=3	668752	492237	437594	611049	464060	881948		755965	661006	946169	1.27432e+06	1.30101e+06	1.28368e+06
tr|A0A0G2K0B6|A0A0G2K0B6_RAT	28	21	1474.22	0.00676188	0.0725763	1.30913	91429.9	Clathrin coat assembly protein AP180 OS=Rattus norvegicus OX=10116 GN=Snap91 PE=1 SV=1	1.82116e+07	1.97005e+07	2.01107e+07	1.8964e+07	2.78714e+07	2.73943e+07		2.96741e+07	3.09317e+07	2.99223e+07	2.78785e+07	2.9485e+07	2.52436e+07
tr|F1MAA5|F1MAA5_RAT;tr|Q66H32|Q66H32_RAT	1	1	34.82	0.00680372	0.0725763	1.64984	63142.7	RAN GTPase-activating protein 1 OS=Rattus norvegicus OX=10116 GN=Rangap1 PE=1 SV=2	224415	308002	266497	344212	366507	504636		198064	231563	280080	182340	171992	156848
B5DEN9|VPS28_RAT;tr|A0A0H2UHM0|A0A0H2UHM0_RAT	1	1	54.31	0.00682095	0.0725763	1.36025	26110	Vacuolar protein sorting-associated protein 28 homolog OS=Rattus norvegicus OX=10116 GN=Vps28 PE=2 SV=1	56751.2	76205.8	51267.4	67617	73182.6	90158.8		92016.2	113692	89900.4	82380.3	92292.9	94470.9
tr|D3ZLC4|D3ZLC4_RAT	2	2	62.98	0.00686928	0.0725763	3.76159	35900.7	Solute carrier family 2 (Facilitated glucose transporter), member 6 (Predicted) OS=Rattus norvegicus OX=10116 GN=Slc2a6 PE=4 SV=2	47834.9	27459.1	37972.6	39297.5	42023.8	35342.7		98243	33809.3	236186	80814.5	123045	292806
P62250|RS16_RAT;tr|A0A1W2Q631|A0A1W2Q631_RAT;tr|B0K038|B0K038_RAT;tr|Q5XFV9|Q5XFV9_RAT;tr|Q6P3E1|Q6P3E1_RAT	2	2	64.18	0.00687094	0.0725763	1.51844	16445.3	40S ribosomal protein S16 OS=Rattus norvegicus OX=10116 GN=Rps16 PE=1 SV=2	390383	314482	285668	298920	178324	270804		173957	199905	156141	187564	203266	224149
tr|B1H233|B1H233_RAT;tr|G3V716|G3V716_RAT	2	1	58.2	0.00687669	0.0725763	4.471	27346.7	Rgs20 protein OS=Rattus norvegicus OX=10116 GN=Rgs20 PE=2 SV=1	10156.3	26874.8	10257.5	22321.3	20601.3	11869.4		24542	22168.1	42549	113602	167428	86114.2
tr|F1LZX5|F1LZX5_RAT	4	4	164.91	0.00691851	0.0725763	1.26661	452509	HECT domain E3 ubiquitin protein ligase 4 OS=Rattus norvegicus OX=10116 GN=Hectd4 PE=1 SV=3	309621	269438	287814	260176	264382	238994		352846	278794	300852	361149	357573	413895
P62815|VATB2_RAT	40	39	2362.82	0.00691896	0.0725763	1.34846	56550.9	V-type proton ATPase subunit B, brain isoform OS=Rattus norvegicus OX=10116 GN=Atp6v1b2 PE=1 SV=1	1.30012e+07	1.84463e+07	1.9118e+07	1.36781e+07	1.88715e+07	1.39635e+07		1.88105e+07	2.05252e+07	2.01301e+07	2.33035e+07	2.13246e+07	2.68126e+07
P12075|COX5B_RAT	5	5	217.77	0.00698917	0.0725763	1.63894	13914.9	Cytochrome c oxidase subunit 5B, mitochondrial OS=Rattus norvegicus OX=10116 GN=Cox5b PE=1 SV=2	4.74004e+06	3.59729e+06	3.75916e+06	6.52449e+06	4.04088e+06	7.44476e+06		2.68246e+06	2.90457e+06	3.17515e+06	3.50963e+06	3.58168e+06	2.51611e+06
P07323|ENOG_RAT	39	26	2223.48	0.00701092	0.0725763	1.25125	47140.6	Gamma-enolase OS=Rattus norvegicus OX=10116 GN=Eno2 PE=1 SV=2	1.74209e+07	2.31592e+07	1.76926e+07	1.67868e+07	2.13715e+07	1.62893e+07		2.27814e+07	2.63809e+07	2.55313e+07	2.21033e+07	2.11279e+07	2.31161e+07
P22734|COMT_RAT;tr|F2W8B0|F2W8B0_RAT	3	3	148.1	0.00701934	0.0725763	1.42705	29597.4	Catechol O-methyltransferase OS=Rattus norvegicus OX=10116 GN=Comt PE=1 SV=2	130322	121986	161975	93540.6	136450	116641		160253	152715	146727	186272	211545	228351
Q68FW9|CSN3_RAT	2	2	75.95	0.00702352	0.0725763	1.56431	47859.1	COP9 signalosome complex subunit 3 OS=Rattus norvegicus OX=10116 GN=Cops3 PE=1 SV=1	121665	143247	112069	126436	176102	175017		170142	149794	237111	266037	282982	230691
tr|D3ZWL6|D3ZWL6_RAT	6	1	218.29	0.00707993	0.0727916	1.97765	66817.4	Adenosylhomocysteinase-like 2 OS=Rattus norvegicus OX=10116 GN=Ahcyl2 PE=1 SV=3	27340.3	16172.9	21462.5	16351.2	22553.2	43553.7		33726.1	30068.7	39924.5	64700	57017.7	66135.6
tr|D4A0E8|D4A0E8_RAT	7	7	308.25	0.00718621	0.0732923	1.3627	72694.9	Protein arginine N-methyltransferase 5 OS=Rattus norvegicus OX=10116 GN=Prmt5 PE=1 SV=1	853529	912462	846310	669286	946234	545066		1.06475e+06	1.06594e+06	1.11653e+06	968996	1.28366e+06	1.00412e+06
P28573|SC6A7_RAT;tr|A0A0G2K7A6|A0A0G2K7A6_RAT;tr|G3V8F1|G3V8F1_RAT	6	6	241.82	0.00726508	0.0732923	1.74062	71090.7	Sodium-dependent proline transporter OS=Rattus norvegicus OX=10116 GN=Slc6a7 PE=1 SV=2	269711	666772	678643	544749	763373	890750		1.0985e+06	1.28305e+06	923338	1.24553e+06	935353	1.15297e+06
P56603|SCAM1_RAT;tr|A0A0G2K1I6|A0A0G2K1I6_RAT	5	5	227.57	0.00727169	0.0732923	1.31776	37998.5	Secretory carrier-associated membrane protein 1 OS=Rattus norvegicus OX=10116 GN=Scamp1 PE=1 SV=1	606955	856893	822195	928527	853494	1.01183e+06		1.0166e+06	1.31735e+06	984858	1.09322e+06	1.21501e+06	1.06703e+06
tr|M0RCJ9|M0RCJ9_RAT;tr|Q7TPB7|Q7TPB7_RAT	2	2	124.03	0.00727192	0.0732923	1.50668	16901.8	Protein MAL2-like OS=Rattus norvegicus OX=10116 GN=LOC100911027 PE=4 SV=2	832620	829499	741882	980744	702840	1.41857e+06		603500	669582	672212	640256	488064	580874
P0C0A1|VPS25_RAT	2	2	96.3	0.00731329	0.073348	2.14074	20761.7	Vacuolar protein-sorting-associated protein 25 OS=Rattus norvegicus OX=10116 GN=Vps25 PE=1 SV=1	117429	131983	150914	79240.1	113947	134156		148090	154192	178830	432742	334682	309215
tr|A0A0G2K952|A0A0G2K952_RAT;tr|D3ZBB7|D3ZBB7_RAT	4	3	172.85	0.00735863	0.0733838	1.36318	185650	Ubiquitinyl hydrolase 1 OS=Rattus norvegicus OX=10116 GN=Usp32 PE=1 SV=1	133858	138644	137139	128981	120359	81685.9		199539	142796	170175	153638	163366	180145
Q9Z1W6|LYRIC_RAT	5	5	162.26	0.0073886	0.0733838	1.43901	63969.2	Protein LYRIC OS=Rattus norvegicus OX=10116 GN=Mtdh PE=1 SV=2	765169	739676	926212	853837	841979	613761		622781	514632	429369	390295	623602	713689
P54311|GBB1_RAT	31	18	1534.35	0.007467	0.0737901	1.51304	37377	Guanine nucleotide-binding protein G(I)/G(S)/G(T) subunit beta-1 OS=Rattus norvegicus OX=10116 GN=Gnb1 PE=1 SV=4	1.71297e+07	1.51828e+07	1.10904e+07	1.28783e+07	1.27384e+07	1.86783e+07		1.95931e+07	1.46317e+07	2.11137e+07	2.54466e+07	2.56006e+07	2.63044e+07
B2RYG6|OTUB1_RAT	11	10	536.1	0.00750163	0.0737901	1.42899	31270	Ubiquitin thioesterase OTUB1 OS=Rattus norvegicus OX=10116 GN=Otub1 PE=1 SV=1	2.60157e+06	2.34789e+06	2.24718e+06	1.73577e+06	1.8706e+06	2.02229e+06		3.09905e+06	2.12543e+06	2.93245e+06	3.22921e+06	2.90901e+06	4.03202e+06
tr|D4A3D9|D4A3D9_RAT	4	4	169.63	0.00769275	0.0748696	1.98674	55204.6	Serine/threonine kinase 32C OS=Rattus norvegicus OX=10116 GN=Stk32c PE=1 SV=1	52305.3	107052	63840.9	84058.7	154297	91425		202763	107893	221776	138756	276539	150901
Q4KLH5|AGFG1_RAT;tr|F1M9N7|F1M9N7_RAT	3	3	95.45	0.00775393	0.0748696	1.37657	58169.9	Arf-GAP domain and FG repeat-containing protein 1 OS=Rattus norvegicus OX=10116 GN=Agfg1 PE=1 SV=1	152694	249028	212816	181939	270860	208255		266264	243940	282401	307952	303116	352268
P37805|TAGL3_RAT;tr|A0A0G2K6I5|A0A0G2K6I5_RAT	5	4	254.39	0.00778423	0.0748696	1.42843	22500.7	Transgelin-3 OS=Rattus norvegicus OX=10116 GN=Tagln3 PE=1 SV=2	2.35497e+06	2.48433e+06	2.63483e+06	2.55638e+06	3.51997e+06	3.78717e+06		3.11541e+06	4.34819e+06	3.44985e+06	4.45124e+06	4.93426e+06	4.46665e+06
Q9EQG6|KDIS_RAT;tr|A0A0H4SMZ8|A0A0H4SMZ8_RAT;tr|A0A0H4SN51|A0A0H4SN51_RAT;tr|A0A0H4SQ65|A0A0H4SQ65_RAT;tr|A0A0H4SRI2|A0A0H4SRI2_RAT;tr|A0A0H4SRI7|A0A0H4SRI7_RAT;tr|A0A0H4T4D0|A0A0H4T4D0_RAT;tr|D3ZWB2|D3ZWB2_RAT;tr|D4ABK9|D4ABK9_RAT	6	6	281.26	0.00788155	0.0748696	1.24099	195715	Kinase D-interacting substrate of 220 kDa OS=Rattus norvegicus OX=10116 GN=Kidins220 PE=1 SV=2	376160	409338	394666	315324	431948	298363		472990	472122	404676	445875	467697	498838
tr|F1LS01|F1LS01_RAT	8	8	389.64	0.00788171	0.0748696	1.36281	113736	Protocadherin 9 OS=Rattus norvegicus OX=10116 GN=Pcdh9 PE=4 SV=3	699837	932097	654998	770766	734167	613344		855908	1.00644e+06	786709	990059	1.28621e+06	1.07811e+06
Q5BK32|FAF2_RAT;tr|A0A0G2JTA0|A0A0G2JTA0_RAT	4	4	202.07	0.00789981	0.0748696	2.38807	41079.6	FAS-associated factor 2 OS=Rattus norvegicus OX=10116 GN=Faf2 PE=2 SV=1	8.70225e+06	4.08779e+06	6.08555e+06	3.01901e+06	4.27884e+06	2.00691e+06		1.78092e+06	3.46842e+06	1.57533e+06	1.71466e+06	1.57444e+06	1.6867e+06
tr|M0R3V7|M0R3V7_RAT	15	12	751.34	0.0079459	0.0748696	1.30315	107448	Na(+)/Ca(2+)-exchange protein 1 OS=Rattus norvegicus OX=10116 GN=Slc8a1 PE=3 SV=2	2.99571e+06	2.84452e+06	3.35759e+06	2.49601e+06	2.71572e+06	2.38162e+06		3.32531e+06	4.36499e+06	2.93616e+06	4.0186e+06	3.31703e+06	3.91938e+06
tr|Q642B5|Q642B5_RAT	1	1	41.68	0.0079687	0.0748696	4.96225	79853.2	Armadillo repeat-containing, X-linked 2 OS=Rattus norvegicus OX=10116 GN=Armcx2 PE=2 SV=1	6625.01	1479.5	3553.36	4075.53	3188.08	3309.79		12472.3	2276.31	18062.1	31034.6	21031.3	25440.4
tr|D3ZH92|D3ZH92_RAT	2	2	53.73	0.00797189	0.0748696	2.21523	66974.2	Kelch-like 26 (Drosophila) (Predicted), isoform CRA_d OS=Rattus norvegicus OX=10116 GN=Klhl26 PE=4 SV=1	3138.04	3299.49	1615	3432.34	3422.95	11128.5		6401.72	6966.26	9921.86	13310.6	8085.33	12990.5
P46462|TERA_RAT	43	40	2166.9	0.00800963	0.0748696	1.38582	89348.9	Transitional endoplasmic reticulum ATPase OS=Rattus norvegicus OX=10116 GN=Vcp PE=1 SV=3	6.3345e+06	8.83386e+06	8.58347e+06	7.43154e+06	9.78847e+06	1.1249e+07		1.09381e+07	1.08344e+07	1.05551e+07	1.53242e+07	1.30629e+07	1.16539e+07
tr|F1M9Q8|F1M9Q8_RAT	2	2	71.43	0.0080139	0.0748696	3.03875	71575.4	Alkylglycerone-phosphate synthase OS=Rattus norvegicus OX=10116 GN=Agps PE=1 SV=3	1479.09	12233.7	9195.57	12021.1	16334.2	18672.8		30985.4	31844.9	26804.7	38214.8	57372.4	27297.4
Q08415|KAT1_RAT;tr|G3V827|G3V827_RAT	2	1	79.52	0.00806855	0.0750042	5.49087	47873	Kynurenine--oxoglutarate transaminase 1 OS=Rattus norvegicus OX=10116 GN=Kyat1 PE=1 SV=2	12084.7	11786.1	19484.1	19781.4	15475.5	75937		42501	20161.9	193579	181397	195544	215424
Q1M168|ATCAY_RAT	3	3	110.31	0.00811093	0.0750042	2.73966	42117.3	Caytaxin OS=Rattus norvegicus OX=10116 GN=Atcay PE=1 SV=1	58852.4	55561.7	91300.8	57285.1	118846	159288		107077	149330	430001	167631	219149	409334
P62828|RAN_RAT	9	9	423.63	0.00814326	0.0750042	1.50773	24423.1	GTP-binding nuclear protein Ran OS=Rattus norvegicus OX=10116 GN=Ran PE=1 SV=3	2.07286e+06	2.95106e+06	2.20427e+06	1.54813e+06	2.99721e+06	2.23023e+06		2.894e+06	2.92608e+06	3.18042e+06	3.33551e+06	4.17794e+06	4.59993e+06
Q8R491|EHD3_RAT;tr|A0A0G2JTH6|A0A0G2JTH6_RAT	17	9	869.31	0.00820679	0.0750042	1.61151	60791.1	EH domain-containing protein 3 OS=Rattus norvegicus OX=10116 GN=Ehd3 PE=1 SV=2	742081	1.3224e+06	1.35795e+06	1.01419e+06	1.67401e+06	1.21383e+06		1.76721e+06	2.10574e+06	1.62777e+06	2.78356e+06	1.45672e+06	2.06245e+06
tr|D4A634|D4A634_RAT	1	1	30.67	0.00826339	0.0750042	1.54773	124707	RAN-binding protein 6 OS=Rattus norvegicus OX=10116 GN=Ranbp6 PE=4 SV=2	41048.7	30821.6	45776.9	27114.9	45696.4	68340.8		61503.6	79527.3	57077.2	73452.1	58633.9	70357.8
A1L1I3|NUMBL_RAT;tr|A0A0G2K9C5|A0A0G2K9C5_RAT;tr|Q3MUI2|Q3MUI2_RAT	1	1	40.92	0.00828647	0.0750042	2.26601	65512.8	Numb-like protein OS=Rattus norvegicus OX=10116 GN=Numbl PE=1 SV=1	110048	84196	73846.5	139177	68488.1	225688		31494	36689.2	57339.8	92948.4	46847.6	44230.9
tr|A0A0G2JW01|A0A0G2JW01_RAT;tr|Q3KR72|Q3KR72_RAT	4	4	137.31	0.00831603	0.0750042	1.47645	48639.6	HP domain-containing protein OS=Rattus norvegicus OX=10116 PE=1 SV=1	255843	449106	516480	464316	503142	470267		788228	715518	501895	621877	646280	652306
tr|D4A1H2|D4A1H2_RAT	5	5	227.95	0.00832158	0.0750042	2.23486	36287.7	Phosphatidylinositol-specific phospholipase C, X domain-containing 3 OS=Rattus norvegicus OX=10116 GN=Plcxd3 PE=4 SV=1	394355	172735	230787	261791	1.07937e+06	495040		1.3019e+06	591612	1.28698e+06	975032	933871	797407
tr|D4AAH6|D4AAH6_RAT	1	1	42.92	0.00845889	0.0755867	1.37281	33238.4	Proteasome assembly chaperone 1 OS=Rattus norvegicus OX=10116 GN=Psmg1 PE=1 SV=3	35146.7	35587.4	39654.8	23375.9	25951.5	26855.9		52935.7	36441.6	42269.3	40661.7	40109.3	43710.5
Q63355|MYO1C_RAT	1	1	45.31	0.00846009	0.0755867	4.78768	119811	Unconventional myosin-Ic OS=Rattus norvegicus OX=10116 GN=Myo1c PE=1 SV=2	675.637	1933.7	1454.76	7305.47	20018.7	24526.8		50685.7	19905.2	15204.7	55492.4	87757.3	38658
tr|A0A0F7R5I4|A0A0F7R5I4_RAT;tr|Q76GL9|Q76GL9_RAT	8	8	354.2	0.00850054	0.0756178	1.32522	55863.1	Alanine/serine/cysteine/threonine transporter 1 OS=Rattus norvegicus OX=10116 GN=ratASCT1 PE=2 SV=1	1.94794e+06	1.84507e+06	1.68091e+06	1.85424e+06	1.59933e+06	1.84074e+06		1.93215e+06	2.09209e+06	2.04421e+06	2.58593e+06	2.41718e+06	3.19875e+06
Q9WU49|CHSP1_RAT	1	1	31.28	0.00858643	0.0760513	3.98016	15906.1	Calcium-regulated heat stable protein 1 OS=Rattus norvegicus OX=10116 GN=Carhsp1 PE=1 SV=1	62905.5	55844.6	68666	45022.3	44227.5	222231		168115	63045.9	609162	400987	352681	391696
P63012|RAB3A_RAT	23	10	1179.89	0.0086484	0.0761199	1.19804	24969.9	Ras-related protein Rab-3A OS=Rattus norvegicus OX=10116 GN=Rab3a PE=1 SV=1	2.54955e+07	2.576e+07	2.80305e+07	2.7563e+07	3.00899e+07	2.16469e+07		3.02406e+07	3.38358e+07	3.25586e+07	3.15877e+07	3.41354e+07	2.76337e+07
tr|B2RYP4|B2RYP4_RAT	2	2	56.95	0.00867967	0.0761199	1.81449	58531.2	Sorting nexin-2 OS=Rattus norvegicus OX=10116 GN=Snx2 PE=1 SV=1	96357	111997	111071	149300	72961.6	114177		88133.7	80647.5	70152.7	53299.6	30470.4	38755.6
tr|B5DFN4|B5DFN4_RAT	3	3	214.18	0.00878932	0.0761199	1.39483	17326.1	Prefoldin 5 (Predicted), isoform CRA_a OS=Rattus norvegicus OX=10116 GN=Pfdn5 PE=1 SV=1	551440	625226	499284	454722	680792	584207		572322	648574	864635	949393	840647	860822
tr|F1M8P2|F1M8P2_RAT	4	3	178.72	0.00884549	0.0761199	1.30695	85518.1	Zyg-11 family member B, cell cycle regulator OS=Rattus norvegicus OX=10116 GN=Zyg11b PE=1 SV=2	544462	601915	574302	453124	746369	657609		718374	689264	760745	785179	966474	755962
Q9JLT0|MYH10_RAT;tr|G3V9Y1|G3V9Y1_RAT	53	47	2726.47	0.00900392	0.0761199	1.41361	228963	Myosin-10 OS=Rattus norvegicus OX=10116 GN=Myh10 PE=1 SV=1	3.4654e+06	4.45908e+06	4.18864e+06	3.64386e+06	5.17465e+06	3.75315e+06		4.67019e+06	5.46009e+06	4.52707e+06	7.69527e+06	5.74554e+06	6.79642e+06
Q9WUD2|TRPV2_RAT	5	3	230.99	0.00901157	0.0761199	1.28656	86706.1	Transient receptor potential cation channel subfamily V member 2 OS=Rattus norvegicus OX=10116 GN=Trpv2 PE=1 SV=2	231712	201176	152591	164279	202733	158639		219068	205443	228701	250847	268180	257294
P63144|KCAB1_RAT	2	1	76.28	0.00904692	0.0761199	1.66436	44709.6	Voltage-gated potassium channel subunit beta-1 OS=Rattus norvegicus OX=10116 GN=Kcnab1 PE=1 SV=1	72802.1	207353	112714	160844	121670	112068		235961	192131	217125	286206	153917	225268
P62142|PP1B_RAT	14	4	742.29	0.00904819	0.0761199	1.24957	37186.8	Serine/threonine-protein phosphatase PP1-beta catalytic subunit OS=Rattus norvegicus OX=10116 GN=Ppp1cb PE=1 SV=3	1.67757e+06	2.30201e+06	2.11162e+06	2.1293e+06	2.49182e+06	1.75954e+06		2.69951e+06	2.47929e+06	2.51777e+06	2.31663e+06	2.95564e+06	2.61565e+06
P10362|SCG2_RAT	9	8	408.43	0.00909037	0.0761199	1.79284	71031.3	Secretogranin-2 OS=Rattus norvegicus OX=10116 GN=Scg2 PE=1 SV=1	716131	639621	878541	1.01126e+06	939664	731027		1.50644e+06	1.7885e+06	2.42372e+06	1.16682e+06	952459	976098
tr|A0A0G2JY26|A0A0G2JY26_RAT	19	19	760.5	0.00909047	0.0761199	1.43685	102188	DnaJ heat shock protein family (Hsp40) member C6 OS=Rattus norvegicus OX=10116 GN=Dnajc6 PE=1 SV=1	793588	1.30258e+06	1.56547e+06	1.03651e+06	1.56471e+06	1.22044e+06		1.44435e+06	1.9137e+06	1.68273e+06	2.10998e+06	1.84336e+06	1.75826e+06
P61805|DAD1_RAT	1	1	26.67	0.00915906	0.0761199	1.40412	12496.7	Dolichyl-diphosphooligosaccharide--protein glycosyltransferase subunit DAD1 OS=Rattus norvegicus OX=10116 GN=Dad1 PE=3 SV=3	252488	290113	339263	275602	323414	437834		189432	221051	186596	226793	269502	273113
A0A0G2K1Q8|ABCA3_RAT	5	5	184.18	0.00917982	0.0761199	1.49335	191766	Phospholipid-transporting ATPase ABCA3 OS=Rattus norvegicus OX=10116 GN=Abca3 PE=1 SV=1	89646.2	131875	114502	98501.8	103749	77203.4		124783	120752	161282	128519	222151	161633
tr|Q68FX8|Q68FX8_RAT	3	3	117.01	0.00919993	0.0761199	1.42395	58155.1	Alpha-MPP OS=Rattus norvegicus OX=10116 GN=Pmpca PE=1 SV=1	304790	278240	384727	297507	312456	202748		390711	319599	511624	386464	495632	431276
O88941|MOGS_RAT;tr|A0A0G2K8S6|A0A0G2K8S6_RAT;tr|G3V743|G3V743_RAT	4	4	161.19	0.00922306	0.0761199	1.78559	91871.5	Mannosyl-oligosaccharide glucosidase OS=Rattus norvegicus OX=10116 GN=Mogs PE=1 SV=1	83717	70103.2	91862.7	63966.1	94988.1	83659.3		112287	86094.6	108345	140360	204594	220214
tr|D4A3C2|D4A3C2_RAT	4	4	129.51	0.00927186	0.0761199	1.90782	46275.4	Similar to RIKEN cDNA 6430548M08 OS=Rattus norvegicus OX=10116 GN=RGD1304884 PE=1 SV=1	139847	144341	102986	182086	146576	337942		68625.1	85911.2	96898.8	126162	91630.2	83117.8
Q63633|S12A5_RAT;tr|D3ZGI9|D3ZGI9_RAT;tr|F1LNP4|F1LNP4_RAT	35	31	1914.29	0.00934233	0.0761199	2.16491	126246	Solute carrier family 12 member 5 OS=Rattus norvegicus OX=10116 GN=Slc12a5 PE=1 SV=2	1.93232e+06	1.93948e+06	1.39297e+06	1.41908e+06	1.77766e+06	5.32978e+06		4.59333e+06	2.27313e+06	5.79222e+06	4.10003e+06	6.86423e+06	6.23389e+06
P35571|GPDM_RAT;tr|A0A0G2K0Z7|A0A0G2K0Z7_RAT	20	19	910.46	0.00936802	0.0761199	1.45248	80972.8	Glycerol-3-phosphate dehydrogenase, mitochondrial OS=Rattus norvegicus OX=10116 GN=Gpd2 PE=1 SV=1	1.94506e+06	2.74757e+06	3.69168e+06	2.46048e+06	2.6077e+06	2.44827e+06		2.88008e+06	4.27435e+06	3.25745e+06	3.82151e+06	5.04341e+06	3.81868e+06
O35763|MOES_RAT;tr|A0A096MK30|A0A096MK30_RAT;tr|A0A1W2Q6E9|A0A1W2Q6E9_RAT	4	2	138.42	0.00941752	0.0761199	1.64449	67739	Moesin OS=Rattus norvegicus OX=10116 GN=Msn PE=1 SV=3	72512.7	111626	102149	80704.6	79176.7	79896.2		126765	124893	130921	205540	86625.3	190362
tr|F1M8L9|F1M8L9_RAT;tr|Q9QYV3|Q9QYV3_RAT	1	1	35.86	0.00942853	0.0761199	1.47575	139615	Rap guanine nucleotide exchange factor 1 OS=Rattus norvegicus OX=10116 GN=Rapgef1 PE=1 SV=3	26363.5	48551.9	52774.4	46512	60825.1	51159.9		69768.8	55945.5	73203.3	66874.5	77638.7	78907.9
tr|A1L1L9|A1L1L9_RAT;tr|F1LQZ0|F1LQZ0_RAT	2	2	55.26	0.00945278	0.0761199	1.95348	27901.6	RGD1563224 protein OS=Rattus norvegicus OX=10116 GN=Tmem65 PE=2 SV=1	248163	208788	360828	316582	156540	377292		74258.4	119261	114154	253733	140171	152384
Q6AYQ8|FAHD1_RAT	1	1	46.36	0.0094572	0.0761199	1.88161	24480.4	Acylpyruvase FAHD1, mitochondrial OS=Rattus norvegicus OX=10116 GN=Fahd1 PE=1 SV=1	58228.3	181928	243689	207561	235062	158569		293228	421682	301702	352254	335039	337707
P97874|GAK_RAT;tr|F1LMD9|F1LMD9_RAT	5	5	215.49	0.00947127	0.0761199	1.25602	143703	Cyclin-G-associated kinase OS=Rattus norvegicus OX=10116 GN=Gak PE=1 SV=1	551822	666799	831451	644754	700105	536756		765078	917060	892983	766917	770490	825745
Q63362|NDUA5_RAT	5	5	259.07	0.00952438	0.0761199	1.8812	13411.8	NADH dehydrogenase [ubiquinone] 1 alpha subcomplex subunit 5 OS=Rattus norvegicus OX=10116 GN=Ndufa5 PE=1 SV=3	1.0193e+06	3.46848e+06	4.55903e+06	3.23935e+06	3.38085e+06	4.21284e+06		5.46343e+06	6.99706e+06	6.12769e+06	6.82174e+06	6.05691e+06	5.9312e+06
Q2M2R8|PEX5_RAT;tr|A0A096P6L7|A0A096P6L7_RAT;tr|A0A0A0MP84|A0A0A0MP84_RAT;tr|A0A0H2UHI4|A0A0H2UHI4_RAT;tr|M0R4L3|M0R4L3_RAT	2	2	68.14	0.00961444	0.0761199	1.33165	71022	Peroxisomal targeting signal 1 receptor OS=Rattus norvegicus OX=10116 GN=Pex5 PE=1 SV=2	216139	278783	300572	279616	327601	360841		343493	390662	343860	491655	362135	416632
O35760|IDI1_RAT;tr|A0A0H2UHN2|A0A0H2UHN2_RAT	4	4	134.86	0.00962224	0.0761199	1.33504	26396.2	Isopentenyl-diphosphate Delta-isomerase 1 OS=Rattus norvegicus OX=10116 GN=Idi1 PE=2 SV=2	233311	367129	290074	358572	372514	340621		388779	415018	496598	374552	520982	423724
O70595|ABCB6_RAT	3	3	127.43	0.0096591	0.0761199	1.91459	93304.8	ATP-binding cassette sub-family B member 6 OS=Rattus norvegicus OX=10116 GN=Abcb6 PE=1 SV=1	54675.4	206447	163548	123565	198537	224013		285790	343837	245717	388440	253740	341130
P61983|1433G_RAT	27	18	1319.94	0.00966085	0.0761199	1.66132	28302.6	14-3-3 protein gamma OS=Rattus norvegicus OX=10116 GN=Ywhag PE=1 SV=2	2.23233e+07	2.68143e+07	3.08003e+07	2.18353e+07	3.45779e+07	3.79567e+07		2.97899e+07	4.39677e+07	4.35833e+07	4.50731e+07	7.52991e+07	5.18683e+07
Q5RJZ6|SCOC_RAT	4	3	189.06	0.00970302	0.0761199	1.28291	13689.2	Short coiled-coil protein OS=Rattus norvegicus OX=10116 GN=Scoc PE=2 SV=1	1.39088e+06	1.0008e+06	1.23529e+06	1.12295e+06	952081	961816		1.38562e+06	1.27273e+06	1.19766e+06	1.50784e+06	1.55491e+06	1.63029e+06
tr|D3ZWX4|D3ZWX4_RAT	3	3	94.02	0.00970972	0.0761199	1.62207	77503.3	NCK-interacting protein with SH3 domain OS=Rattus norvegicus OX=10116 GN=Nckipsd PE=1 SV=3	88850.2	139994	115495	135525	156909	164807		172359	175571	227829	188123	180829	355505
Q9JK72|CCS_RAT;tr|A0A0G2JSZ9|A0A0G2JSZ9_RAT	1	1	41.51	0.00976015	0.0761199	1.85796	28889.5	Copper chaperone for superoxide dismutase OS=Rattus norvegicus OX=10116 GN=Ccs PE=1 SV=1	183464	95696.6	106102	175191	276913	211284		235690	227842	389041	293849	320726	481204
tr|D3ZXK4|D3ZXK4_RAT	5	4	169.81	0.00976901	0.0761199	1.46544	33215.9	Abhydrolase domain-containing 11 OS=Rattus norvegicus OX=10116 GN=Abhd11 PE=1 SV=1	139149	113271	198356	182823	125903	94004.6		221836	221420	202906	193214	244610	166779
tr|F1M0G0|F1M0G0_RAT	1	1	20.73	0.00978472	0.0761199	1.56931	24320.4	Regulator of G-protein signaling 17 (Predicted), isoform CRA_a OS=Rattus norvegicus OX=10116 GN=Rgs17 PE=4 SV=2	374368	340479	279211	436092	213040	453706		206387	182557	276017	263786	206812	200631
tr|Q499T3|Q499T3_RAT	8	1	376.63	0.00984282	0.0762818	1.30025	56118.4	Sirpa protein OS=Rattus norvegicus OX=10116 GN=Sirpa PE=1 SV=1	984479	972428	792157	877288	892468	1.20847e+06		1.2841e+06	931571	1.3115e+06	1.3155e+06	1.21352e+06	1.39073e+06
B2RYM5|BRCC3_RAT	1	1	39.18	0.0100108	0.0770341	1.86336	33015.7	Lys-63-specific deubiquitinase BRCC36 OS=Rattus norvegicus OX=10116 GN=Brcc3 PE=2 SV=1	78417.1	104091	128338	69694.4	210988	213468		175455	196177	298326	271807	323966	234265
P11517|HBB2_RAT;tr|A0A1K0FUA6|A0A1K0FUA6_RAT	7	1	325.4	0.0100301	0.0770341	2.04637	15982.4	Hemoglobin subunit beta-2 OS=Rattus norvegicus OX=10116 PE=1 SV=2	786304	890855	528920	598382	253084	850537		293478	271544	252965	373917	391780	326083
tr|A0A0G2QC02|A0A0G2QC02_RAT;tr|Q6MG76|Q6MG76_RAT	4	3	139.14	0.0100958	0.0770341	1.39989	137305	Ski2-like RNA helicase OS=Rattus norvegicus OX=10116 GN=Skiv2l PE=1 SV=1	50057.8	72802.3	64238.2	47195.3	64853.9	36209.4		75403.1	72357.4	78289.2	71198.3	94016.9	78197.4
tr|Q99MI5|Q99MI5_RAT	4	4	125.59	0.0101073	0.0770341	1.51404	33996.9	Spermidine synthase OS=Rattus norvegicus OX=10116 GN=LOC100912604 PE=1 SV=1	129514	109594	92753.8	101827	95430.8	134357		155627	109641	148666	211479	152347	226768
Q6AXS5|PAIRB_RAT	2	2	88.2	0.0101281	0.0770341	1.88054	44754.2	Plasminogen activator inhibitor 1 RNA-binding protein OS=Rattus norvegicus OX=10116 GN=Serbp1 PE=1 SV=2	105272	246157	247998	162936	207768	223675		248370	325190	294664	652068	424375	300328
O08812|CTR3_RAT;tr|G3V6I8|G3V6I8_RAT	1	1	21.96	0.0102074	0.077232	2.31904	67524.6	Cationic amino acid transporter 3 OS=Rattus norvegicus OX=10116 GN=Slc7a3 PE=2 SV=1	17083.1	34610.9	32239.1	36520.5	27683.9	123922		86014.8	48010.8	104151	137617	107802	147323
Q63965|SFXN1_RAT	13	2	663.3	0.0102297	0.077232	8.68777	35546.2	Sideroflexin-1 OS=Rattus norvegicus OX=10116 GN=Sfxn1 PE=2 SV=4	7599.57	79245.9	131360	55668.8	53034	37964.6		90062.5	185463	89808.7	969404	814196	1.021e+06
tr|D3ZPC4|D3ZPC4_RAT	28	27	1335.3	0.0103146	0.077587	1.36214	140393	Neural cell adhesion molecule L1 OS=Rattus norvegicus OX=10116 GN=L1cam PE=1 SV=2	6.68999e+06	7.21375e+06	7.17647e+06	6.31803e+06	4.66794e+06	6.24297e+06		1.16468e+07	7.18996e+06	7.99543e+06	8.78804e+06	7.4508e+06	9.11124e+06
Q920L2|SDHA_RAT	24	19	1082.12	0.0104271	0.078043	1.68456	71615.2	Succinate dehydrogenase [ubiquinone] flavoprotein subunit, mitochondrial OS=Rattus norvegicus OX=10116 GN=Sdha PE=1 SV=1	2.21437e+06	2.66101e+06	3.83985e+06	3.53062e+06	3.19823e+06	5.69763e+06		3.75759e+06	5.22528e+06	5.19384e+06	6.83215e+06	7.8138e+06	6.79186e+06
tr|D3ZW27|D3ZW27_RAT;tr|D3ZZH6|D3ZZH6_RAT	1	1	25.43	0.0104515	0.078043	1.46018	153447	Mitogen-activated protein kinase kinase kinase OS=Rattus norvegicus OX=10116 GN=Map3k5 PE=1 SV=3	50594.5	47204.8	48107.3	50644.9	31856.6	46639.7		38477.1	36925.7	32914	22221.2	35316.3	22511.8
D4A4T9|CHRD1_RAT	2	2	47.68	0.0105552	0.0784777	1.25005	37361.6	Cysteine and histidine-rich domain-containing protein 1 OS=Rattus norvegicus OX=10116 GN=Chordc1 PE=3 SV=1	296337	351899	289014	303540	259731	224942		327672	316639	370033	390442	350929	401204
P42667|SC11A_RAT;tr|Q6P9X2|Q6P9X2_RAT	2	2	64.29	0.0105864	0.0784777	1.34906	20599.2	Signal peptidase complex catalytic subunit SEC11A OS=Rattus norvegicus OX=10116 GN=Sec11a PE=2 SV=1	113658	106086	105718	68823.8	80695	81165.1		122243	109972	114037	155895	113416	134712
tr|D3ZVQ0|D3ZVQ0_RAT	19	19	851.03	0.0106836	0.0786598	1.24893	95779.2	Ubiquitin carboxyl-terminal hydrolase OS=Rattus norvegicus OX=10116 GN=Usp5 PE=1 SV=1	1.76425e+06	2.06819e+06	1.99744e+06	1.5768e+06	2.3985e+06	1.8443e+06		2.77226e+06	2.25327e+06	2.41836e+06	2.06268e+06	2.4734e+06	2.56942e+06
tr|A1L1J8|A1L1J8_RAT	11	5	476.94	0.0106953	0.0786598	1.11406	23674.8	RAB5B, member RAS oncogene family OS=Rattus norvegicus OX=10116 GN=Rab5b PE=1 SV=1	1.88939e+06	1.72704e+06	1.71249e+06	1.75924e+06	1.51673e+06	1.75932e+06		1.8788e+06	1.83908e+06	1.86796e+06	1.96282e+06	1.90702e+06	2.09065e+06
tr|D4AEH9|D4AEH9_RAT	7	7	321.73	0.0107271	0.0786598	1.29674	174331	4-alpha-glucanotransferase OS=Rattus norvegicus OX=10116 GN=Agl PE=1 SV=1	176878	200152	155589	164635	210658	205921		189641	302524	242242	257996	225415	226538
tr|B5DEJ5|B5DEJ5_RAT;tr|D3Z9S4|D3Z9S4_RAT	1	1	42.57	0.0107648	0.0786598	2.93032	63659.8	Eefsec protein OS=Rattus norvegicus OX=10116 GN=Eefsec PE=1 SV=1	13571	78598.4	31757.4	24445.9	7124.55	27904.5		52346.9	58871.5	79196.5	116198	49916.3	180896
P61589|RHOA_RAT;tr|O35791|O35791_RAT	9	3	409.92	0.0109206	0.0795141	1.3882	21782.1	Transforming protein RhoA OS=Rattus norvegicus OX=10116 GN=Rhoa PE=1 SV=1	1.65568e+06	2.00678e+06	1.79115e+06	1.40685e+06	2.58222e+06	1.45394e+06		2.26201e+06	2.88846e+06	2.06101e+06	2.29385e+06	2.91267e+06	2.70874e+06
O88954|MPP3_RAT	4	4	164.16	0.0110196	0.0799507	2.60086	66588.6	MAGUK p55 subfamily member 3 OS=Rattus norvegicus OX=10116 GN=Mpp3 PE=1 SV=3	39283.4	22403	31790.7	26046.7	34478.3	27285.2		42429.4	33775.6	41089.3	131709	116799	105700
tr|A0A0U1RRU0|A0A0U1RRU0_RAT;tr|E9PTN4|E9PTN4_RAT;tr|Q4KLN3|Q4KLN3_RAT	1	1	21.47	0.0111242	0.0804242	Infinity	73928.8	SRSF protein kinase 1 OS=Rattus norvegicus OX=10116 GN=Srpk1 PE=1 SV=1	0	0	0	0	0	0		0	0	382.99	2615.76	3292.93	3206.26
P63004|LIS1_RAT	5	5	195.66	0.0112573	0.0811	1.7434	46670.1	Platelet-activating factor acetylhydrolase IB subunit alpha OS=Rattus norvegicus OX=10116 GN=Pafah1b1 PE=1 SV=2	414465	840304	826681	891555	1.04945e+06	1.88722e+06		1.60763e+06	1.41322e+06	1.86224e+06	1.56477e+06	1.69285e+06	2.16223e+06
Q9Z1A6|VIGLN_RAT;tr|Q3KRF2|Q3KRF2_RAT	5	5	199.7	0.0114358	0.0820972	1.2805	141583	Vigilin OS=Rattus norvegicus OX=10116 GN=Hdlbp PE=1 SV=1	224106	333663	268987	242316	238106	209281		375936	315142	276629	323059	356874	294186
tr|D3ZA31|D3ZA31_RAT	2	2	58.97	0.0114945	0.0822295	2.27313	73272.2	Phosphatidylinositol-3,5-bisphosphate 3-phosphatase OS=Rattus norvegicus OX=10116 GN=Mtmr2 PE=1 SV=1	84293.9	76753.8	63504.1	64864.4	62017.3	173961		200525	67435.9	232600	273958	239736	180036
P62716|PP2AB_RAT;P63331|PP2AA_RAT	9	8	467.25	0.0116682	0.0825762	1.18267	35575.1	Serine/threonine-protein phosphatase 2A catalytic subunit beta isoform OS=Rattus norvegicus OX=10116 GN=Ppp2cb PE=2 SV=1	4.57586e+06	5.66351e+06	5.07941e+06	5.54334e+06	4.80511e+06	5.54486e+06		5.94838e+06	5.85847e+06	5.50853e+06	7.38509e+06	6.0369e+06	6.17638e+06
tr|A0A0G2JZ02|A0A0G2JZ02_RAT	2	2	102.68	0.0116941	0.0825762	1.38928	18002.4	Glycine cleavage system H protein OS=Rattus norvegicus OX=10116 PE=1 SV=1	187208	299329	305024	251846	294176	184130		347722	429321	388533	289300	324380	334830
tr|B2RZA9|B2RZA9_RAT	3	3	280.42	0.0116958	0.0825762	1.2424	17861.6	Ube2l3 protein OS=Rattus norvegicus OX=10116 GN=Ube2l3 PE=2 SV=1	2.36457e+06	2.56499e+06	2.96238e+06	2.5695e+06	2.20089e+06	2.32213e+06		3.00383e+06	2.4322e+06	3.27997e+06	3.23654e+06	3.63748e+06	3.02672e+06
tr|M0R3N4|M0R3N4_RAT	8	8	382.7	0.0117164	0.0825762	2.26471	41602.8	Vesicle amine transport 1-like OS=Rattus norvegicus OX=10116 GN=Vat1l PE=1 SV=2	333568	151900	178790	286249	188199	244871		480519	250791	1.07973e+06	532752	305846	483758
Q9Z2I7|SVOP_RAT;tr|A0A0G2JZX3|A0A0G2JZX3_RAT	1	1	126.37	0.0117447	0.0825762	1.67818	60804.3	Synaptic vesicle 2-related protein OS=Rattus norvegicus OX=10116 GN=Svop PE=1 SV=1	110047	198824	219782	216502	358889	253653		304008	405792	272820	433906	484119	377813
P62246|RS15A_RAT;tr|A0A0G2K6I0|A0A0G2K6I0_RAT;tr|D3ZLL8|D3ZLL8_RAT	3	3	99.44	0.011845	0.082996	1.65582	14839.5	40S ribosomal protein S15a OS=Rattus norvegicus OX=10116 GN=Rps15a PE=1 SV=2	253764	191219	213243	196417	91461.4	153814		106383	123004	102758	103582	123982	104565
tr|D3ZKG5|D3ZKG5_RAT	1	1	43.54	0.012048	0.0841302	5.06633	41701.2	Parvin, beta OS=Rattus norvegicus OX=10116 GN=Parvb PE=1 SV=1	0	0	0	1032.46	0	21327.8		2257.26	1055.84	17794	955.808	37811.3	53409.9
D3ZQD3|OGDHL_RAT	19	11	916.59	0.012145	0.0844212	1.55098	114637	2-oxoglutarate dehydrogenase-like, mitochondrial OS=Rattus norvegicus OX=10116 GN=Ogdhl PE=1 SV=2	355689	471472	776756	669861	526974	584465		766599	1.12767e+06	928533	1.04148e+06	786301	599804
tr|A0A0G2JWW3|A0A0G2JWW3_RAT;tr|D3ZKY0|D3ZKY0_RAT	1	1	86.21	0.0121722	0.0844212	1.68752	39686.6	N-terminal EF-hand calcium-binding protein 3 OS=Rattus norvegicus OX=10116 GN=E2f1 PE=4 SV=1	570333	544168	516385	624243	475110	429690		789003	931781	854076	524822	1.53683e+06	695923
P34058|HS90B_RAT	49	26	2368.49	0.0123448	0.085329	3.03135	83281.3	Heat shock protein HSP 90-beta OS=Rattus norvegicus OX=10116 GN=Hsp90ab1 PE=1 SV=4	1.03483e+06	2.84259e+06	2.3516e+06	2.1883e+06	3.02258e+06	6.10605e+06		3.34116e+06	3.71567e+06	6.43303e+06	1.28927e+07	1.26729e+07	1.41324e+07
P02091|HBB1_RAT;tr|A0A0G2JSW3|A0A0G2JSW3_RAT	9	3	420.67	0.0126463	0.0869273	2.27593	15979.4	Hemoglobin subunit beta-1 OS=Rattus norvegicus OX=10116 GN=Hbb PE=1 SV=3	2.72345e+06	4.07934e+06	1.73988e+06	1.66315e+06	1.11366e+06	3.91987e+06		717724	961726	774215	1.53843e+06	1.37019e+06	1.3336e+06
tr|D3ZVH6|D3ZVH6_RAT	1	1	44.15	0.0127032	0.0869273	1.73153	89582.4	Vacuolar protein sorting-associated protein 41 homolog OS=Rattus norvegicus OX=10116 GN=Vps41 PE=1 SV=3	187419	183494	204290	167530	100783	106349		196792	165561	260794	319739	344615	357223
tr|A0A1B0GWQ7|A0A1B0GWQ7_RAT;tr|E9PT79|E9PT79_RAT;tr|Q71SY3|Q71SY3_RAT;tr|Q7TP02|Q7TP02_RAT	3	3	103.38	0.0127035	0.0869273	2.38287	31935.8	Component 3 of promoter of RISC OS=Rattus norvegicus OX=10116 GN=Tsn PE=1 SV=1	287192	234072	253397	191769	185798	66862.3		91542.1	193447	60113.7	50029.4	58852.6	57621
Q6P7Q4|LGUL_RAT	10	10	418.45	0.0127739	0.086955	1.78234	20819.6	Lactoylglutathione lyase OS=Rattus norvegicus OX=10116 GN=Glo1 PE=1 SV=3	5.84433e+06	4.93077e+06	7.51201e+06	2.57982e+06	3.45255e+06	5.08764e+06		1.05715e+07	6.008e+06	6.64794e+06	6.86457e+06	9.78957e+06	1.2532e+07
tr|E9PTW1|E9PTW1_RAT	6	5	315.04	0.0127925	0.086955	1.26424	38497.1	Secretory carrier-associated membrane protein OS=Rattus norvegicus OX=10116 GN=Scamp3 PE=1 SV=2	706222	806611	902660	864791	696222	998829		1.07771e+06	1.16849e+06	1.11862e+06	1.15288e+06	899244	873070
P24054|SPRL1_RAT;tr|G3V7X5|G3V7X5_RAT;tr|Q6P7A8|Q6P7A8_RAT	1	1	45.22	0.0128783	0.0871931	5.37272	70633.8	SPARC-like protein 1 OS=Rattus norvegicus OX=10116 GN=Sparcl1 PE=1 SV=1	11951.2	10125.3	8120.11	21145.8	6092.06	241880		188945	13232.1	308310	305448	296449	495749
tr|A0A0G2KA71|A0A0G2KA71_RAT;tr|Q5FVC5|Q5FVC5_RAT	1	1	35.13	0.0129128	0.0871931	2.00153	50748.4	Nectin cell adhesion molecule 2 OS=Rattus norvegicus OX=10116 GN=Nectin2 PE=1 SV=1	20828.2	56900.6	42581.1	33984.5	42354.2	70417.5		86582.7	63422.9	77629.7	54209.3	90826	161870
Q9WTW8|S23A2_RAT	2	2	63.38	0.0130386	0.0876002	3.14376	70069.7	Solute carrier family 23 member 2 OS=Rattus norvegicus OX=10116 GN=Slc23a2 PE=1 SV=2	8454.88	1487.86	2598.13	3657.52	7198.6	53285.3		44133.4	9890.17	71101.4	30603.7	50790.6	34551.7
P06761|BIP_RAT	25	21	1227.48	0.0130833	0.0876002	1.29256	72347.1	Endoplasmic reticulum chaperone BiP OS=Rattus norvegicus OX=10116 GN=Hspa5 PE=1 SV=1	4.95797e+06	3.86454e+06	4.54352e+06	4.10534e+06	3.21221e+06	3.27635e+06		3.19499e+06	3.49943e+06	2.55641e+06	3.10516e+06	3.02986e+06	3.15091e+06
tr|F1LQP9|F1LQP9_RAT	4	3	141.05	0.0131379	0.0876002	1.24158	101268	Transportin 1 OS=Rattus norvegicus OX=10116 GN=Tnpo1 PE=1 SV=3	112258	137871	143033	108890	145581	115982		163023	143920	183429	138602	176046	143069
Q3MIE4|VAT1_RAT	9	9	417.86	0.013217	0.0876002	1.43366	43118.7	Synaptic vesicle membrane protein VAT-1 homolog OS=Rattus norvegicus OX=10116 GN=Vat1 PE=1 SV=1	692871	643265	762596	648151	1.15327e+06	1.29466e+06		1.29947e+06	1.09551e+06	1.36218e+06	1.39358e+06	1.13537e+06	1.16149e+06
tr|B1WBY1|B1WBY1_RAT	6	6	221.84	0.0132514	0.0876002	1.3481	89691.4	Cul1 protein OS=Rattus norvegicus OX=10116 GN=Cul1 PE=1 SV=1	147965	222296	202186	171904	225402	130068		243003	233568	206222	278309	237004	284566
tr|A0A0G2JUS5|A0A0G2JUS5_RAT	1	1	43.54	0.0132572	0.0876002	1.62857	27069.7	Dolichyldiphosphatase OS=Rattus norvegicus OX=10116 GN=Dolpp1 PE=1 SV=1	192055	131040	107171	118633	152169	84728.1		177622	128717	209193	234996	242059	287137
tr|B0BNL2|B0BNL2_RAT	10	10	362.12	0.0132728	0.0876002	1.82771	18332.4	Peptidyl-prolyl cis-trans isomerase OS=Rattus norvegicus OX=10116 GN=Pin1 PE=1 SV=1	475130	635096	656768	582296	507632	884870		850459	525301	1.30932e+06	1.54436e+06	1.24168e+06	1.36777e+06
tr|A0A0G2KAA3|A0A0G2KAA3_RAT;tr|A9UMW2|A9UMW2_RAT;tr|M0RB63|M0RB63_RAT	2	2	66.83	0.0134899	0.0885847	1.74958	10170	Complex I-B9 OS=Rattus norvegicus OX=10116 GN=Ndufa3 PE=1 SV=1	347817	292765	354569	580158	229766	597223		187767	231494	236421	312050	210026	195314
tr|D3ZAZ0|D3ZAZ0_RAT	2	2	94.72	0.0135085	0.0885847	3.22084	42517	Eukaryotic translation initiation factor 3 subunit M OS=Rattus norvegicus OX=10116 GN=Eif3m PE=1 SV=1	7407.24	3710.98	4268.14	4406.1	29776.9	17827.9		38708.9	9711.09	21634.5	40272.1	36857.1	69892.4
tr|A0JN25|A0JN25_RAT	14	1	706.92	0.013575	0.0886761	1.41212	35896.1	Microtubule-associated protein OS=Rattus norvegicus OX=10116 GN=Mapt PE=1 SV=1	508154	584810	928905	608917	760536	751356		868347	689491	1.00451e+06	1.10392e+06	1.06941e+06	1.1143e+06
P60042|SMS_RAT	2	2	118.04	0.0136508	0.0886761	1.69197	12745.6	Somatostatin OS=Rattus norvegicus OX=10116 GN=Sst PE=1 SV=1	472549	679517	674449	620156	1.42683e+06	852754		1.08906e+06	1.37509e+06	1.16801e+06	1.56301e+06	904967	1.89652e+06
B2RYU8|LYRM1_RAT;tr|G3V950|G3V950_RAT	1	1	32.98	0.0136525	0.0886761	1.4285	14258.5	LYR motif-containing protein 1 OS=Rattus norvegicus OX=10116 GN=Lyrm1 PE=2 SV=1	276272	174982	298769	257877	165544	159648		381254	267938	341926	275706	310076	327421
O35828|CORO7_RAT	5	5	237.99	0.0139442	0.0900393	1.43331	100782	Coronin-7 OS=Rattus norvegicus OX=10116 GN=Coro7 PE=1 SV=2	287781	374243	228167	285615	223142	204723		380573	271269	338245	477814	388202	442458
tr|D3ZX63|D3ZX63_RAT	2	2	71.12	0.0139574	0.0900393	3.604	35594.6	Similar to D3Mm3e (Predicted), isoform CRA_a OS=Rattus norvegicus OX=10116 GN=Wdr54 PE=4 SV=1	26248.6	9959.96	8918.16	4895.09	7786.26	128580		65887.3	17168.1	132578	150701	151532	153878
Q8K4Y5|LGI1_RAT	13	12	519.3	0.0139944	0.0900393	1.26325	63728	Leucine-rich glioma-inactivated protein 1 OS=Rattus norvegicus OX=10116 GN=Lgi1 PE=1 SV=1	2.12705e+06	3.18526e+06	2.45966e+06	3.52097e+06	3.11285e+06	3.029e+06		3.83026e+06	3.48373e+06	3.41941e+06	3.62229e+06	3.49411e+06	4.17471e+06
tr|F1LMA5|F1LMA5_RAT;tr|Q6P9U2|Q6P9U2_RAT	2	2	84.23	0.014137	0.0905867	1.70798	32360.2	Friend virus susceptibility 1 OS=Rattus norvegicus OX=10116 GN=Fv1 PE=4 SV=1	17692.4	21085.6	14244.2	14668.4	23243.7	12047.8		21615.1	25478.7	18591.9	32861.9	28646.2	48697.8
tr|Q5RKJ9|Q5RKJ9_RAT	10	4	346.59	0.0142042	0.0905867	1.22063	22540.9	RAB10, member RAS oncogene family OS=Rattus norvegicus OX=10116 GN=Rab10 PE=1 SV=1	3.80337e+06	4.46972e+06	4.76421e+06	4.39287e+06	3.48501e+06	4.27708e+06		4.95717e+06	4.49591e+06	5.80541e+06	5.25847e+06	4.45007e+06	5.78338e+06
tr|D3ZKR8|D3ZKR8_RAT	1	1	29.54	0.0142123	0.0905867	2.53844	7928.65	Protein kish OS=Rattus norvegicus OX=10116 GN=Tmem167a PE=3 SV=2	9923.46	17651.8	22792.1	13766.6	24172.1	14567.3		25939.1	16191.8	31154.1	67509.6	40199.6	80144.4
tr|D3ZD09|D3ZD09_RAT	4	4	148.78	0.0142965	0.0908407	4.35443	10071.4	Cytochrome c oxidase subunit OS=Rattus norvegicus OX=10116 GN=Cox6b1 PE=1 SV=1	179765	285085	426438	406445	108771	210588		395477	541949	304704	1.68393e+06	3.01364e+06	1.1018e+06
tr|Q569A7|Q569A7_RAT	1	1	22.92	0.0145994	0.092197	1.72457	31189.9	Diphthine methyl ester synthase OS=Rattus norvegicus OX=10116 GN=Dph5 PE=1 SV=1	41694.5	39278.4	72107	36702.4	26883	43020.5		41023.6	66018.2	77656.9	110546	80834.2	71767.8
Q499P8|RUSF1_RAT;tr|G3V8P5|G3V8P5_RAT	1	1	61.7	0.0146001	0.092197	4.21816	50779.4	RUS family member 1 OS=Rattus norvegicus OX=10116 GN=Rusf1 PE=2 SV=1	20390.8	34667.2	17303.8	22376	28106.5	295497		103765	36295.9	411454	329841	384966	498307
P51792|CLCN3_RAT;tr|A0A0G2K2K6|A0A0G2K2K6_RAT	2	1	72.42	0.0148896	0.0935699	1.69617	90855	H(+)/Cl(-) exchange transporter 3 OS=Rattus norvegicus OX=10116 GN=Clcn3 PE=2 SV=2	24520.9	50320.8	44404.7	35346.5	30553.7	26919.8		59165.5	53362.5	32746.9	61471.4	62539.7	90415.6
O35796|C1QBP_RAT	19	19	1131.37	0.0149356	0.0935699	1.41607	30996.9	Complement component 1 Q subcomponent-binding protein, mitochondrial OS=Rattus norvegicus OX=10116 GN=C1qbp PE=1 SV=2	1.29701e+07	1.43195e+07	1.29577e+07	1.71514e+07	2.04828e+07	1.3693e+07		2.3219e+07	1.80715e+07	1.55604e+07	2.4401e+07	1.99067e+07	2.85167e+07
tr|B1WBU9|B1WBU9_RAT;tr|G3V8V3|G3V8V3_RAT	19	11	761.75	0.0149547	0.0935699	1.32835	97322.4	Alpha-1,4 glucan phosphorylase OS=Rattus norvegicus OX=10116 GN=Pygm PE=2 SV=1	456722	447541	317487	360520	382462	325535		294918	379968	276619	306324	230974	235334
P63319|KPCG_RAT	17	15	700.16	0.0151674	0.0946113	1.32878	78357.7	Protein kinase C gamma type OS=Rattus norvegicus OX=10116 GN=Prkcg PE=1 SV=1	3.2206e+06	3.24967e+06	5.092e+06	3.30148e+06	3.52094e+06	3.19617e+06		4.38321e+06	6.30222e+06	4.52083e+06	4.23057e+06	4.12875e+06	5.11061e+06
O35303|DNM1L_RAT	32	32	1935.64	0.0153025	0.0951636	1.23323	83908.4	Dynamin-1-like protein OS=Rattus norvegicus OX=10116 GN=Dnm1l PE=1 SV=1	4.91926e+06	6.50092e+06	5.69621e+06	4.84405e+06	7.80695e+06	6.35253e+06		7.21271e+06	7.76421e+06	7.07118e+06	7.79035e+06	7.19921e+06	7.50644e+06
tr|B4F7A9|B4F7A9_RAT	8	6	331.28	0.0154904	0.0960404	1.33196	41201.2	Casein kinase 2 alpha 2 OS=Rattus norvegicus OX=10116 GN=Csnk2a2 PE=1 SV=1	938125	731771	942098	845885	784586	944129		913767	876936	1.2836e+06	1.16043e+06	1.17716e+06	1.49647e+06
P0C7J6|LRFN1_RAT;tr|D4A5B8|D4A5B8_RAT	2	2	125.51	0.0155748	0.0960795	1.37153	81969.5	Leucine-rich repeat and fibronectin type III domain-containing protein 1 OS=Rattus norvegicus OX=10116 GN=Lrfn1 PE=1 SV=1	152533	250200	261646	233140	279867	217021		356805	252927	266944	311008	343312	381482
tr|D4A4L5|D4A4L5_RAT	2	2	51.21	0.0156602	0.0960795	1.81412	16679.8	Iron-sulfur cluster assembly 2 OS=Rattus norvegicus OX=10116 GN=Isca2 PE=1 SV=1	74107.6	140047	146893	167467	153371	179930		149670	216770	332876	178605	353441	332078
Q5BJS4|FUND1_RAT	1	1	35.82	0.015661	0.0960795	1.62447	17158.5	FUN14 domain-containing protein 1 OS=Rattus norvegicus OX=10116 GN=Fundc1 PE=1 SV=1	54683.5	123703	187613	129728	115334	140702		179004	232142	156599	196659	197925	258892
P41777|NOLC1_RAT;tr|A0JN19|A0JN19_RAT	1	1	64.1	0.0156845	0.0960795	3.35025	73564.2	Nucleolar and coiled-body phosphoprotein 1 OS=Rattus norvegicus OX=10116 GN=Nolc1 PE=1 SV=2	234870	93965.4	97678.2	61349.5	27830.7	35008		16932.7	35155.6	28036.6	19388.3	36238.7	28624.5
P0C6S7|ANS1B_RAT;tr|F1M2J2|F1M2J2_RAT	15	13	606.5	0.0158892	0.0967188	1.26209	139206	Ankyrin repeat and sterile alpha motif domain-containing protein 1B OS=Rattus norvegicus OX=10116 GN=Anks1b PE=1 SV=1	612867	822292	911126	808903	792893	892443		575992	545544	630362	600693	687558	795183
P35289|RAB15_RAT	7	4	258.98	0.0159191	0.0967188	1.24378	24283.4	Ras-related protein Rab-15 OS=Rattus norvegicus OX=10116 GN=Rab15 PE=2 SV=1	606608	559076	529770	569759	561839	634225		762521	598495	693175	927944	600854	722065
tr|D3ZMS5|D3ZMS5_RAT	2	2	50.65	0.0159307	0.0967188	2.45618	191847	TIAM Rac1-associated GEF 2 OS=Rattus norvegicus OX=10116 GN=Tiam2 PE=1 SV=2	84728.4	88645	86344.2	77608	112868	121879		100100	87531.5	242486	261932	401356	311711
tr|D4A732|D4A732_RAT	3	3	134.64	0.0160958	0.0974322	1.72174	35395.4	Multivesicular body subunit 12B OS=Rattus norvegicus OX=10116 GN=Mvb12b PE=3 SV=2	45798.2	91186.4	85158.2	57627.4	128607	155126		121251	140637	151010	218467	140593	198250
tr|B0BNL8|B0BNL8_RAT;tr|G3V648|G3V648_RAT	1	1	51.19	0.0165642	0.0998321	1.42014	41000.9	Agpat3 protein (Fragment) OS=Rattus norvegicus OX=10116 GN=Agpat3 PE=2 SV=1	276957	441931	461426	499286	494171	473052		844674	577571	694884	614150	557130	470452
tr|F7EUU4|F7EUU4_RAT;tr|Q4KM69|Q4KM69_RAT	1	1	28.99	0.016631	0.0998321	1.3162	43647.9	COP9 signalosome subunit 5 OS=Rattus norvegicus OX=10116 GN=Cops5 PE=1 SV=1	256549	241292	229695	218473	202138	171509		267745	214189	286757	291741	303968	372530
tr|A0A0G2JT23|A0A0G2JT23_RAT;tr|D3ZA69|D3ZA69_RAT	3	3	171.22	0.0166387	0.0998321	1.36166	57378.5	Nuclear receptor-binding protein 2 OS=Rattus norvegicus OX=10116 GN=Nrbp2 PE=1 SV=1	392765	545784	573066	388632	602266	289941		670576	659016	640446	609723	618572	604039
Q80WD0|R4RL1_RAT	1	1	20.65	0.0167329	0.0998522	12.3024	49775	Reticulon-4 receptor-like 1 OS=Rattus norvegicus OX=10116 GN=Rtn4rl1 PE=1 SV=1	314.257	150.511	0	5.3669	2.12285	315.454		262.268	112.932	4233.5	1917.96	570.402	2593.7
Q5PPJ9|SHLB2_RAT;tr|A0A0G2K9P4|A0A0G2K9P4_RAT	9	8	415.7	0.0167396	0.0998522	1.20665	44852.8	Endophilin-B2 OS=Rattus norvegicus OX=10116 GN=Sh3glb2 PE=1 SV=2	1.63092e+06	1.43989e+06	1.35529e+06	1.53496e+06	1.76477e+06	1.5598e+06		1.56342e+06	1.91528e+06	1.68307e+06	2.11474e+06	1.77238e+06	2.15562e+06
P0C0A9|SVIP_RAT	1	1	29.77	0.0168006	0.0999247	1.74599	8248.45	Small VCP/p97-interacting protein OS=Rattus norvegicus OX=10116 GN=Svip PE=1 SV=1	544635	247736	228040	236855	190254	251838		181721	186796	105636	188923	129430	180784
Q6MG06|GNL1_RAT;tr|A0A0G2K444|A0A0G2K444_RAT;tr|A0A0G2K6Q5|A0A0G2K6Q5_RAT	4	4	224.65	0.0168773	0.10009	1.34094	68707.1	Guanine nucleotide-binding protein-like 1 OS=Rattus norvegicus OX=10116 GN=Gnl1 PE=1 SV=1	218446	308963	211785	207639	291032	179446		382797	343545	305755	244687	322771	300968
P97603|NEO1_RAT	6	6	261.52	0.0169666	0.100328	1.25016	150637	Neogenin (Fragment) OS=Rattus norvegicus OX=10116 GN=Neo1 PE=1 SV=1	1.02163e+06	1.01985e+06	1.10195e+06	899336	765509	904682		1.47126e+06	1.28058e+06	1.04391e+06	1.22698e+06	1.08667e+06	1.03269e+06
Q641Z8|PEF1_RAT	2	1	117.04	0.0173	0.102005	2.26844	30012.4	Peflin OS=Rattus norvegicus OX=10116 GN=Pef1 PE=2 SV=1	133884	84399.4	74283.8	95463.6	114830	65382.3		166098	79847	154307	277322	416476	194974
Q9JHU0|DPYL5_RAT	39	34	1961.98	0.0174907	0.102833	1.20896	61540.4	Dihydropyrimidinase-related protein 5 OS=Rattus norvegicus OX=10116 GN=Dpysl5 PE=1 SV=1	1.43963e+07	1.17633e+07	1.21894e+07	1.31027e+07	1.51457e+07	1.3315e+07		1.97337e+07	1.57586e+07	1.74521e+07	1.47036e+07	1.51285e+07	1.38347e+07
E9PSK7|JIP3_RAT	5	4	160.58	0.0176369	0.103396	1.27315	145649	C-Jun-amino-terminal kinase-interacting protein 3 OS=Rattus norvegicus OX=10116 GN=Mapk8ip3 PE=1 SV=2	198290	112821	131916	131958	140010	111278		184737	193525	175725	174332	168899	154755
tr|Q9JKC1|Q9JKC1_RAT	18	12	838.38	0.0177076	0.103432	17.1682	67776.6	Carboxylic ester hydrolase OS=Rattus norvegicus OX=10116 GN=Bche PE=2 SV=1	6.26793e+08	6.78027e+07	4.1092e+07	2.49181e+07	2.17555e+07	7.10832e+06		1.21085e+07	1.24344e+07	6.52041e+06	4.23558e+06	5.12219e+06	5.56325e+06
Q5XI64|ABHD6_RAT	6	6	211.65	0.0177442	0.103432	1.1693	38311.6	Monoacylglycerol lipase ABHD6 OS=Rattus norvegicus OX=10116 GN=Abhd6 PE=1 SV=1	817024	889333	698443	784664	752853	850175		706977	619364	692914	590954	692244	796135
P22771|GLRA2_RAT;P24524|GLRA3_RAT;tr|A0A0G2JSH7|A0A0G2JSH7_RAT;tr|A0A0G2K179|A0A0G2K179_RAT;tr|M0RD42|M0RD42_RAT;tr|Q99JC9|Q99JC9_RAT	1	1	45.26	0.0178935	0.103772	1.6888	52053.2	Glycine receptor subunit alpha-2 OS=Rattus norvegicus OX=10116 GN=Glra2 PE=1 SV=1	143710	358352	518885	399903	487437	281476		795833	692001	550061	501579	498141	660451
tr|D3ZU84|D3ZU84_RAT	9	8	390.61	0.017904	0.103772	1.3661	122017	Syntaxin-binding protein 5-like OS=Rattus norvegicus OX=10116 GN=Stxbp5l PE=1 SV=3	381839	294140	254710	258526	223508	158082		331455	362006	354451	339031	367030	391903
tr|A0A0G2K777|A0A0G2K777_RAT;tr|A1L1L6|A1L1L6_RAT	7	5	265.99	0.0181447	0.103976	1.33189	86063.7	Ras homolog family member T1 OS=Rattus norvegicus OX=10116 GN=Rhot1 PE=1 SV=1	407648	433283	608949	416980	429641	347448		487255	708705	481166	631711	531743	680866
P14668|ANXA5_RAT;tr|A0A6F8X2H2|A0A6F8X2H2_RAT;tr|O70371|O70371_RAT;tr|Q66HH8|Q66HH8_RAT	9	8	363.94	0.0182272	0.103976	1.1863	35744.5	Annexin A5 OS=Rattus norvegicus OX=10116 GN=Anxa5 PE=1 SV=3	1.12968e+06	1.44107e+06	1.54141e+06	1.25847e+06	1.21392e+06	1.28862e+06		1.23266e+06	992416	997266	1.06672e+06	1.16217e+06	1.1855e+06
tr|F1LPG5|F1LPG5_RAT	6	6	255.31	0.0182838	0.103976	1.49215	15064.4	Complex I-B15 OS=Rattus norvegicus OX=10116 GN=Ndufb4 PE=1 SV=1	487402	494850	520134	741647	454781	913280		319454	400188	449084	516859	381986	353165
Q9QYU1|PEX19_RAT;tr|A0A0G2JY69|A0A0G2JY69_RAT;tr|G3V907|G3V907_RAT	5	5	266.86	0.0183291	0.103976	1.3183	32497.1	Peroxisomal biogenesis factor 19 OS=Rattus norvegicus OX=10116 GN=Pex19 PE=1 SV=1	590595	916508	818141	810601	1.20787e+06	745057		1.12516e+06	1.14229e+06	1.00651e+06	1.06936e+06	1.02947e+06	1.33575e+06
Q5XIE6|HIBCH_RAT	4	4	179.18	0.0183651	0.103976	1.43197	43024.7	3-hydroxyisobutyryl-CoA hydrolase, mitochondrial OS=Rattus norvegicus OX=10116 GN=Hibch PE=1 SV=2	152418	166473	214713	230312	203163	165522		186286	237915	371051	224523	312028	290044
P18265|GSK3A_RAT;tr|A0A0G2K7W7|A0A0G2K7W7_RAT	4	3	174.77	0.0183716	0.103976	1.35052	51026.9	Glycogen synthase kinase-3 alpha OS=Rattus norvegicus OX=10116 GN=Gsk3a PE=1 SV=1	791245	464519	552546	649111	501458	480434		486546	439565	379947	509269	370132	361198
P0C089|PTPM1_RAT;tr|G3V7B6|G3V7B6_RAT	1	1	33.02	0.0184349	0.103976	4.05806	21886.4	Phosphatidylglycerophosphatase and protein-tyrosine phosphatase 1 OS=Rattus norvegicus OX=10116 GN=Ptpmt1 PE=1 SV=1	5469.62	2873.64	3116.27	5185.23	1876.65	44393.8		20964	4168.67	66226.5	46137.1	51081.1	66736.1
tr|Q5BK47|Q5BK47_RAT	1	1	21.46	0.0184457	0.103976	1.28329	55433.6	Oxysterol-binding protein OS=Rattus norvegicus OX=10116 GN=Osbpl2 PE=1 SV=1	104542	85958.1	93231.5	105724	79473.2	75137.9		116091	118529	145886	101937	91322.8	124429
tr|A0A0G2K8S2|A0A0G2K8S2_RAT	13	1	438.69	0.0184665	0.103976	1.57699	35952.2	Gp_dh_N domain-containing protein OS=Rattus norvegicus OX=10116 PE=1 SV=1	95791.8	136022	84213.3	102116	140515	251903		147512	211075	191366	219358	254681	254257
Q63374|NRX2A_RAT;tr|D3ZAD6|D3ZAD6_RAT;tr|D3ZTM0|D3ZTM0_RAT	7	6	287.37	0.0184933	0.103976	1.31857	185168	Neurexin-2 OS=Rattus norvegicus OX=10116 GN=Nrxn2 PE=1 SV=3	280419	375951	351953	293989	443873	326812		550612	426923	372032	500532	369019	514266
P54313|GBB2_RAT	25	17	1393.59	0.0185046	0.103976	1.43328	37331	Guanine nucleotide-binding protein G(I)/G(S)/G(T) subunit beta-2 OS=Rattus norvegicus OX=10116 GN=Gnb2 PE=1 SV=4	9.06942e+06	7.19859e+06	5.20802e+06	5.58488e+06	5.80421e+06	7.27851e+06		8.36422e+06	6.26103e+06	9.40584e+06	1.11361e+07	1.11038e+07	1.12661e+07
tr|D4A133|D4A133_RAT	74	67	3746.63	0.0185802	0.103976	1.17508	68265.1	H(+)-transporting two-sector ATPase OS=Rattus norvegicus OX=10116 GN=Atp6v1a PE=1 SV=1	2.50564e+07	2.6838e+07	2.54915e+07	2.3923e+07	2.98267e+07	2.22252e+07		2.79031e+07	2.97088e+07	2.82966e+07	3.28311e+07	3.45703e+07	2.69012e+07
Q641Z6|EHD1_RAT	14	6	672.8	0.0186535	0.103976	1.85039	60602.9	EH domain-containing protein 1 OS=Rattus norvegicus OX=10116 GN=Ehd1 PE=1 SV=1	68831.2	250287	197524	166987	226396	301617		355245	366228	279292	426322	261497	553426
P21708|MK03_RAT	5	3	240.53	0.0186731	0.103976	1.35074	43080.6	Mitogen-activated protein kinase 3 OS=Rattus norvegicus OX=10116 GN=Mapk3 PE=1 SV=5	244768	300534	293464	190230	237198	180404		392671	321991	308701	328984	241574	360050
O54715|VAS1_RAT;tr|Q6IRF8|Q6IRF8_RAT	6	6	222.88	0.0187245	0.103976	1.18711	51122.8	V-type proton ATPase subunit S1 OS=Rattus norvegicus OX=10116 GN=Atp6ap1 PE=1 SV=1	1.94354e+06	1.75998e+06	1.64347e+06	1.8245e+06	1.34521e+06	1.46552e+06		1.93517e+06	1.9158e+06	2.01596e+06	1.99232e+06	1.78863e+06	2.20215e+06
P19139|CSK21_RAT	9	6	359.47	0.0187562	0.103976	1.24142	45073.5	Casein kinase II subunit alpha OS=Rattus norvegicus OX=10116 GN=Csnk2a1 PE=1 SV=2	1.61474e+06	1.69069e+06	1.86846e+06	1.74798e+06	1.79046e+06	1.48682e+06		2.3046e+06	1.58857e+06	1.98566e+06	2.38535e+06	1.95872e+06	2.4385e+06
tr|D4AEG7|D4AEG7_RAT	1	1	31.91	0.0188031	0.103976	1.63328	46476.6	TBC1 domain family, member 13 OS=Rattus norvegicus OX=10116 GN=Tbc1d13 PE=1 SV=3	864914	598196	513626	1.00235e+06	661006	1.28284e+06		622661	481542	610957	513758	382283	402936
tr|A0A0G2K542|A0A0G2K542_RAT;tr|Q4V8I9|Q4V8I9_RAT	10	10	435.67	0.0189345	0.104365	1.63119	56886.3	UTP--glucose-1-phosphate uridylyltransferase OS=Rattus norvegicus OX=10116 GN=Ugp2 PE=1 SV=1	246593	377169	425020	384375	647534	706084		550601	523220	840560	874220	901653	855502
P13234|KCC4_RAT	12	11	554.29	0.0189754	0.104365	1.17511	53151.2	Calcium/calmodulin-dependent protein kinase type IV OS=Rattus norvegicus OX=10116 GN=Camk4 PE=1 SV=3	709979	840163	856033	710205	922606	779378		991039	853508	821902	955110	995864	1.04469e+06
Q66HR2|MARE1_RAT	10	8	434.87	0.0191805	0.10521	1.26159	30004.2	Microtubule-associated protein RP/EB family member 1 OS=Rattus norvegicus OX=10116 GN=Mapre1 PE=1 SV=3	1.52949e+06	1.25432e+06	1.52295e+06	1.3319e+06	1.97221e+06	1.85949e+06		2.19316e+06	1.8265e+06	1.97837e+06	2.23586e+06	2.05283e+06	1.66099e+06
tr|A0A0G2JW92|A0A0G2JW92_RAT;tr|D3ZCJ3|D3ZCJ3_RAT	1	1	34.93	0.0194424	0.106232	14.0762	82271.1	Major facilitator superfamily domain-containing 6 OS=Rattus norvegicus OX=10116 GN=Mfsd6 PE=1 SV=1	2567.13	5955.27	1114.01	2677.32	3808.5	12494		8480.21	2269.07	151507	22782.8	112950	104819
tr|D4AAR7|D4AAR7_RAT	1	1	53.56	0.019583	0.106232	1.48227	137484	Coiled-coil domain-containing 136 OS=Rattus norvegicus OX=10116 GN=Ccdc136 PE=1 SV=3	140562	128380	198435	126726	138975	226215		238898	294763	153178	194639	266052	274397
P05712|RAB2A_RAT	14	1	555.67	0.019587	0.106232	1.31742	23535.5	Ras-related protein Rab-2A OS=Rattus norvegicus OX=10116 GN=Rab2a PE=2 SV=1	1.15722e+06	817966	762160	911027	783871	1.28545e+06		686320	694670	740475	779750	674777	764060
Q62761|KC1G1_RAT;tr|A0A0G2K7C4|A0A0G2K7C4_RAT	4	2	130.41	0.0196041	0.106232	1.3669	45126.6	Casein kinase I isoform gamma-1 OS=Rattus norvegicus OX=10116 GN=Csnk1g1 PE=2 SV=1	89977.3	86660.9	63580.8	60339.5	63919.2	72614.3		112489	78899.3	78047.6	123648	86589.2	117788
Q5FVI4|CEND_RAT;tr|B7X6I3|B7X6I3_RAT	6	6	266.35	0.0196264	0.106232	1.88467	15043	Cell cycle exit and neuronal differentiation protein 1 OS=Rattus norvegicus OX=10116 GN=Cend1 PE=1 SV=1	522908	593742	637548	818319	486966	1.06595e+06		269180	433188	447807	564598	350322	123843
P11598|PDIA3_RAT;tr|A0A0H2UHM5|A0A0H2UHM5_RAT	19	18	763.33	0.0198697	0.107163	1.27487	56623.5	Protein disulfide-isomerase A3 OS=Rattus norvegicus OX=10116 GN=Pdia3 PE=1 SV=2	3.46664e+06	5.89236e+06	5.26163e+06	4.30808e+06	5.21614e+06	5.85095e+06		6.21381e+06	5.79115e+06	5.86631e+06	6.55378e+06	6.29041e+06	7.52543e+06
tr|B5DFK8|B5DFK8_RAT;tr|G3V6B0|G3V6B0_RAT	1	1	48.83	0.0199555	0.107163	2.87183	86798.3	Pdxdc1 protein OS=Rattus norvegicus OX=10116 GN=Pdxdc1 PE=1 SV=1	39916.3	30927.9	37261.1	16424.6	51913.4	42447.2		56440.9	24725.1	111025	118423	165756	152246
P10888|COX41_RAT	11	10	395.57	0.0199556	0.107163	1.49613	19514.5	Cytochrome c oxidase subunit 4 isoform 1, mitochondrial OS=Rattus norvegicus OX=10116 GN=Cox4i1 PE=1 SV=1	3.7073e+06	4.18874e+06	4.77697e+06	6.34816e+06	3.68144e+06	7.01042e+06		3.29969e+06	4.62776e+06	2.71281e+06	3.63242e+06	2.88659e+06	2.70072e+06
tr|A0A0G2K2S8|A0A0G2K2S8_RAT	1	1	23.79	0.02004	0.107283	1.81988	86302.6	FYVE, RhoGEF and PH domain-containing protein 4 OS=Rattus norvegicus OX=10116 GN=Fgd4 PE=1 SV=1	42445	38428.2	53104.9	34281.1	44777.1	21062.2		59000.8	85752.8	34650.9	88594	101838	56193.9
Q5XI73|GDIR1_RAT	12	11	613.46	0.0201523	0.107283	1.30511	23407.4	Rho GDP-dissociation inhibitor 1 OS=Rattus norvegicus OX=10116 GN=Arhgdia PE=1 SV=1	3.82833e+06	5.65024e+06	4.41657e+06	4.01863e+06	4.6089e+06	6.69574e+06		5.64289e+06	5.48429e+06	5.96695e+06	7.3874e+06	7.23167e+06	6.42001e+06
Q63377|AT1B3_RAT	6	5	219.66	0.0201984	0.107283	1.31164	31829.7	Sodium/potassium-transporting ATPase subunit beta-3 OS=Rattus norvegicus OX=10116 GN=Atp1b3 PE=1 SV=1	821590	1.38326e+06	1.05256e+06	1.21674e+06	1.21548e+06	1.75412e+06		1.60287e+06	1.46813e+06	1.67257e+06	1.58409e+06	1.6479e+06	1.78794e+06
tr|A0A0G2K9H3|A0A0G2K9H3_RAT;tr|F1LRE5|F1LRE5_RAT	1	1	22.68	0.0202345	0.107283	5.98011	63883.9	Oxysterol-binding protein OS=Rattus norvegicus OX=10116 GN=Osbpl9 PE=1 SV=1	0	0	3310.94	19445.1	11914.7	0		26185.7	33095	55412	17192	17251.4	58198.8
tr|A0A0G2JTW1|A0A0G2JTW1_RAT	7	3	358.81	0.0202562	0.107283	1.29192	20642.5	Ras-related protein Rap-2 OS=Rattus norvegicus OX=10116 GN=Rap2a PE=3 SV=1	704343	939878	785447	646552	927620	826213		885694	845539	934024	1.10116e+06	1.23369e+06	1.23993e+06
P13471|RS14_RAT;tr|Q6PDV6|Q6PDV6_RAT	1	1	36.96	0.0202925	0.107283	2.60931	16258.7	40S ribosomal protein S14 OS=Rattus norvegicus OX=10116 GN=Rps14 PE=2 SV=3	52272.9	66029.7	32349.7	61003.9	22918.4	130408		8323.15	15085.9	23962.1	37967.2	28539.8	25999.2
tr|F1LVX2|F1LVX2_RAT	3	3	152.03	0.0205218	0.108215	1.33397	136189	EH domain-binding protein 1 OS=Rattus norvegicus OX=10116 GN=Ehbp1 PE=1 SV=3	119005	185853	174523	138737	241677	204965		232076	259200	207787	243215	213018	265063
tr|A0A3Q9WS43|A0A3Q9WS43_RAT	27	13	1358.15	0.0207581	0.108486	2.79842	82148	Doublecortin-like kinase 1 OS=Rattus norvegicus OX=10116 GN=DCLK1 PE=2 SV=1	1.39855e+06	2.03183e+06	1.92454e+06	1.4347e+06	2.68317e+06	5.94327e+06		2.78281e+06	2.34561e+06	6.07588e+06	1.14534e+07	9.45126e+06	1.10317e+07
B0BN56|RT31_RAT	2	1	118.28	0.0207851	0.108486	1.82952	43961.9	28S ribosomal protein S31, mitochondrial OS=Rattus norvegicus OX=10116 GN=Mrps31 PE=2 SV=1	75641.2	281718	344391	300841	329210	264469		519239	703858	406976	402811	422300	465223
tr|Q7TP51|Q7TP51_RAT	1	1	45.33	0.020836	0.108486	2.14749	124334	Ab2-232 OS=Rattus norvegicus OX=10116 GN=Ube4a PE=1 SV=1	69396.7	55075.1	7967.31	16479.3	37256.2	49439.4		70740.8	86009.6	55016.3	94162.2	108009	92041.3
tr|A0A0G2K9L2|A0A0G2K9L2_RAT	15	14	711.45	0.0208797	0.108486	1.19514	57947.2	Target of myb1-like 2 membrane-trafficking protein OS=Rattus norvegicus OX=10116 GN=Tom1l2 PE=1 SV=1	900441	1.03836e+06	1.03878e+06	1.05389e+06	1.1953e+06	1.31765e+06		1.33874e+06	1.50739e+06	1.17331e+06	1.2034e+06	1.22675e+06	1.37188e+06
Q7TP47|HNRPQ_RAT;tr|A0A0G2K9J1|A0A0G2K9J1_RAT;tr|M0R735|M0R735_RAT	3	2	103.91	0.0209025	0.108486	1.51128	59710.4	Heterogeneous nuclear ribonucleoprotein Q OS=Rattus norvegicus OX=10116 GN=Syncrip PE=2 SV=1	177886	267608	191291	177950	251551	235680		264237	386115	200293	372213	454321	290453
tr|D4A8L9|D4A8L9_RAT	1	1	34.59	0.0209249	0.108486	10.1181	55406.4	BTB domain-containing 17 OS=Rattus norvegicus OX=10116 GN=Btbd17 PE=1 SV=1	357.478	23.308	121.158	935.107	159.204	36732		7980.68	206.459	70720.1	67123.6	117019	124760
tr|D3ZXS8|D3ZXS8_RAT	2	1	94.07	0.0209459	0.108486	1.36598	22406.6	E2 ubiquitin-conjugating enzyme OS=Rattus norvegicus OX=10116 GN=Ube2k PE=1 SV=1	639170	421547	446660	434531	319259	327405		312207	317944	296003	316517	327501	324851
P05371|CLUS_RAT;tr|A0A0G2KB42|A0A0G2KB42_RAT;tr|G3V836|G3V836_RAT;tr|O35510|O35510_RAT;tr|Q6P7S6|Q6P7S6_RAT;tr|Q9ERD1|Q9ERD1_RAT	1	1	34.35	0.0209972	0.108486	1.23646	51375.4	Clusterin OS=Rattus norvegicus OX=10116 GN=Clu PE=1 SV=2	664102	878967	817273	656307	837112	748095		686719	603971	523705	602169	533715	771523
tr|A0A140TAA1|A0A140TAA1_RAT	9	9	445.94	0.021457	0.110084	1.3393	65067.1	Immunoglobulin superfamily, member 8 OS=Rattus norvegicus OX=10116 GN=Igsf8 PE=1 SV=1	1.49741e+06	1.45638e+06	1.45825e+06	929538	1.20602e+06	1.20991e+06		1.94722e+06	1.63557e+06	1.77517e+06	1.76243e+06	2.06119e+06	1.20806e+06
tr|D3ZGY2|D3ZGY2_RAT	2	2	91.9	0.0214661	0.110084	1.68856	32851.3	Ubiquitinyl hydrolase 1 OS=Rattus norvegicus OX=10116 GN=Otud6b PE=1 SV=3	44014.3	125433	100836	81323.3	177297	144000		173098	165368	143854	239072	175831	239014
Q3KRD5|TOM34_RAT	2	2	61.91	0.021468	0.110084	1.49534	34461.2	Mitochondrial import receptor subunit TOM34 OS=Rattus norvegicus OX=10116 GN=Tomm34 PE=1 SV=1	293674	324483	230579	278717	175735	175586		162540	217327	205825	151193	115770	136264
tr|D4A3V4|D4A3V4_RAT	3	3	91.75	0.0217389	0.111159	31.3293	77723.5	Ring finger protein 214 OS=Rattus norvegicus OX=10116 GN=Rnf214 PE=1 SV=3	0	0	0	0	0	4126.19		527.977	415.572	0	72371	32058	23897.9
tr|D4ADD8|D4ADD8_RAT	3	3	126.22	0.0218065	0.111159	1.73339	20665.9	Dynactin subunit 6 OS=Rattus norvegicus OX=10116 GN=Dctn6 PE=1 SV=1	67871.2	131075	109641	163857	138269	337893		313778	195546	191050	324673	295763	323499
P15943|APLP2_RAT;tr|M0RBX7|M0RBX7_RAT;tr|M0RDX2|M0RDX2_RAT	3	3	125.75	0.0218686	0.111159	1.27995	86882.6	Amyloid-like protein 2 OS=Rattus norvegicus OX=10116 GN=Aplp2 PE=1 SV=2	435862	522478	571163	542927	441875	410888		758630	526924	551605	567848	564920	774161
P52873|PYC_RAT;tr|A0A0G2JTL5|A0A0G2JTL5_RAT	21	18	888.87	0.0219394	0.111159	2.19583	129777	Pyruvate carboxylase, mitochondrial OS=Rattus norvegicus OX=10116 GN=Pc PE=1 SV=2	1.17757e+06	1.0948e+06	1.75785e+06	1.63257e+06	926358	384843		666186	998864	355880	360527	401302	393251
tr|Q6QI86|Q6QI86_RAT	5	5	195.51	0.0219903	0.111159	2.43048	42475.1	Immediate early response 3-interacting protein 1 OS=Rattus norvegicus OX=10116 GN=Hdhd2 PE=1 SV=1	83684.1	75487	96256.5	129366	56072	112343		82687	99079.9	397764	304836	266850	193346
tr|B2GV62|B2GV62_RAT	1	1	37.76	0.0220164	0.111159	1.40153	17525.5	Mitochondrial ribosomal protein L20 OS=Rattus norvegicus OX=10116 GN=Mrpl20 PE=1 SV=1	83994.5	148568	199634	180521	116187	113090		202278	215553	176828	191329	221628	172462
P52296|IMB1_RAT	21	1	1077.52	0.0221122	0.111159	1.27282	97124.1	Importin subunit beta-1 OS=Rattus norvegicus OX=10116 GN=Kpnb1 PE=1 SV=1	1.48008e+06	1.38268e+06	1.67234e+06	1.18802e+06	1.78122e+06	1.13772e+06		1.8371e+06	1.41478e+06	1.94414e+06	2.03494e+06	1.99703e+06	1.77181e+06
tr|F2Z3Q8|F2Z3Q8_RAT	21	1	1104.97	0.0221122	0.111159	1.27282	97184.1	Importin subunit beta-1 OS=Rattus norvegicus OX=10116 GN=Kpnb1 PE=1 SV=1	298567	278919	337351	239652	359316	229505		370587	285396	392179	410496	402849	357416
P14562|LAMP1_RAT;tr|A0A6F8P9J1|A0A6F8P9J1_RAT	4	4	169.9	0.0223084	0.111449	1.34458	43969.2	Lysosome-associated membrane glycoprotein 1 OS=Rattus norvegicus OX=10116 GN=Lamp1 PE=1 SV=1	469673	299890	324169	407399	247146	326423		254658	254667	300229	278696	219466	235296
tr|A0A096MIZ1|A0A096MIZ1_RAT	3	3	102.14	0.0223242	0.111449	1.48277	42055.1	Paralemmin 2 OS=Rattus norvegicus OX=10116 GN=Palm2 PE=1 SV=1	140361	144015	118692	159817	96880.4	226597		97587.6	96181.5	103101	130012	74438.6	96455.1
O08835|SYT11_RAT;tr|Q505J5|Q505J5_RAT	6	6	197	0.0223333	0.111449	1.29385	48267.9	Synaptotagmin-11 OS=Rattus norvegicus OX=10116 GN=Syt11 PE=1 SV=2	344612	336168	321327	248504	256201	232548		392674	291586	322587	424380	379513	439729
tr|A0A0G2K1U9|A0A0G2K1U9_RAT	5	4	229.25	0.0224814	0.111522	1.32053	59104.1	Immunity-related GTPase Q OS=Rattus norvegicus OX=10116 GN=Irgq PE=1 SV=1	657824	573680	643158	512904	688274	420448		707465	619429	884252	641444	932513	831847
Q07009|CAN2_RAT	9	8	412.11	0.0224903	0.111522	1.37782	79919.4	Calpain-2 catalytic subunit OS=Rattus norvegicus OX=10116 GN=Capn2 PE=1 SV=3	153165	271074	211044	169820	331543	215128		342312	352014	246453	285172	328950	307603
Q5M7T2|SPRY7_RAT	2	2	78.93	0.0225231	0.111522	1.41792	21680.7	SPRY domain-containing protein 7 OS=Rattus norvegicus OX=10116 GN=Spryd7 PE=2 SV=1	222971	148465	120448	89325.3	146212	157668		265305	213102	169846	201605	181259	223865
P23576|GBRA2_RAT;tr|F1LMU7|F1LMU7_RAT;tr|F1LNE8|F1LNE8_RAT	4	2	144.1	0.02262	0.111522	1.49348	51182.1	Gamma-aminobutyric acid receptor subunit alpha-2 OS=Rattus norvegicus OX=10116 GN=Gabra2 PE=1 SV=1	497501	250500	257051	375334	249639	324391		307713	228848	205788	221298	171852	173133
P11960|ODBA_RAT;tr|B1WBN3|B1WBN3_RAT;tr|F7EV94|F7EV94_RAT;tr|Q5EB89|Q5EB89_RAT	1	1	46.89	0.0227949	0.111522	1.31179	50164.5	2-oxoisovalerate dehydrogenase subunit alpha, mitochondrial (Fragment) OS=Rattus norvegicus OX=10116 GN=Bckdha PE=1 SV=1	514997	507877	633681	453273	325349	385049		523180	601993	617721	587537	750303	618798
tr|B0BNF6|B0BNF6_RAT	1	1	24.85	0.0228355	0.111522	1.51739	31231.7	RING-type E3 ubiquitin transferase OS=Rattus norvegicus OX=10116 GN=March5 PE=1 SV=1	63184.9	53392.5	60976.3	65981.9	34968	76937.7		33269.3	41547.2	40306.9	59338	32821.6	26961.5
P09951|SYN1_RAT	61	49	2951.57	0.0228657	0.111522	1.12209	73988.3	Synapsin-1 OS=Rattus norvegicus OX=10116 GN=Syn1 PE=1 SV=3	1.55711e+07	1.57787e+07	1.61626e+07	1.67167e+07	1.61593e+07	1.50779e+07		1.56483e+07	1.72947e+07	2.03953e+07	1.69384e+07	1.93536e+07	1.7492e+07
P12711|ADHX_RAT;tr|Q7TQ90|Q7TQ90_RAT	7	7	312.42	0.0228751	0.111522	1.66415	39575.9	Alcohol dehydrogenase class-3 OS=Rattus norvegicus OX=10116 GN=Adh5 PE=1 SV=2	310720	697335	520487	518748	829457	1.10869e+06		723071	869843	1.10509e+06	1.40588e+06	1.19202e+06	1.33645e+06
tr|M0R660|M0R660_RAT	37	1	1961.28	0.0228931	0.111522	1.68123	35782.9	Glyceraldehyde-3-phosphate dehydrogenase OS=Rattus norvegicus OX=10116 PE=1 SV=1	320610	456600	335319	357834	316706	613009		443295	372417	735873	692439	956124	834924
P04797|G3P_RAT;tr|D3ZGY4|D3ZGY4_RAT;tr|M0R590|M0R590_RAT	44	3	2430.46	0.0228931	0.111522	1.68123	35828	Glyceraldehyde-3-phosphate dehydrogenase OS=Rattus norvegicus OX=10116 GN=Gapdh PE=1 SV=3	1.83557e+07	2.61414e+07	1.91978e+07	2.04868e+07	1.81322e+07	3.50962e+07		2.53797e+07	2.13218e+07	4.21305e+07	3.96438e+07	5.47404e+07	4.78014e+07
tr|F1M6V8|F1M6V8_RAT	8	8	256.61	0.0229783	0.111671	1.26439	81436.9	Striatin 4 OS=Rattus norvegicus OX=10116 GN=Strn4 PE=1 SV=1	234328	229564	276187	284140	235740	256497		229274	254144	145441	218673	177422	174406
P97697|IMPA1_RAT;tr|F1M978|F1M978_RAT	8	8	300.9	0.0231483	0.111904	1.22932	30511.3	Inositol monophosphatase 1 OS=Rattus norvegicus OX=10116 GN=Impa1 PE=1 SV=2	996015	1.0039e+06	926107	880379	912634	1.13489e+06		1.07734e+06	970287	1.09482e+06	1.36127e+06	1.48094e+06	1.2117e+06
D3ZPX4|PLXA3_RAT	3	1	111.61	0.0231687	0.111904	1.41342	207981	Plexin-A3 OS=Rattus norvegicus OX=10116 GN=Plxna3 PE=3 SV=1	57092.1	36923.9	50272	38713.4	30334.8	39860.1		79374.2	41621	50334.8	61618.5	65708.9	59216.3
tr|A0A0G2K4J8|A0A0G2K4J8_RAT;tr|D4A2L1|D4A2L1_RAT;tr|F1LSC8|F1LSC8_RAT	5	5	175.46	0.0232663	0.111904	1.34516	136536	RIMS-binding protein 2 OS=Rattus norvegicus OX=10116 GN=Rimbp2 PE=1 SV=1	237169	493083	340377	367109	361411	397063		406165	462007	463875	460723	630406	531090
Q9ES40|PRAF3_RAT;tr|A0A0H2UHF6|A0A0H2UHF6_RAT	3	3	191.38	0.0233216	0.111904	1.23624	21548.6	PRA1 family protein 3 OS=Rattus norvegicus OX=10116 GN=Arl6ip5 PE=1 SV=1	1.01656e+06	945277	909022	824521	1.01918e+06	816507		895847	1.01444e+06	1.22209e+06	1.18341e+06	1.42684e+06	1.09511e+06
tr|Q5RKJ4|Q5RKJ4_RAT	4	4	179.14	0.02335	0.111904	1.25429	44037.3	Farnesyltransferase, CAAX box, alpha OS=Rattus norvegicus OX=10116 GN=Fnta PE=1 SV=1	211553	239788	178678	163420	209774	147497		207724	256603	215002	229176	277557	257265
Q505J8|SYFA_RAT	1	1	29.8	0.0233544	0.111904	898.576	57719.9	Phenylalanine--tRNA ligase alpha subunit OS=Rattus norvegicus OX=10116 GN=Farsa PE=1 SV=1	12.0447	0	0	0	0	0		0	401.428	0	6444.58	1538.78	2438.33
tr|A0A0G2K1A4|A0A0G2K1A4_RAT;tr|D3ZXM4|D3ZXM4_RAT	1	1	39.08	0.0235347	0.112504	3.72019	36165.4	Ecotropic viral integration site 5-like OS=Rattus norvegicus OX=10116 GN=Evi5l PE=4 SV=1	3296.14	19639.6	9619.02	4576.34	1603.4	66872.3		48691.1	7124.59	84133.3	101309	82256.8	69362.4
Q5U2N3|PITM1_RAT	14	14	516.23	0.02388	0.11367	1.45995	134984	Membrane-associated phosphatidylinositol transfer protein 1 OS=Rattus norvegicus OX=10116 GN=Pitpnm1 PE=1 SV=1	99269.7	175983	184276	161390	188957	251156		279295	177601	314910	289884	253951	233407
tr|Q5XIP2|Q5XIP2_RAT	1	1	48.2	0.0238896	0.11367	1.4948	44893.3	GPI-anchor transamidase OS=Rattus norvegicus OX=10116 GN=Pigk PE=1 SV=1	81966.4	105299	125095	66301.8	143621	94851		127791	187741	105788	156015	137631	207526
tr|Q5XI39|Q5XI39_RAT	2	2	84.43	0.0240112	0.113789	1.71541	38783.6	Crystallin zeta-like 1 OS=Rattus norvegicus OX=10116 GN=Cryzl1 PE=1 SV=1	1.44396e+06	1.28282e+06	1.48185e+06	1.0333e+06	1.15109e+06	540341		729526	1.09011e+06	710017	508502	560588	443079
Q63798|PSME2_RAT	2	2	111.08	0.0240258	0.113789	1.58906	26857	Proteasome activator complex subunit 2 OS=Rattus norvegicus OX=10116 GN=Psme2 PE=2 SV=3	177728	328564	373273	134628	246276	390959		381047	332704	394361	468674	597925	449506
Q9JLJ3|AL9A1_RAT;tr|A0A0G2JSI1|A0A0G2JSI1_RAT	4	4	139.11	0.0243382	0.114847	1.31875	53652.8	4-trimethylaminobutyraldehyde dehydrogenase OS=Rattus norvegicus OX=10116 GN=Aldh9a1 PE=1 SV=1	252366	250009	263344	315045	318504	266417		401538	431068	434569	285847	262454	381145
tr|A0A0H2UHB7|A0A0H2UHB7_RAT	30	27	1629.43	0.0243786	0.114847	1.40011	123548	Anion exchange protein OS=Rattus norvegicus OX=10116 GN=Slc4a4 PE=1 SV=1	6.41848e+06	6.94765e+06	5.09961e+06	6.67004e+06	5.52058e+06	4.03147e+06		8.45801e+06	1.13055e+07	8.76187e+06	7.41544e+06	5.90883e+06	6.71701e+06
tr|B2RYM2|B2RYM2_RAT	1	1	56.61	0.0244799	0.114847	1.6314	48727.3	WD repeat domain, phosphoinositide-interacting 1 OS=Rattus norvegicus OX=10116 GN=Wipi1 PE=1 SV=1	49831.8	114728	87069.8	53030.6	69421.5	31274.4		81458.4	152902	88876.6	111715	122900	103446
Q6AYH5|DCTN2_RAT;tr|A0A0G2JUC7|A0A0G2JUC7_RAT	17	17	776.67	0.0245028	0.114847	1.22904	44147.9	Dynactin subunit 2 OS=Rattus norvegicus OX=10116 GN=Dctn2 PE=1 SV=1	1.67964e+06	1.85855e+06	1.70006e+06	1.53081e+06	1.85075e+06	1.90571e+06		1.68968e+06	2.0736e+06	1.92158e+06	2.65786e+06	2.44958e+06	2.14401e+06
tr|F1M4I4|F1M4I4_RAT	7	6	282.2	0.0246899	0.114847	1.2692	86042.2	Vacuolar protein sorting-associated protein 51 homolog OS=Rattus norvegicus OX=10116 GN=Vps51 PE=1 SV=2	767709	665688	651090	515183	841751	805847		930825	928813	683432	973172	885920	988476
tr|A0A0G2K0B4|A0A0G2K0B4_RAT;tr|A0A0G2K8P3|A0A0G2K8P3_RAT	10	5	462.57	0.0247039	0.114847	1.23122	102435	E3 ubiquitin-protein ligase OS=Rattus norvegicus OX=10116 GN=Nedd4 PE=1 SV=1	426246	493542	420376	537845	446617	388331		660846	529890	460852	612326	471423	604900
Q6NYB7|RAB1A_RAT	11	3	582.78	0.0247116	0.114847	1.41797	22677.8	Ras-related protein Rab-1A OS=Rattus norvegicus OX=10116 GN=Rab1A PE=1 SV=3	2.09741e+06	3.73316e+06	3.76703e+06	4.02886e+06	5.26428e+06	5.19345e+06		5.49602e+06	6.4722e+06	4.56492e+06	5.815e+06	5.50495e+06	6.29764e+06
P26769|ADCY2_RAT;tr|F1LV12|F1LV12_RAT	2	1	79.7	0.0247231	0.114847	5.44724	123316	Adenylate cyclase type 2 OS=Rattus norvegicus OX=10116 GN=Adcy2 PE=1 SV=1	8472.45	2943.71	8645.15	10660.3	7133.33	34755.7		81676.5	3844.07	37576.4	96507.7	98251.7	77671
tr|Q5XIH3|Q5XIH3_RAT	17	17	861.29	0.0247544	0.114847	1.31162	50731	NADH dehydrogenase [ubiquinone] flavoprotein 1, mitochondrial OS=Rattus norvegicus OX=10116 GN=Ndufv1 PE=1 SV=1	7.63694e+06	6.30018e+06	8.64315e+06	5.84431e+06	5.02594e+06	5.3852e+06		6.28989e+06	8.42241e+06	9.09444e+06	8.97656e+06	9.8667e+06	8.28771e+06
Q5FVJ0|RUFY3_RAT	12	12	472.04	0.0248649	0.114933	1.19489	52906.9	Protein RUFY3 OS=Rattus norvegicus OX=10116 GN=Rufy3 PE=1 SV=1	987257	1.26069e+06	1.20366e+06	1.13355e+06	1.06223e+06	1.21696e+06		1.60061e+06	1.29316e+06	1.2637e+06	1.43208e+06	1.11049e+06	1.50211e+06
P0DMW0|HS71A_RAT;P0DMW1|HS71B_RAT	15	1	716.97	0.0248854	0.114933	1.35867	70185.4	Heat shock 70 kDa protein 1A OS=Rattus norvegicus OX=10116 GN=Hspa1a PE=2 SV=1	9967.9	12671	11966.7	13476.6	13780.8	22677.7		16915.7	15501.2	22637	18696.7	20774.9	20337.4
Q76M68|IQEC3_RAT;tr|F1LPA3|F1LPA3_RAT	3	3	143.84	0.0250256	0.114992	1.32915	129018	IQ motif and SEC7 domain-containing protein 3 OS=Rattus norvegicus OX=10116 GN=Iqsec3 PE=1 SV=1	173443	172121	255405	214187	205166	172446		295382	360089	266162	231940	212168	219627
P55063|HS71L_RAT	13	1	645.21	0.0250437	0.114992	1.74141	70549.3	Heat shock 70 kDa protein 1-like OS=Rattus norvegicus OX=10116 GN=Hspa1l PE=2 SV=2	56678.3	61046.3	46813.8	69349.2	46143.7	139423		31659.7	37659.5	42347.4	54678.8	42992.5	31533
Q4KLL4|TM9S4_RAT;tr|A0A0G2KA25|A0A0G2KA25_RAT	2	1	99.42	0.0250668	0.114992	1.68888	74675.1	Transmembrane 9 superfamily member 4 OS=Rattus norvegicus OX=10116 GN=Tm9sf4 PE=2 SV=1	774957	2.17375e+06	1.61667e+06	1.25259e+06	1.03089e+06	2.20783e+06		2.1452e+06	1.49839e+06	3.67255e+06	2.40068e+06	2.98137e+06	2.59744e+06
Q5U2U2|CRKL_RAT	1	1	35.72	0.0252659	0.115647	1.13321	33865.1	Crk-like protein OS=Rattus norvegicus OX=10116 GN=Crkl PE=1 SV=1	278720	348008	329936	344978	303086	346662		365183	421334	352362	377044	341579	353835
tr|B4F7C2|B4F7C2_RAT	151	13	6966.82	0.0257526	0.117576	1.34823	49585.8	Tubulin beta chain OS=Rattus norvegicus OX=10116 GN=Tubb4a PE=1 SV=1	1.01836e+08	7.71394e+07	9.29688e+07	6.23221e+07	6.48495e+07	5.97291e+07		9.90306e+07	8.33124e+07	1.01884e+08	1.36075e+08	8.61388e+07	1.12185e+08
P61078|UB2D3_RAT;P62839|UB2D2_RAT;tr|A0A0G2JV72|A0A0G2JV72_RAT;tr|A0A0G2K739|A0A0G2K739_RAT;tr|F1M5C9|F1M5C9_RAT	3	1	113.08	0.0258404	0.117576	1.29615	16687.2	Ubiquitin-conjugating enzyme E2 D3 OS=Rattus norvegicus OX=10116 GN=Ube2d3 PE=2 SV=1	322670	306688	224868	289541	251727	228671		173451	229741	177785	258257	246759	167076
tr|A0A0G2K7N9|A0A0G2K7N9_RAT;tr|Q6TUE6|Q6TUE6_RAT	1	1	21.88	0.0258597	0.117576	5.90857	172290	Rho GTPase-activating protein 5 OS=Rattus norvegicus OX=10116 GN=Arhgap5 PE=1 SV=1	50816	27202.6	31646.4	42492.8	16074	4377.46		13207.1	13696.6	386.285	3.66853	958.375	961.308
tr|D3ZXL1|D3ZXL1_RAT;tr|Q5XI15|Q5XI15_RAT	1	1	34.49	0.0259755	0.117628	2.88535	64016.8	RBR-type E3 ubiquitin transferase OS=Rattus norvegicus OX=10116 GN=Arih1 PE=1 SV=1	5692.74	7572.11	8464.67	3717.88	6560.12	14356.9		5621.97	8933.17	25644.2	38182.2	24118.4	31277.7
tr|F1LZ38|F1LZ38_RAT	9	7	440.77	0.0259863	0.117628	1.4588	310876	Teneurin transmembrane protein 4 OS=Rattus norvegicus OX=10116 GN=Tenm4 PE=3 SV=2	112535	235244	168914	154686	137436	232347		322812	193998	201676	286111	214320	299930
tr|D3ZWA8|D3ZWA8_RAT	6	5	230.05	0.0260875	0.117682	1.20868	75401.8	Adaptor protein, phosphotyrosine-interacting with PH domain and leucine zipper 1 OS=Rattus norvegicus OX=10116 GN=Appl1 PE=1 SV=3	311179	388541	332730	297581	390331	385818		391009	411683	352040	458639	422152	510169
B0BNA5|COTL1_RAT	5	5	255.59	0.0261132	0.117682	1.21823	15931.9	Coactosin-like protein OS=Rattus norvegicus OX=10116 GN=Cotl1 PE=1 SV=1	1.66265e+06	1.39877e+06	1.88845e+06	1.88882e+06	2.27398e+06	1.59991e+06		2.17614e+06	2.36903e+06	2.12431e+06	2.26335e+06	2.30351e+06	1.81407e+06
Q64620|PPP6_RAT	3	3	199.04	0.0261925	0.11774	1.50462	35159.2	Serine/threonine-protein phosphatase 6 catalytic subunit OS=Rattus norvegicus OX=10116 GN=Ppp6c PE=2 SV=2	67334.4	70678.5	37416	37158.7	46863.4	57294.7		69216	105341	58744.4	108903	63403.2	70975.8
tr|A0A0G2JZH9|A0A0G2JZH9_RAT;tr|Q4G031|Q4G031_RAT	1	1	30.73	0.0262412	0.11774	1.34175	145018	DExH-box helicase 57 OS=Rattus norvegicus OX=10116 GN=Dhx57 PE=4 SV=1	18623.7	28348.3	39864.9	30479.5	38814	25331.1		39428.5	44436.2	39957.4	40489.6	33838.9	45326
tr|D3ZRD3|D3ZRD3_RAT	1	1	40.28	0.026629	0.119219	1.38469	17331.9	Retinal rod rhodopsin-sensitive cGMP 3',5'-cyclic phosphodiesterase subunit delta OS=Rattus norvegicus OX=10116 GN=Pde6d PE=1 SV=3	82250.7	186890	199833	168473	172273	207056		240902	249161	229369	229871	223383	235230
tr|F1M9C9|F1M9C9_RAT;tr|Q5EB72|Q5EB72_RAT	1	1	22.18	0.0267451	0.119299	1.82115	57327.8	Histidine--tRNA ligase OS=Rattus norvegicus OX=10116 GN=Hars2 PE=1 SV=1	11579	1737.67	3354.84	13946.6	3225.33	2274.49		10696.3	9853.52	12092.4	10800.5	10600.3	11733.1
Q63054|ICA69_RAT;tr|Q6AZ05|Q6AZ05_RAT	1	1	55.74	0.0267724	0.119299	1.92298	54663	Islet cell autoantigen 1 OS=Rattus norvegicus OX=10116 GN=Ica1 PE=2 SV=2	36682.7	107091	141484	86346.4	118557	97325.1		286478	213235	198059	115121	218173	98656.7
P04631|S100B_RAT	15	14	799.89	0.026846	0.119299	1.80683	10744	Protein S100-B OS=Rattus norvegicus OX=10116 GN=S100b PE=1 SV=2	4.80982e+06	8.82979e+06	7.85013e+06	6.83877e+06	6.82113e+06	9.75641e+06		7.62551e+06	6.75532e+06	1.66235e+07	1.81931e+07	1.36784e+07	1.82618e+07
Q7TSF2|VGLU3_RAT	4	1	174.02	0.0268814	0.119299	1.51835	64754.7	Vesicular glutamate transporter 3 OS=Rattus norvegicus OX=10116 GN=Slc17a8 PE=1 SV=2	40130.5	29681.2	23386.6	50071.4	29509.5	49969.8		18243.1	19167.4	29139.4	26472	25687.6	27994.8
tr|B5DFK1|B5DFK1_RAT;tr|G3V6T1|G3V6T1_RAT;tr|Q5BJV4|Q5BJV4_RAT	3	2	125.94	0.0269881	0.119299	1.34757	138361	Coatomer subunit alpha OS=Rattus norvegicus OX=10116 GN=Copa PE=2 SV=1	275682	165642	212436	161821	166780	161149		139233	168539	123175	109032	150784	157809
Q7TNK0|SERC1_RAT;tr|Q6QI17|Q6QI17_RAT	2	1	74.22	0.0269969	0.119299	2.20758	50553.1	Serine incorporator 1 OS=Rattus norvegicus OX=10116 GN=Serinc1 PE=1 SV=1	14315.1	9034.56	21458.7	13631.9	51609.4	52356.1		39321.1	69827	56029.9	27726.3	54950.4	110669
Q62825|EXOC3_RAT	3	3	174.93	0.0271147	0.119562	1.22429	86496.6	Exocyst complex component 3 OS=Rattus norvegicus OX=10116 GN=Exoc3 PE=1 SV=1	200049	210892	167071	170198	158110	176330		220376	181710	210871	196054	278880	237584
Q03351|NTRK3_RAT;tr|Q68G04|Q68G04_RAT	4	4	155.25	0.0272309	0.119816	1.52661	97064.1	NT-3 growth factor receptor OS=Rattus norvegicus OX=10116 GN=Ntrk3 PE=1 SV=2	249380	136462	136839	135313	94961.3	174228		72844.6	87561.9	104898	119963	112070	110009
tr|D4A6W6|D4A6W6_RAT	1	1	37.05	0.0275868	0.120928	13.6385	28156.7	60S ribosomal protein L8 OS=Rattus norvegicus OX=10116 PE=3 SV=1	2727.07	9248.1	8194.29	0	64.4098	0		4819.3	27299.2	6314.72	30179.9	196419	10927.8
P05503|COX1_RAT;tr|A0A0A1FZ34|A0A0A1FZ34_RAT;tr|Q06QA9|Q06QA9_RAT;tr|Q06QK0|Q06QK0_RAT;tr|Q8HIC9|Q8HIC9_RAT;tr|Q8SEZ6|Q8SEZ6_RAT;tr|Q95938|Q95938_RAT	4	4	144.91	0.0276596	0.120928	2.15046	56845	Cytochrome c oxidase subunit 1 OS=Rattus norvegicus OX=10116 GN=Mtco1 PE=2 SV=3	4.77851e+06	2.85654e+06	5.17197e+06	6.88611e+06	3.65975e+06	1.62694e+06		3.26828e+06	3.63911e+06	1.371e+06	863630	1.3007e+06	1.17329e+06
tr|P70625|P70625_RAT;tr|Q3ZB99|Q3ZB99_RAT	1	1	29.89	0.0276822	0.120928	1.38674	90776.7	Zonula occludens 2 protein (Fragment) OS=Rattus norvegicus OX=10116 GN=ZO-2 PE=2 SV=2	33482.1	26563.8	32182.1	34622	23491.2	41456.3		44506.8	54580.1	51970.9	49228.1	34895	30793.3
P46933|APBB1_RAT	4	4	152.96	0.0277202	0.120928	1.49545	77656.6	Amyloid-beta A4 precursor protein-binding family B member 1 OS=Rattus norvegicus OX=10116 GN=Apbb1 PE=1 SV=3	55916.7	155435	175284	138386	159137	107186		203783	191473	182854	191845	174295	239169
P28075|PSB5_RAT;tr|G3V7Q6|G3V7Q6_RAT	6	4	262.08	0.0278937	0.121426	1.44237	28585.4	Proteasome subunit beta type-5 OS=Rattus norvegicus OX=10116 GN=Psmb5 PE=1 SV=3	303037	728740	599777	490601	740824	830729		776380	932426	738786	957957	910618	1.01152e+06
M0RC99|RAB5A_RAT	12	8	598.25	0.0280395	0.121802	1.12733	23624.7	Ras-related protein Rab-5A OS=Rattus norvegicus OX=10116 GN=Rab5a PE=2 SV=1	815869	949370	1.02803e+06	934842	948416	1.10974e+06		1.12245e+06	1.16252e+06	1.01251e+06	1.13563e+06	1.05188e+06	1.03808e+06
tr|A0A0G2JTD8|A0A0G2JTD8_RAT;tr|D4A6T9|D4A6T9_RAT	2	1	73.67	0.0282833	0.122601	1.50342	75400.2	Microtubule affinity-regulating kinase 4 OS=Rattus norvegicus OX=10116 GN=Mark4 PE=4 SV=1	155137	285866	289603	259772	284735	468225		352090	344408	369954	570665	434147	549704
Q62950|DPYL1_RAT	60	44	3194.04	0.0284262	0.1228	1.74565	62195.8	Dihydropyrimidinase-related protein 1 OS=Rattus norvegicus OX=10116 GN=Crmp1 PE=1 SV=1	1.21211e+07	1.29753e+07	1.48977e+07	1.38836e+07	1.73517e+07	2.9133e+07		2.08377e+07	1.7144e+07	1.95335e+07	3.72657e+07	4.47994e+07	3.56171e+07
Q9Z2P6|SNP29_RAT;tr|Q9JI56|Q9JI56_RAT	3	3	138.03	0.0284492	0.1228	1.99402	29070.5	Synaptosomal-associated protein 29 OS=Rattus norvegicus OX=10116 GN=Snap29 PE=1 SV=1	56233.3	111620	101729	113919	111165	370507		202913	124580	304170	395622	283738	414148
E9PSL7|CTRO_RAT	1	1	51.54	0.0286249	0.123042	1.3989	235308	Citron rho-interacting kinase OS=Rattus norvegicus OX=10116 GN=Cit PE=1 SV=1	177130	295911	340277	405091	338205	382604		432987	334367	443412	531072	523842	447090
tr|A0A0G2K9J2|A0A0G2K9J2_RAT	23	23	1174.82	0.0286308	0.123042	1.20918	55869.2	V-type proton ATPase subunit H OS=Rattus norvegicus OX=10116 GN=Atp6v1h PE=1 SV=1	7.31013e+06	8.53062e+06	8.21437e+06	6.29175e+06	8.47502e+06	6.29152e+06		8.59489e+06	8.79499e+06	7.73502e+06	9.85187e+06	8.75178e+06	1.08215e+07
tr|Q78E94|Q78E94_RAT	4	1	168.77	0.0288129	0.123042	2.35432	14555.2	Na-Ca exchanger isoform NACA5 (Fragment) OS=Rattus norvegicus OX=10116 PE=2 SV=1	4414.21	9374.85	7159.35	8991.12	7426.24	28364.4		12370.8	12611	47472.4	14589.8	29515.4	38190.1
Q03555|GEPH_RAT	21	19	1042.39	0.0288845	0.123042	1.36616	83265.5	Gephyrin OS=Rattus norvegicus OX=10116 GN=Gphn PE=1 SV=3	3.21207e+06	3.14359e+06	2.68872e+06	2.75626e+06	2.65668e+06	1.60696e+06		3.44348e+06	3.0415e+06	3.2399e+06	3.42004e+06	5.04688e+06	3.75449e+06
tr|D4A6H8|D4A6H8_RAT	10	9	560.86	0.0289035	0.123042	1.37295	52789.2	Alpha N-catenin OS=Rattus norvegicus OX=10116 GN=Ctnna2 PE=1 SV=3	5.65353e+06	7.38185e+06	8.86559e+06	5.797e+06	1.086e+07	5.46261e+06		9.194e+06	9.52133e+06	7.74652e+06	1.21511e+07	1.17573e+07	1.00679e+07
Q9ER24|ATX10_RAT	3	3	123.32	0.0289143	0.123042	1.26024	53726.9	Ataxin-10 OS=Rattus norvegicus OX=10116 GN=Atxn10 PE=1 SV=1	171132	174944	201665	118587	138558	148052		203497	185906	179832	218314	171504	241883
Q62952|DPYL3_RAT	67	50	3460.81	0.0289264	0.123042	1.49267	61967.4	Dihydropyrimidinase-related protein 3 OS=Rattus norvegicus OX=10116 GN=Dpysl3 PE=1 SV=2	1.4865e+07	2.1094e+07	2.26373e+07	2.06164e+07	3.09429e+07	3.71962e+07		4.75479e+07	3.84255e+07	4.55466e+07	3.3587e+07	2.69873e+07	2.78531e+07
tr|D3ZZP2|D3ZZP2_RAT	4	2	159.91	0.0291307	0.123172	1.24651	24920.6	RAB39, member RAS oncogene family (Predicted) OS=Rattus norvegicus OX=10116 GN=Rab39a PE=3 SV=1	239674	153897	161341	169172	214040	154164		197075	214007	231050	247871	204550	266993
P68511|1433F_RAT	27	2	1049.6	0.0291449	0.123172	1.85453	28211.7	14-3-3 protein eta OS=Rattus norvegicus OX=10116 GN=Ywhah PE=1 SV=2	2.55445e+06	2.32313e+06	1.75631e+06	2.31469e+06	1.91116e+06	5.96028e+06		880658	1.16036e+06	1.43568e+06	2.05079e+06	1.65103e+06	1.8912e+06
tr|F1LRE1|F1LRE1_RAT	8	7	338.17	0.0291513	0.123172	1.46907	44789.3	Glutathione-disulfide reductase OS=Rattus norvegicus OX=10116 GN=Gsr PE=1 SV=2	294630	712108	773943	496859	411251	664261		605884	887035	771581	955069	943174	763138
tr|D3ZFY7|D3ZFY7_RAT;tr|D4A2Q3|D4A2Q3_RAT;tr|D4A404|D4A404_RAT	5	5	169.75	0.0292435	0.123172	1.33062	112085	Pleckstrin and Sec7 domain-containing 3 OS=Rattus norvegicus OX=10116 GN=Psd3 PE=1 SV=3	1.02337e+06	823606	781798	627843	862309	1.11829e+06		624457	559668	535492	603546	816402	796357
P37285|KLC1_RAT;tr|A0A140TAB3|A0A140TAB3_RAT	8	5	357.26	0.0293011	0.123172	1.26761	63745.1	Kinesin light chain 1 OS=Rattus norvegicus OX=10116 GN=Klc1 PE=1 SV=2	269435	233267	219331	221741	271987	346678		341629	291354	276935	392757	291675	386221
tr|A0A0G2JXG3|A0A0G2JXG3_RAT	3	2	86.37	0.0294003	0.123172	1.71586	41096	Cell cycle control protein OS=Rattus norvegicus OX=10116 GN=Tmem30a PE=1 SV=1	99181.6	75197.9	72043.9	113254	52520.8	104160		83375.8	87800	146343	196717	212634	159130
tr|D4AE56|D4AE56_RAT	7	6	306.22	0.0294101	0.123172	1.27027	43452	Microsomal prostaglandin E synthase 2 OS=Rattus norvegicus OX=10116 GN=Ptges2 PE=1 SV=1	777105	768618	1.18298e+06	947279	659615	653195		924876	1.12396e+06	966184	1.00725e+06	1.17195e+06	1.14292e+06
tr|A0A0G2JZ69|A0A0G2JZ69_RAT;tr|A0A0G2K1Y8|A0A0G2K1Y8_RAT	144	138	7185.65	0.0294385	0.123172	1.24949	286709	Spectrin alpha chain, non-erythrocytic 1 OS=Rattus norvegicus OX=10116 GN=Sptan1 PE=1 SV=1	2.07314e+07	2.08758e+07	2.53532e+07	1.88518e+07	2.54795e+07	1.79671e+07		2.59823e+07	2.36123e+07	3.19575e+07	2.16402e+07	3.16624e+07	2.66526e+07
Q7TQ82|RT10_RAT;tr|A0A0G2K7L0|A0A0G2K7L0_RAT	1	1	44.64	0.0296286	0.123561	1.17359	17959.9	28S ribosomal protein S10, mitochondrial OS=Rattus norvegicus OX=10116 GN=Mrps10 PE=2 SV=1	630579	507645	607680	594831	472395	492332		486344	456802	518550	427884	506683	420265
Q5M9G9|FAKD4_RAT	1	1	41.23	0.0296955	0.123561	2.30838	71180.9	FAST kinase domain-containing protein 4 OS=Rattus norvegicus OX=10116 GN=Tbrg4 PE=2 SV=1	63320.8	29253	26263.1	37274.4	58965.1	101309		34537	83486.9	168718	150728	154488	138378
Q9QZM5|ABI1_RAT;tr|A2VD09|A2VD09_RAT	10	7	479.35	0.0297359	0.123561	1.13077	51704.8	Abl interactor 1 OS=Rattus norvegicus OX=10116 GN=Abi1 PE=1 SV=3	1.0766e+06	1.06547e+06	1.15646e+06	1.08561e+06	1.22822e+06	1.34093e+06		1.21787e+06	1.37657e+06	1.1842e+06	1.32965e+06	1.29217e+06	1.46213e+06
Q6AXU6|JUPI1_RAT;tr|A0A059NZR0|A0A059NZR0_RAT	4	4	182.42	0.0298357	0.123561	1.29807	15575	Jupiter microtubule associated homolog 1 OS=Rattus norvegicus OX=10116 GN=JPT1 PE=1 SV=3	822364	1.09066e+06	1.22993e+06	794248	1.02087e+06	1.29219e+06		1.50227e+06	1.27534e+06	992525	1.55172e+06	1.39063e+06	1.40079e+06
P41542|USO1_RAT	5	5	244.72	0.0298936	0.123561	1.77961	107162	General vesicular transport factor p115 OS=Rattus norvegicus OX=10116 GN=Uso1 PE=1 SV=1	49043.8	68848.1	65898.1	51375.9	116893	106166		67403.1	102304	121779	132473	173999	217503
Q2HWF0|FBP1L_RAT	4	4	200.37	0.0298938	0.123561	1.61398	69974.5	Formin-binding protein 1-like OS=Rattus norvegicus OX=10116 GN=Fnbp1l PE=1 SV=2	128949	127802	126334	121615	215067	194530		143244	159279	237615	332760	274794	327965
P24368|PPIB_RAT	4	4	151.16	0.0301272	0.124275	1.21459	23802.6	Peptidyl-prolyl cis-trans isomerase B OS=Rattus norvegicus OX=10116 GN=Ppib PE=1 SV=3	2.72469e+06	3.23118e+06	3.02978e+06	2.48852e+06	3.19972e+06	2.90212e+06		3.18879e+06	3.53088e+06	3.38837e+06	2.94501e+06	3.69707e+06	4.59756e+06
P11980|KPYM_RAT	40	8	1987.71	0.03037	0.124872	1.16409	57817.8	Pyruvate kinase PKM OS=Rattus norvegicus OX=10116 GN=Pkm PE=1 SV=3	1.04636e+07	1.48878e+07	1.09004e+07	1.05513e+07	1.34219e+07	1.24901e+07		1.33427e+07	1.55109e+07	1.37187e+07	1.35546e+07	1.4069e+07	1.44506e+07
P26431|SL9A1_RAT;tr|Q8R4H8|Q8R4H8_RAT	1	1	46.34	0.030394	0.124872	1.50323	91647.1	Sodium/hydrogen exchanger 1 OS=Rattus norvegicus OX=10116 GN=Slc9a1 PE=1 SV=2	633987	440654	378966	382344	243066	241019		612600	430548	625195	533881	478123	807193
tr|A0A0G2K8W9|A0A0G2K8W9_RAT;tr|G3V6S0|G3V6S0_RAT;tr|Q6XD99|Q6XD99_RAT	117	105	5625.53	0.0304583	0.124879	1.42476	273475	Spectrin beta chain OS=Rattus norvegicus OX=10116 GN=Sptbn1 PE=1 SV=1	5.10027e+06	8.16399e+06	7.79808e+06	8.59249e+06	1.39805e+07	1.08164e+07		1.15127e+07	1.30323e+07	9.62172e+06	1.36875e+07	1.4494e+07	1.52322e+07
Q9QYU4|CRYM_RAT	15	13	785.24	0.0305701	0.124879	1.34455	33554.2	Ketimine reductase mu-crystallin OS=Rattus norvegicus OX=10116 GN=Crym PE=1 SV=1	3.40937e+06	4.43309e+06	4.5034e+06	2.73949e+06	6.29392e+06	3.42001e+06		5.0994e+06	6.86839e+06	5.39834e+06	5.16218e+06	4.89495e+06	5.92058e+06
O35049|NSMA2_RAT;tr|D4A8L3|D4A8L3_RAT	6	6	313.99	0.030579	0.124879	2.23447	71272.1	Sphingomyelin phosphodiesterase 3 OS=Rattus norvegicus OX=10116 GN=Smpd3 PE=1 SV=2	127685	178489	115931	250445	397699	263915		441304	215564	302323	1.02661e+06	334679	660659
P97577|FEZ1_RAT	1	1	33.74	0.0309014	0.124984	4.31619	45244	Fasciculation and elongation protein zeta-1 OS=Rattus norvegicus OX=10116 GN=Fez1 PE=1 SV=1	37198.9	25748.2	19925.6	12008.6	25439	21088.6		35119.6	19058.4	30696.4	177748	200174	147551
O08816|WASL_RAT;tr|F1LSG0|F1LSG0_RAT	2	2	85.35	0.0309193	0.124984	1.32374	54325.3	Neural Wiskott-Aldrich syndrome protein OS=Rattus norvegicus OX=10116 GN=Wasl PE=1 SV=2	220501	276795	267254	213207	263020	255185		307849	283592	501064	257877	324725	305158
tr|Q68FQ9|Q68FQ9_RAT	10	10	445.12	0.0309822	0.124984	1.2665	50968.7	LanC lantibiotic synthetase component C-like 2 (Bacterial) OS=Rattus norvegicus OX=10116 GN=Lancl2 PE=1 SV=1	1.6714e+06	1.24759e+06	1.3703e+06	1.14272e+06	1.04695e+06	904221		1.41809e+06	1.40284e+06	1.4494e+06	1.8906e+06	1.52087e+06	1.66899e+06
P68370|TBA1A_RAT	160	5	7213.67	0.0310311	0.124984	1.26778	50135.7	Tubulin alpha-1A chain OS=Rattus norvegicus OX=10116 GN=Tuba1a PE=1 SV=1	1.3936e+08	1.0336e+08	1.14096e+08	9.68468e+07	9.68093e+07	7.82378e+07		1.25975e+08	1.01669e+08	1.32166e+08	1.49798e+08	1.44311e+08	1.4315e+08
P41565|IDHG1_RAT;tr|Q5XIJ3|Q5XIJ3_RAT	11	11	607.58	0.0310419	0.124984	1.70746	42851.5	Isocitrate dehydrogenase [NAD] subunit gamma 1, mitochondrial OS=Rattus norvegicus OX=10116 GN=Idh3g PE=1 SV=2	725539	1.61807e+06	1.77784e+06	1.45954e+06	1.46059e+06	3.3994e+06		1.68979e+06	2.37001e+06	3.07705e+06	3.05002e+06	3.84182e+06	3.79889e+06
P59649|FXYD7_RAT	2	1	55.98	0.0310585	0.124984	1.66228	8486.8	FXYD domain-containing ion transport regulator 7 OS=Rattus norvegicus OX=10116 GN=Fxyd7 PE=1 SV=1	1.43819e+06	1.15353e+06	694998	1.37942e+06	603678	737736		2.77553e+06	1.36155e+06	1.59224e+06	1.41654e+06	1.01965e+06	1.82074e+06
tr|A0A0G2JXA4|A0A0G2JXA4_RAT;tr|F7FLB2|F7FLB2_RAT	1	1	35.33	0.0311449	0.124984	1.23316	26717.6	Phosphoglucomutase 1 (Predicted) OS=Rattus norvegicus OX=10116 GN=Pgm2 PE=1 SV=1	194889	204779	245130	205576	234544	233531		203478	257422	309891	246763	278973	329334
O09178|AMPD3_RAT	3	2	109.42	0.0311529	0.124984	5.48764	88483.1	AMP deaminase 3 OS=Rattus norvegicus OX=10116 GN=Ampd3 PE=1 SV=2	444.377	981.053	5856.43	907.144	19034.3	2696.79		8569.99	105559	26020.4	11723.9	3443.71	8874.1
tr|Q540J3|Q540J3_RAT	9	1	431.8	0.0311543	0.124984	1.33726	40719.4	Reticulon OS=Rattus norvegicus OX=10116 GN=Rtn4 PE=2 SV=1	207178	275919	373229	274872	423623	334966		486470	484296	351644	425559	337745	441422
Q5XIF3|NDUS4_RAT	7	6	385.08	0.0312816	0.125102	1.41974	19740.6	NADH dehydrogenase [ubiquinone] iron-sulfur protein 4, mitochondrial OS=Rattus norvegicus OX=10116 GN=Ndufs4 PE=1 SV=1	1.80423e+06	1.18436e+06	1.27891e+06	1.95622e+06	923129	1.16203e+06		805930	1.13211e+06	1.09249e+06	1.04412e+06	873774	903998
Q63615|VP33A_RAT;tr|Q3KRF0|Q3KRF0_RAT	6	6	270.98	0.0313061	0.125102	1.16712	67513.8	Vacuolar protein sorting-associated protein 33A OS=Rattus norvegicus OX=10116 GN=Vps33a PE=1 SV=1	597237	614734	581412	550510	785026	491548		730105	724134	691306	668322	734089	677568
P17220|PSA2_RAT;tr|Q6P9V5|Q6P9V5_RAT	7	6	366.66	0.0314009	0.125236	1.29167	25926.6	Proteasome subunit alpha type-2 OS=Rattus norvegicus OX=10116 GN=Psma2 PE=1 SV=3	2.46897e+06	1.94004e+06	1.81576e+06	1.93498e+06	1.62412e+06	1.89219e+06		3.52117e+06	2.68716e+06	2.31304e+06	2.38337e+06	2.15849e+06	2.01833e+06
Q68FU3|ETFB_RAT	6	5	251.42	0.0316899	0.125674	1.93258	27687.4	Electron transfer flavoprotein subunit beta OS=Rattus norvegicus OX=10116 GN=Etfb PE=1 SV=3	180518	216832	250251	236492	163509	551319		313141	218531	559914	578536	781675	638245
P14270|PDE4D_RAT;tr|A0A140TAB1|A0A140TAB1_RAT	3	1	164.29	0.0317443	0.125674	1.29051	90552.3	cAMP-specific 3',5'-cyclic phosphodiesterase 4D OS=Rattus norvegicus OX=10116 GN=Pde4d PE=1 SV=4	117338	217473	221950	192448	223133	162388		243102	265175	216614	225188	235757	278549
O08654|PHAF1_RAT;tr|A0A0G2JWC6|A0A0G2JWC6_RAT;tr|G3V7W8|G3V7W8_RAT	1	1	38.64	0.0317798	0.125674	1.79371	47463.5	Phagosome assembly factor 1 OS=Rattus norvegicus OX=10116 GN=Phaf1 PE=2 SV=1	47634.7	15767.9	16161.1	30144.3	21628.4	22943.4		56674.1	32025.8	37494.7	66516.6	60349.4	23672.2
C9WPN6|IF2H_RAT;P81795|IF2G_RAT	3	3	144.8	0.0318171	0.125674	1.81019	51153.7	Eukaryotic translation initiation factor 2 subunit 3, Y-linked OS=Rattus norvegicus OX=10116 GN=Eif2s3y PE=2 SV=2	1.16521e+06	1.15396e+06	1.03674e+06	1.59699e+06	1.06519e+06	1.19409e+06		1.59792e+06	1.33e+06	331198	193709	322927	208460
tr|A0A0G2JTX2|A0A0G2JTX2_RAT	1	1	55.43	0.0318596	0.125674	1.34972	19554.2	PRA1 family protein OS=Rattus norvegicus OX=10116 GN=Praf2 PE=1 SV=1	573637	878492	907187	765509	1.34348e+06	1.29412e+06		1.205e+06	1.3986e+06	1.13091e+06	1.40472e+06	1.30947e+06	1.329e+06
Q9WU61|CLCC1_RAT;tr|A0A140TAF5|A0A140TAF5_RAT;tr|D3ZKI2|D3ZKI2_RAT	1	1	42.83	0.0318791	0.125674	1.39376	61174	Chloride channel CLIC-like protein 1 OS=Rattus norvegicus OX=10116 GN=Clcc1 PE=1 SV=1	176843	233935	426540	277776	296130	236132		385952	288496	328145	395685	497440	400293
tr|D4A1D8|D4A1D8_RAT;tr|Q7TP91|Q7TP91_RAT	3	3	169.15	0.0321993	0.126692	1.60942	30381	Surfeit locus protein 4 OS=Rattus norvegicus OX=10116 GN=Surf4 PE=1 SV=1	231570	131648	137907	123689	141132	205903		199251	132725	263951	288351	352316	327515
P61150|FGF12_RAT;tr|A0A7U3L6G2|A0A7U3L6G2_RAT	2	2	148.88	0.0323372	0.12699	1.28601	27399.3	Fibroblast growth factor 12 OS=Rattus norvegicus OX=10116 GN=Fgf12 PE=1 SV=1	399051	251806	263151	331344	467484	369423		423138	448726	541356	391082	460099	413404
tr|B2RZ62|B2RZ62_RAT;tr|G3V9Y9|G3V9Y9_RAT	1	1	41.42	0.0324054	0.127014	2.51171	18771.5	AP complex subunit sigma OS=Rattus norvegicus OX=10116 GN=Ap3s1 PE=2 SV=1	63224.7	132453	66100.1	199964	186981	378335		63766.7	69360.7	59592.7	41088.2	88760.9	86339.6
Q8VIL3|ZWINT_RAT	2	2	110.7	0.0326863	0.12787	1.69195	30142.2	ZW10 interactor OS=Rattus norvegicus OX=10116 GN=Zwint PE=1 SV=1	75147.5	52983.8	70945.6	84383.3	94347.5	181628		80048.6	134282	150442	194078	227300	160386
tr|O88311|O88311_RAT;tr|Q9QX80|Q9QX80_RAT;tr|Q9QX81|Q9QX81_RAT;tr|Q9Z0U8|Q9Z0U8_RAT	2	2	67.02	0.0328487	0.12826	1.68797	36205.8	AlF-C1 OS=Rattus norvegicus OX=10116 GN=alf-c1 PE=2 SV=1	60317.2	59749.5	60998.4	28760.2	31346.8	29435.7		56193.3	42636.7	67061.8	115073	90640.9	85172
tr|B2GUZ3|B2GUZ3_RAT	8	8	408.54	0.033073	0.12877	1.35261	105842	Formyltetrahydrofolate synthetase OS=Rattus norvegicus OX=10116 GN=Mthfd1l PE=1 SV=1	546465	705330	915890	735600	1.017e+06	700350		797932	1.08259e+06	831078	1.08484e+06	1.40577e+06	1.04772e+06
Q5U318|PEA15_RAT	7	6	409.52	0.0331052	0.12877	1.18417	15040.1	Astrocytic phosphoprotein PEA-15 OS=Rattus norvegicus OX=10116 GN=Pea15 PE=1 SV=1	4.48782e+06	4.20596e+06	4.37458e+06	3.69013e+06	3.85356e+06	3.44973e+06		5.50545e+06	4.09579e+06	5.15696e+06	4.46437e+06	4.09989e+06	5.17074e+06
P47727|CBR1_RAT	6	6	197.24	0.0332173	0.128777	1.74554	30578.1	Carbonyl reductase [NADPH] 1 OS=Rattus norvegicus OX=10116 GN=Cbr1 PE=1 SV=2	222770	259312	273919	245132	262448	204356		259364	254570	320962	446890	431035	849521
O70467|ANM3_RAT;tr|A0A0G2JW52|A0A0G2JW52_RAT	1	1	44.28	0.0332681	0.128777	1.64528	59419.8	Protein arginine N-methyltransferase 3 OS=Rattus norvegicus OX=10116 GN=Prmt3 PE=1 SV=1	9499.38	25038.6	39273.1	28175.9	38286	26228.8		67521.6	41145.5	36047.7	47715.4	39571.5	41940.3
P15431|GBRB1_RAT	4	1	151.39	0.0333548	0.128777	1.28789	54072.4	Gamma-aminobutyric acid receptor subunit beta-1 OS=Rattus norvegicus OX=10116 GN=Gabrb1 PE=1 SV=1	349095	359885	379507	340450	345285	419343		425681	383325	356402	626252	468413	565000
Q64654|CP51A_RAT	4	4	236.45	0.0333997	0.128777	1.31958	56706.6	Lanosterol 14-alpha demethylase OS=Rattus norvegicus OX=10116 GN=Cyp51a1 PE=1 SV=1	408453	595430	527409	533893	535854	516494		936524	688776	496897	759356	686266	546007
P13086|SUCA_RAT;tr|A0A0H2UHE1|A0A0H2UHE1_RAT	7	7	431.4	0.0334371	0.128777	1.28814	36148	Succinate--CoA ligase [ADP/GDP-forming] subunit alpha, mitochondrial OS=Rattus norvegicus OX=10116 GN=Suclg1 PE=2 SV=2	3.91777e+06	2.70546e+06	3.3165e+06	3.55157e+06	2.59071e+06	2.41439e+06		3.90158e+06	4.10132e+06	4.30001e+06	3.33406e+06	5.00084e+06	3.1881e+06
P59824|IRPL1_RAT;tr|A0A096MJW6|A0A096MJW6_RAT	2	2	67.21	0.0334845	0.128777	1.27963	79771.5	Interleukin-1 receptor accessory protein-like 1 OS=Rattus norvegicus OX=10116 GN=Il1rapl1 PE=2 SV=1	104485	104139	109271	92271.1	87529	73261.9		83984.6	66886.6	58450.2	64264.4	102809	69794.4
Q5U204|LTOR3_RAT	5	5	204.01	0.0337382	0.129509	1.52074	13579.7	Ragulator complex protein LAMTOR3 OS=Rattus norvegicus OX=10116 GN=Lamtor3 PE=2 SV=1	94491	127316	139447	108264	101824	188575		147901	130823	226929	140626	238049	271311
tr|D3ZWQ0|D3ZWQ0_RAT	3	3	77.24	0.0338094	0.129539	1.42435	101428	Proline-rich transmembrane protein 3 OS=Rattus norvegicus OX=10116 GN=Prrt3 PE=1 SV=2	100969	80242.6	62125.9	87858.9	43803.1	72902.5		45034.5	61535.8	59172.9	43294.9	53488.1	51934
O55007|RGPA1_RAT;tr|A0A140TAA3|A0A140TAA3_RAT	3	2	92.67	0.0339071	0.129636	1.35551	229445	Ral GTPase-activating protein subunit alpha-1 OS=Rattus norvegicus OX=10116 GN=Ralgapa1 PE=1 SV=2	92005.9	118232	165979	148832	99370	120511		148833	148714	132835	238580	179393	161405
Q5HZY2|SAR1B_RAT	4	3	181.75	0.0339614	0.129636	1.15605	22409.9	GTP-binding protein SAR1b OS=Rattus norvegicus OX=10116 GN=Sar1b PE=2 SV=1	539898	574226	533251	498940	642630	428863		561404	666947	592998	634492	654900	609219
P24053|NMBR_RAT;tr|A0A096MJ45|A0A096MJ45_RAT;tr|F1M5M1|F1M5M1_RAT	1	1	39.44	0.0340662	0.129701	4.3346	43534.9	Neuromedin-B receptor OS=Rattus norvegicus OX=10116 GN=Nmbr PE=2 SV=1	557.854	5012.35	6547.88	592.674	21873.6	15197.5		24002.9	6845.25	12350.7	26269.9	41609.6	104706
P04897|GNAI2_RAT;tr|Q45QN0|Q45QN0_RAT	28	13	1176.5	0.0341799	0.129701	1.33909	40499	Guanine nucleotide-binding protein G(i) subunit alpha-2 OS=Rattus norvegicus OX=10116 GN=Gnai2 PE=1 SV=3	2.89167e+06	2.16688e+06	1.71785e+06	2.01621e+06	2.21204e+06	2.714e+06		2.96876e+06	2.14553e+06	2.57182e+06	3.40555e+06	3.44349e+06	3.83534e+06
P50554|GABT_RAT	28	27	1291.92	0.0342113	0.129701	1.19766	56455.8	4-aminobutyrate aminotransferase, mitochondrial OS=Rattus norvegicus OX=10116 GN=Abat PE=1 SV=3	8.7612e+06	7.43481e+06	7.74444e+06	8.02324e+06	7.01919e+06	6.18029e+06		8.42714e+06	1.08219e+07	1.00901e+07	9.01573e+06	8.00936e+06	7.72591e+06
D3ZE85|FRS1L_RAT	2	2	86.77	0.034232	0.129701	3.54729	32456.6	DOMON domain-containing protein FRRS1L OS=Rattus norvegicus OX=10116 GN=Frrs1l PE=1 SV=1	10280.7	16409.5	15170.9	33937	15150.9	233342		40578.3	22990.9	250956	270847	265893	299091
Q63226|GRID2_RAT;tr|F1LXB6|F1LXB6_RAT	1	1	43.26	0.0344178	0.130122	1.3623	113259	Glutamate receptor ionotropic, delta-2 OS=Rattus norvegicus OX=10116 GN=Grid2 PE=1 SV=2	218198	379864	380598	337905	302981	218949		581586	411171	379380	398405	324509	409538
Q62720|ZNT1_RAT	3	3	107.74	0.0344891	0.130122	1.1652	55142.6	Zinc transporter 1 OS=Rattus norvegicus OX=10116 GN=Slc30a1 PE=2 SV=1	295188	290518	234588	258519	234844	255030		339182	250098	326142	303089	282408	326911
tr|B2RYU0|B2RYU0_RAT	1	1	54.18	0.0345338	0.130122	1.28352	11842.3	Complex I-AGGG OS=Rattus norvegicus OX=10116 GN=Ndufb2 PE=1 SV=1	852059	856543	1.0441e+06	967948	517412	697285		919125	959165	1.1827e+06	1.08702e+06	1.0931e+06	1.09353e+06
tr|D4AE00|D4AE00_RAT	22	22	915.84	0.0347334	0.130633	1.19433	119142	AP-3 complex subunit beta OS=Rattus norvegicus OX=10116 GN=Ap3b2 PE=1 SV=1	698684	860023	800469	877237	1.07217e+06	917976		1.07773e+06	1.24595e+06	1.01528e+06	966232	1.04363e+06	893399
Q02563|SV2A_RAT	25	24	1339.77	0.0348143	0.130697	1.22368	82661.3	Synaptic vesicle glycoprotein 2A OS=Rattus norvegicus OX=10116 GN=Sv2a PE=1 SV=2	5.68754e+06	6.91067e+06	6.23843e+06	6.01611e+06	7.15517e+06	9.5476e+06		7.17277e+06	9.33403e+06	7.73673e+06	9.31753e+06	8.60027e+06	8.68947e+06
tr|A0A0G2K014|A0A0G2K014_RAT;tr|Q5XI38|Q5XI38_RAT	3	2	116.06	0.0348849	0.130723	1.55246	71980.5	Lymphocyte cytosolic protein 1 OS=Rattus norvegicus OX=10116 GN=Lcp1 PE=1 SV=1	222977	223325	223785	181216	180606	114926		156387	363342	355459	231554	328140	345533
Q5M7A7|CNRP1_RAT	7	7	442.72	0.0349944	0.130893	1.30658	18658.4	CB1 cannabinoid receptor-interacting protein 1 OS=Rattus norvegicus OX=10116 GN=Cnrip1 PE=1 SV=1	4.53594e+06	3.3801e+06	3.85015e+06	2.96435e+06	4.27637e+06	3.95931e+06		3.99472e+06	3.42413e+06	3.13249e+06	2.29433e+06	2.28661e+06	2.44507e+06
tr|A0A0G2K059|A0A0G2K059_RAT;tr|M0RDI5|M0RDI5_RAT	8	8	367.13	0.0354673	0.13242	1.19694	36057.4	Calcium uniporter protein OS=Rattus norvegicus OX=10116 GN=Mcu PE=1 SV=1	816436	668695	884806	814952	830148	715900		807317	944582	912584	893730	1.22598e+06	878471
P28840|NEC1_RAT;tr|A0A0G2JX54|A0A0G2JX54_RAT	1	1	35.4	0.0356058	0.132695	2.402	84120.8	Neuroendocrine convertase 1 OS=Rattus norvegicus OX=10116 GN=Pcsk1 PE=2 SV=1	859.143	4297.64	2263.22	1204.52	1962.54	890.89		1367.69	3198.12	6856.88	4016.37	3554.59	8576.36
tr|Q5U2X8|Q5U2X8_RAT	13	10	560.05	0.0358075	0.133204	1.21757	50443.5	Acyl-CoA thioesterase 9 OS=Rattus norvegicus OX=10116 GN=Acot9 PE=1 SV=1	1.28932e+06	1.33618e+06	1.52437e+06	1.14517e+06	1.25611e+06	888566		1.42365e+06	1.64708e+06	1.58256e+06	1.28596e+06	1.66783e+06	1.45135e+06
Q6AXX6|PXL2A_RAT	3	3	129.8	0.0359345	0.133434	1.24575	25763.2	Peroxiredoxin-like 2A OS=Rattus norvegicus OX=10116 GN=Prxl2a PE=1 SV=1	485179	774526	716450	605872	656121	658757		629340	782808	720204	913354	933768	875089
tr|A0A0G2JUU7|A0A0G2JUU7_RAT;tr|D3ZMR7|D3ZMR7_RAT	1	1	50.27	0.0361356	0.133492	1.52811	103089	Gamma-tubulin complex component OS=Rattus norvegicus OX=10116 GN=Tubgcp3 PE=1 SV=1	47816.1	49456.6	72717.6	61087.1	134734	90283.4		94069.8	142921	77565.1	104972	125939	151497
P62959|HINT1_RAT;tr|D4A269|D4A269_RAT	7	6	403.98	0.0361377	0.133492	1.31188	13776.9	Histidine triad nucleotide-binding protein 1 OS=Rattus norvegicus OX=10116 GN=Hint1 PE=1 SV=5	1.22605e+06	2.18413e+06	1.81314e+06	1.47183e+06	2.11184e+06	2.0151e+06		2.03067e+06	1.87296e+06	2.27501e+06	2.99445e+06	2.52272e+06	2.50142e+06
Q6PEC4|SKP1_RAT;tr|A0A0G2K4X8|A0A0G2K4X8_RAT	6	6	347.79	0.036146	0.133492	1.26766	18672	S-phase kinase-associated protein 1 OS=Rattus norvegicus OX=10116 GN=Skp1 PE=1 SV=3	1.33533e+06	2.33759e+06	2.05803e+06	1.7801e+06	2.48799e+06	1.86755e+06		2.47486e+06	2.66504e+06	2.0629e+06	2.26662e+06	2.75853e+06	2.81482e+06
P0CG51|UBB_RAT;P62982|RS27A_RAT;P62986|RL40_RAT;Q63429|UBC_RAT;tr|F1LML2|F1LML2_RAT;tr|Q5FWT0|Q5FWT0_RAT;tr|Q63654|Q63654_RAT;tr|Q6P7R7|Q6P7R7_RAT;tr|Q6PED0|Q6PED0_RAT	7	7	245.01	0.0365477	0.134424	1.24284	34368.5	Polyubiquitin-B OS=Rattus norvegicus OX=10116 GN=Ubb PE=1 SV=1	4.17639e+07	6.50298e+07	5.74285e+07	4.82775e+07	5.55612e+07	6.12648e+07		7.11088e+07	6.99236e+07	5.11886e+07	6.76468e+07	6.8398e+07	8.10324e+07
P62425|RL7A_RAT;tr|B0K021|B0K021_RAT;tr|D3ZJH5|D3ZJH5_RAT;tr|D3ZNA3|D3ZNA3_RAT;tr|D3ZPL5|D3ZPL5_RAT;tr|D3ZU22|D3ZU22_RAT;tr|D4A6B9|D4A6B9_RAT;tr|F1M013|F1M013_RAT;tr|F1M1M2|F1M1M2_RAT;tr|F1M4C7|F1M4C7_RAT;tr|M0R3M3|M0R3M3_RAT	1	1	35	0.0365909	0.134424	1.64038	29995.6	60S ribosomal protein L7a OS=Rattus norvegicus OX=10116 GN=Rpl7a PE=1 SV=2	232783	216940	162932	196743	90269.3	243524		77895.3	80713.9	112340	206141	109549	110268
tr|M0RC17|M0RC17_RAT	5	5	196.37	0.0367048	0.134424	1.64572	135610	Cell adhesion molecule L1-like OS=Rattus norvegicus OX=10116 GN=Chl1 PE=1 SV=2	105658	130691	186480	251709	226672	172471		365597	383660	237806	162460	217199	400257
Q7TSE9|HAX1_RAT;tr|M0R639|M0R639_RAT	4	4	124.63	0.0367092	0.134424	1.44866	31448.2	HCLS1-associated protein X-1 OS=Rattus norvegicus OX=10116 GN=Hax1 PE=1 SV=1	49374.4	80209.1	164427	90383	106532	93625.4		134001	176989	161876	119572	141605	112774
tr|D3ZKG1|D3ZKG1_RAT	2	2	103.33	0.0367268	0.134424	1.36662	92035.7	Methylmalonyl-CoA isomerase OS=Rattus norvegicus OX=10116 GN=Mmut PE=1 SV=2	96561	155447	199527	106609	158048	178704		176607	264838	204041	170558	229656	177283
Q8VHW5|CCG8_RAT;tr|F1M7K7|F1M7K7_RAT	5	5	269.74	0.0368805	0.134693	1.31408	43268.8	Voltage-dependent calcium channel gamma-8 subunit OS=Rattus norvegicus OX=10116 GN=Cacng8 PE=1 SV=1	854448	775664	971135	797755	738870	1.00512e+06		979037	1.60216e+06	906489	1.32001e+06	1.03572e+06	914903
F1LP64|TRIPC_RAT;tr|A0A0A0MXY4|A0A0A0MXY4_RAT;tr|A0A0G2JU73|A0A0G2JU73_RAT;tr|A0A1W2Q676|A0A1W2Q676_RAT	1	1	27.63	0.036932	0.134693	3.71145	223926	E3 ubiquitin-protein ligase TRIP12 OS=Rattus norvegicus OX=10116 GN=Trip12 PE=1 SV=1	0	0	0	4287.47	3954.69	12085.7		12826.6	5194.68	1839.34	14434.1	13313.8	27837.3
Q68FS2|CSN4_RAT	5	4	333	0.0371486	0.135242	1.2152	46289.8	COP9 signalosome complex subunit 4 OS=Rattus norvegicus OX=10116 GN=Cops4 PE=1 SV=1	486724	582535	678897	518416	672811	481119		829396	670810	767965	578655	642649	667124
Q00981|UCHL1_RAT	24	23	1032.01	0.0372466	0.135358	1.67904	24838.2	Ubiquitin carboxyl-terminal hydrolase isozyme L1 OS=Rattus norvegicus OX=10116 GN=Uchl1 PE=1 SV=2	7.16599e+06	3.85756e+06	4.84144e+06	3.75665e+06	6.65379e+06	3.10583e+06		8.14309e+06	4.50149e+06	7.41282e+06	7.78363e+06	1.48215e+07	6.66987e+06
O35820|DNPH1_RAT	2	2	117.76	0.0374365	0.135807	2.17758	17781	2'-deoxynucleoside 5'-phosphate N-hydrolase 1 OS=Rattus norvegicus OX=10116 GN=Dnph1 PE=1 SV=1	55181.5	126514	99088.3	56185.8	122295	144271		173351	93387.7	154037	354755	409938	128779
tr|D3ZFM3|D3ZFM3_RAT	1	1	37.37	0.0376414	0.136087	7.27312	39300.3	Solute carrier family 35, member F1 OS=Rattus norvegicus OX=10116 GN=Slc35f1 PE=3 SV=3	15794.2	100837	0	81696	0	0		746611	2306.57	127913	236032	146959	182639
Q5FWS6|KAZRN_RAT	3	3	169.52	0.0376467	0.136087	1.33097	86973.8	Kazrin OS=Rattus norvegicus OX=10116 GN=Kazn PE=2 SV=2	59377	81545.1	97926.9	68284.1	90761.2	103922		126299	91652.3	151132	107253	91069.1	100494
tr|D3ZKD9|D3ZKD9_RAT	15	2	821.46	0.0378013	0.136255	1.27271	39142.9	Microtubule-associated protein OS=Rattus norvegicus OX=10116 GN=Mapt PE=1 SV=2	1.61263e+07	1.46822e+07	2.23232e+07	1.21772e+07	1.76635e+07	1.45522e+07		1.79609e+07	1.62036e+07	2.07618e+07	2.29451e+07	2.25813e+07	2.3668e+07
Q9JI85|NUCB2_RAT;tr|G3V8R1|G3V8R1_RAT	1	1	34	0.0378264	0.136255	12.1364	50090.3	Nucleobindin-2 OS=Rattus norvegicus OX=10116 GN=Nucb2 PE=1 SV=1	10040.8	4268.03	5514.12	5300.39	6583.28	425.763		13286.4	1910.47	13285.9	119342	99557.7	142588
D3ZPG5|UBP30_RAT;tr|A0A0G2K3K1|A0A0G2K3K1_RAT	2	2	76	0.0379857	0.136588	3.18739	58206.5	Ubiquitin carboxyl-terminal hydrolase 30 OS=Rattus norvegicus OX=10116 GN=Usp30 PE=3 SV=1	158403	54552.6	172231	153872	43467.3	29439.3		48866.8	27987	81437.6	6629.45	2829.64	24245.4
tr|D3Z956|D3Z956_RAT	2	1	116.08	0.0381542	0.136954	1.40822	36450.5	Retinaldehyde binding protein 1 (Predicted), isoform CRA_a OS=Rattus norvegicus OX=10116 GN=Rlbp1 PE=4 SV=1	1.17546e+06	1.68422e+06	1.75041e+06	1.16024e+06	1.65635e+06	964393		2.29511e+06	1.32797e+06	1.98517e+06	1.52769e+06	2.50569e+06	2.17482e+06
Q9WTR7|SC11C_RAT;tr|G3V878|G3V878_RAT	2	2	65.18	0.0382666	0.137116	1.79316	21646.3	Signal peptidase complex catalytic subunit SEC11C OS=Rattus norvegicus OX=10116 GN=Sec11c PE=2 SV=3	121030	84065.4	128057	113054	110366	156209		148267	138048	149478	173329	193236	475769
tr|A0A0G2K1L5|A0A0G2K1L5_RAT;tr|M0R8C1|M0R8C1_RAT;tr|Q0VGJ9|Q0VGJ9_RAT	3	3	199.43	0.0384745	0.13762	1.3137	27789.1	Receptor expression-enhancing protein OS=Rattus norvegicus OX=10116 GN=Reep2 PE=3 SV=1	651023	1.37939e+06	1.32607e+06	952141	1.53255e+06	1.09919e+06		1.49672e+06	1.5969e+06	1.41844e+06	1.43598e+06	1.61445e+06	1.55507e+06
tr|A0A1L5YJQ7|A0A1L5YJQ7_RAT	2	2	62.31	0.0389565	0.1389	2.07336	125642	Histone deacetylase 6 OS=Rattus norvegicus OX=10116 GN=hdac6 PE=2 SV=1	53828.6	156275	63356.8	56934.2	63664.1	48636.5		220392	42052.5	158316	145226	173576	178303
Q99MS0|S14L2_RAT;tr|Q5EBD0|Q5EBD0_RAT	5	5	229.07	0.0389681	0.1389	1.50021	46166.2	SEC14-like protein 2 OS=Rattus norvegicus OX=10116 GN=Sec14l2 PE=1 SV=1	388572	555511	522931	431268	545592	711439		450423	574127	804336	987194	1.06327e+06	854287
O70257|STX7_RAT	6	6	301.63	0.0393589	0.139743	1.39575	29850.7	Syntaxin-7 OS=Rattus norvegicus OX=10116 GN=Stx7 PE=1 SV=4	1.18459e+06	913561	901605	907963	1.18095e+06	2.06094e+06		1.48514e+06	1.37262e+06	1.29252e+06	2.03736e+06	1.73637e+06	2.05507e+06
P50430|ARSB_RAT;tr|B4F7E2|B4F7E2_RAT	3	3	118.36	0.0393967	0.139743	4.08843	58959.1	Arylsulfatase B OS=Rattus norvegicus OX=10116 GN=Arsb PE=2 SV=2	6.14188e+07	1.83725e+07	1.42933e+07	9.48689e+06	6.25178e+06	3.34546e+06		6.43409e+06	5.17408e+06	3.69236e+06	4.00207e+06	4.10106e+06	4.27658e+06
tr|D4ADS4|D4ADS4_RAT	9	8	472.61	0.0394093	0.139743	1.48706	16732.5	Microsomal glutathione S-transferase 3 OS=Rattus norvegicus OX=10116 GN=Mgst3 PE=1 SV=1	6.5785e+06	4.26882e+06	6.44229e+06	6.32651e+06	4.9499e+06	4.68981e+06		5.17097e+06	5.72159e+06	7.95714e+06	1.01378e+07	1.2288e+07	8.17783e+06
D3ZAL8|LRRT3_RAT;tr|A0A0G2JVU0|A0A0G2JVU0_RAT	1	1	24.01	0.0396178	0.140036	2.59794	66030.3	Leucine-rich repeat transmembrane neuronal protein 3 OS=Rattus norvegicus OX=10116 GN=Lrrtm3 PE=3 SV=1	345.606	1396.11	6791.21	22434.7	9836.9	43529.7		25686.7	17002.2	45063	29675.1	41412	60256.3
Q9QUH6|SYGP1_RAT;tr|D3ZCL8|D3ZCL8_RAT;tr|F1LQW8|F1LQW8_RAT	45	41	1907.22	0.0396289	0.140036	1.27438	144722	Ras/Rap GTPase-activating protein SynGAP OS=Rattus norvegicus OX=10116 GN=Syngap1 PE=1 SV=2	4.35563e+06	4.10704e+06	6.20433e+06	4.42149e+06	3.61073e+06	4.65027e+06		6.01694e+06	4.357e+06	4.91219e+06	6.15179e+06	6.88185e+06	6.53393e+06
Q3B8Q0|MARE2_RAT	9	8	327.02	0.0397127	0.14009	1.1898	36988.2	Microtubule-associated protein RP/EB family member 2 OS=Rattus norvegicus OX=10116 GN=Mapre2 PE=1 SV=1	1.39174e+06	1.62252e+06	1.50648e+06	1.85129e+06	2.02558e+06	1.9793e+06		2.37847e+06	1.90582e+06	1.80907e+06	2.08278e+06	1.93351e+06	2.23675e+06
P35565|CALX_RAT	25	23	1457.16	0.0400633	0.141012	1.23512	67255	Calnexin OS=Rattus norvegicus OX=10116 GN=Canx PE=1 SV=1	8.20841e+06	8.48934e+06	9.41576e+06	8.10011e+06	9.96733e+06	6.85426e+06		1.05412e+07	1.00941e+07	8.09812e+06	9.29877e+06	1.23508e+07	1.26516e+07
tr|A0A0G2K3P1|A0A0G2K3P1_RAT;tr|A0A0G2K5C5|A0A0G2K5C5_RAT;tr|M0R5M7|M0R5M7_RAT;tr|Q5U3Y8|Q5U3Y8_RAT	2	2	136.39	0.040112	0.141012	1.36679	17458.8	Transcription factor BTF3 OS=Rattus norvegicus OX=10116 PE=3 SV=1	226047	229238	221558	140100	172101	122119		132505	126962	163902	130056	112046	147502
Q4QQV8|CHMP5_RAT	3	3	189.7	0.0406219	0.142475	1.42288	24575.7	Charged multivesicular body protein 5 OS=Rattus norvegicus OX=10116 GN=Chmp5 PE=2 SV=1	726648	1.84259e+06	967670	883012	1.56155e+06	809751		1.76824e+06	1.76057e+06	1.17222e+06	1.50766e+06	1.49665e+06	1.9578e+06
Q8K1M8|BRNP2_RAT;tr|F1MA15|F1MA15_RAT	7	6	316.53	0.0407073	0.142475	2.04016	89138.9	BMP/retinoic acid-inducible neural-specific protein 2 OS=Rattus norvegicus OX=10116 GN=Brinp2 PE=2 SV=1	200509	101562	177795	127448	100075	45354.4		106830	79766.4	26218.2	34042.3	53647.3	68458.4
P31596|EAA2_RAT	41	2	2222.93	0.040737	0.142475	1.91351	62106.4	Excitatory amino acid transporter 2 OS=Rattus norvegicus OX=10116 GN=Slc1a2 PE=1 SV=2	2.91336e+06	2.35035e+06	1.31963e+06	2.52394e+06	1.62148e+06	5.19563e+06		637691	989058	1.43262e+06	2.57121e+06	1.28197e+06	1.40952e+06
Q63259|PTPRN_RAT	6	5	284.33	0.0412129	0.143577	3.3621	106228	Receptor-type tyrosine-protein phosphatase-like N OS=Rattus norvegicus OX=10116 GN=Ptprn PE=1 SV=2	4.97395e+06	1.64878e+06	1.30491e+06	898198	698538	354511		614180	506991	607340	367553	425906	416341
P84850|D2HDH_RAT;tr|A0A0A0MXZ3|A0A0A0MXZ3_RAT;tr|B2GV75|B2GV75_RAT	3	3	113.72	0.0412525	0.143577	1.2999	58805.1	D-2-hydroxyglutarate dehydrogenase, mitochondrial OS=Rattus norvegicus OX=10116 GN=D2hgdh PE=3 SV=1	107958	127701	156866	159517	114641	107961		129661	140428	194964	204699	194536	142674
Q5XIM5|CDV3_RAT;tr|A0A0G2K0B0|A0A0G2K0B0_RAT;tr|Q6QI67|Q6QI67_RAT;tr|Q7TPK3|Q7TPK3_RAT	1	1	55.03	0.0413136	0.143577	2.23842	24310.1	Protein CDV3 homolog OS=Rattus norvegicus OX=10116 GN=Cdv3 PE=1 SV=1	3353.73	9770.26	11007.5	7910.69	12429.6	220800		19406.7	24423.3	89573.7	169146	140099	151142
tr|A0A0G2JWA5|A0A0G2JWA5_RAT;tr|B5DF63|B5DF63_RAT;tr|D3ZKE6|D3ZKE6_RAT	4	4	121.09	0.0413329	0.143577	2.05878	92952.8	Sarcolemmal membrane-associated protein OS=Rattus norvegicus OX=10116 GN=Slmap PE=1 SV=1	174099	167537	222008	260103	225358	50445.7		96689.7	161303	59025.7	72882	77255.6	66922.2
Q62688|PLCL1_RAT;tr|A0A0G2K4N6|A0A0G2K4N6_RAT;tr|F1LP62|F1LP62_RAT	1	1	25.81	0.0414622	0.143675	10.787	122772	Inactive phospholipase C-like protein 1 OS=Rattus norvegicus OX=10116 GN=Plcl1 PE=1 SV=1	407.646	180.618	859.764	905.334	206.493	22576.7		31387.8	313.128	95638.4	1539.54	60969.3	81299.7
tr|D3ZBB6|D3ZBB6_RAT	1	1	22.69	0.0415014	0.143675	16.3499	36447.1	Olfactory receptor OS=Rattus norvegicus OX=10116 GN=Olr1637 PE=3 SV=1	236.979	549.898	514.368	341.178	1359.45	18323.1		106.455	189.23	145.523	0	863.077	0
tr|F7F350|F7F350_RAT;tr|Q6AYB6|Q6AYB6_RAT	1	1	26.09	0.0416523	0.143786	5.06409	40797.4	Synapse associated protein 1, isoform CRA_a OS=Rattus norvegicus OX=10116 GN=Syap1 PE=1 SV=1	18180.7	25785.2	25852.5	37716.5	12105.6	474.982		4790.77	16472.9	712.852	395.947	364.545	982.021
tr|A0A0G2JUV8|A0A0G2JUV8_RAT	42	1	2404.65	0.0418568	0.143786	1.22148	54033.8	Calcium/calmodulin-dependent protein kinase type II subunit alpha OS=Rattus norvegicus OX=10116 GN=Camk2a PE=1 SV=1	883668	883231	1.06692e+06	870998	858106	983998		859110	1.03496e+06	648931	575063	712343	710732
P11275|KCC2A_RAT	49	2	2672.11	0.0418568	0.143786	1.22148	54114.8	Calcium/calmodulin-dependent protein kinase type II subunit alpha OS=Rattus norvegicus OX=10116 GN=Camk2a PE=1 SV=1	1.03496e+06	1.03445e+06	1.24958e+06	1.02012e+06	1.00502e+06	1.15246e+06		1.00619e+06	1.21216e+06	760032	673517	834299	832413
tr|F1LZG4|F1LZG4_RAT	46	3	2629.32	0.0418568	0.143786	1.22148	54042.8	Calcium/calmodulin-dependent protein kinase type II subunit alpha OS=Rattus norvegicus OX=10116 GN=Camk2a PE=1 SV=3	5.74765e+07	5.74481e+07	6.93957e+07	5.66524e+07	5.58138e+07	6.40022e+07		5.58792e+07	6.73173e+07	4.22085e+07	3.74039e+07	4.6333e+07	4.62282e+07
Q9JK11|RTN4_RAT	46	35	2177.76	0.0418849	0.143786	1.41523	126388	Reticulon-4 OS=Rattus norvegicus OX=10116 GN=Rtn4 PE=1 SV=1	2.02321e+06	3.9568e+06	5.44316e+06	4.09985e+06	4.85343e+06	5.33448e+06		6.69063e+06	6.59238e+06	4.57952e+06	6.08644e+06	5.31082e+06	7.12709e+06
Q64663|P2RX7_RAT;tr|A0A0G2JZT0|A0A0G2JZT0_RAT;tr|C8YIX5|C8YIX5_RAT	1	1	59.23	0.0420338	0.14404	1.72901	68391.7	P2X purinoceptor 7 OS=Rattus norvegicus OX=10116 GN=P2rx7 PE=1 SV=1	387173	227592	252249	211385	185061	99631.4		183799	98565.1	86716.3	118349	134403	166534
tr|D4AE68|D4AE68_RAT	21	13	945.56	0.0421047	0.14404	1.22049	42158.1	Guanine nucleotide binding protein, alpha q polypeptide, isoform CRA_a OS=Rattus norvegicus OX=10116 GN=Gnaq PE=1 SV=2	7.51042e+06	6.12402e+06	7.09345e+06	5.58304e+06	5.88934e+06	4.82515e+06		9.41898e+06	6.70536e+06	7.67639e+06	6.77197e+06	6.61573e+06	8.0009e+06
Q924S5|LONM_RAT	13	13	633.43	0.042231	0.14404	1.34138	105792	Lon protease homolog, mitochondrial OS=Rattus norvegicus OX=10116 GN=Lonp1 PE=2 SV=1	2.01602e+06	3.43276e+06	1.95638e+06	2.67444e+06	3.32545e+06	1.68789e+06		3.19308e+06	3.98956e+06	3.40041e+06	2.66616e+06	3.97849e+06	3.01771e+06
tr|D3ZLM5|D3ZLM5_RAT	1	1	45.1	0.0422565	0.14404	2.48088	78562.4	NHL repeat containing 2 (Predicted) OS=Rattus norvegicus OX=10116 GN=Nhlrc2 PE=1 SV=1	8482.43	46690	13484.8	107157	15510.8	10727.3		63791.7	81493.8	17733.4	72644.1	168045	97559.2
Q63564|SV2B_RAT	9	9	403.63	0.0423797	0.14404	1.283	77502.5	Synaptic vesicle glycoprotein 2B OS=Rattus norvegicus OX=10116 GN=Sv2b PE=1 SV=1	942786	835079	823898	743124	963342	1.33129e+06		911543	1.09038e+06	1.11988e+06	1.40957e+06	1.24912e+06	1.45499e+06
Q8VHF0|MARK3_RAT;tr|A0A0G2JU56|A0A0G2JU56_RAT;tr|F1M836|F1M836_RAT	4	1	153.52	0.0424565	0.14404	1.36661	88751.4	MAP/microtubule affinity-regulating kinase 3 OS=Rattus norvegicus OX=10116 GN=Mark3 PE=1 SV=1	182467	339172	281901	269256	315499	475704		384843	306195	470134	465440	484109	436632
Q9JI12|VGLU2_RAT;tr|G3V851|G3V851_RAT	14	7	579.58	0.0425163	0.14404	1.51712	64575.6	Vesicular glutamate transporter 2 OS=Rattus norvegicus OX=10116 GN=Slc17a6 PE=1 SV=1	261902	573787	500348	323767	536223	476279		656356	1.04529e+06	437315	565148	557924	792173
tr|D3ZF11|D3ZF11_RAT	2	2	95.21	0.042522	0.14404	1.27245	16389.7	Late endosomal/lysosomal adaptor and MAPK and MTOR activator 5 OS=Rattus norvegicus OX=10116 GN=Lamtor5 PE=1 SV=1	349541	205406	215184	222250	194498	345047		335975	296692	294702	381280	317233	323423
Q5M821|PPM1H_RAT	3	3	101	0.0426479	0.144099	1.76262	56380.2	Protein phosphatase 1H OS=Rattus norvegicus OX=10116 GN=Ppm1h PE=1 SV=2	272790	166586	207426	166091	122120	197775		178915	164326	359007	477730	344503	472199
Q62625|MLP3B_RAT;tr|Q7TQ75|Q7TQ75_RAT	4	2	107.2	0.0427403	0.144099	1.56071	16393.9	Microtubule-associated proteins 1A/1B light chain 3B OS=Rattus norvegicus OX=10116 GN=Map1lc3b PE=1 SV=3	60291.8	230101	184871	209065	168604	279663		305148	235565	272538	312885	273269	368247
P52504|NDUS6_RAT;tr|D3ZCZ9|D3ZCZ9_RAT	1	1	23.65	0.0427509	0.144099	1.38086	12782.6	NADH dehydrogenase [ubiquinone] iron-sulfur protein 6, mitochondrial OS=Rattus norvegicus OX=10116 GN=Ndufs6 PE=3 SV=1	603902	679062	832428	953981	448290	914638		468654	551074	558915	640098	526382	464687
tr|G3V996|G3V996_RAT	2	2	77.98	0.042892	0.144337	2.14409	41967.1	LETM1 domain-containing 1 OS=Rattus norvegicus OX=10116 GN=Letmd1 PE=1 SV=1	22712.5	19044.2	43532.3	8562.95	38001.4	18566		7120.04	9897.76	11736.1	5168.19	4245.46	31987.9
P35280|RAB8A_RAT;P70550|RAB8B_RAT;tr|B0BMV5|B0BMV5_RAT;tr|F8V328|F8V328_RAT	6	1	186.78	0.0430961	0.144786	1.2076	23668.2	Ras-related protein Rab-8A OS=Rattus norvegicus OX=10116 GN=Rab8a PE=1 SV=2	234493	176136	167997	190056	139594	209087		142911	153451	157852	160428	149349	161284
tr|A0A096MJ02|A0A096MJ02_RAT;tr|A0A096MK81|A0A096MK81_RAT;tr|A0JPQ6|A0JPQ6_RAT;tr|E9PTE5|E9PTE5_RAT	1	1	112.29	0.043346	0.145387	1.27969	47909.7	Zinc finger MYM-type-containing 3 OS=Rattus norvegicus OX=10116 GN=Zmym3 PE=1 SV=1	130627	152329	149771	98873.3	208684	121821		176743	185622	187762	202655	144255	206195
tr|A0A0G2K2M2|A0A0G2K2M2_RAT;tr|A0A0G2KAL9|A0A0G2KAL9_RAT	7	7	350.31	0.0436228	0.146076	1.49499	39707	Mitochondrial fission factor OS=Rattus norvegicus OX=10116 GN=LOC102556337 PE=1 SV=1	717579	1.79346e+06	2.29954e+06	1.94538e+06	1.6395e+06	1.95538e+06		2.83914e+06	2.7768e+06	1.83804e+06	3.32252e+06	2.08616e+06	2.61174e+06
tr|B1WC26|B1WC26_RAT	1	1	51.35	0.0438187	0.146492	1.53796	40051.2	N-acetylneuraminate synthase OS=Rattus norvegicus OX=10116 GN=Nans PE=1 SV=1	131679	280562	196420	208652	157486	164642		177988	176488	353002	348705	337197	359039
tr|B4F763|B4F763_RAT;tr|D3ZPE5|D3ZPE5_RAT	7	6	313.93	0.0439742	0.146505	1.30884	91128.3	Vacuolar protein sorting-associated protein 53 homolog OS=Rattus norvegicus OX=10116 GN=Vps53 PE=1 SV=1	163348	298585	303357	298154	324301	371134		343773	420442	378506	320788	387457	451128
tr|F8WFH6|F8WFH6_RAT	2	2	96.37	0.0440671	0.146505	1.33913	38928.5	Protein FAM131B OS=Rattus norvegicus OX=10116 GN=Fam131b PE=1 SV=1	355437	707421	584998	416405	590707	701055		746095	552406	661384	851157	844765	838361
P0DN35|NDUB1_RAT	3	3	77.27	0.0441071	0.146505	1.37362	6998.16	NADH dehydrogenase [ubiquinone] 1 beta subcomplex subunit 1 OS=Rattus norvegicus OX=10116 GN=Ndufb1 PE=3 SV=1	104992	114496	175787	147239	103788	99946.4		69272.6	116930	106477	98686.7	61288.4	90618.7
P97878|EXOC5_RAT	5	5	215.9	0.0441091	0.146505	1.46757	81736.8	Exocyst complex component 5 OS=Rattus norvegicus OX=10116 GN=Exoc5 PE=1 SV=1	72070.2	194246	135843	112559	88625	130886		133523	131606	177930	207948	170819	255704
tr|A0A0G2K847|A0A0G2K847_RAT	3	1	120.28	0.0441924	0.146544	1.28689	97484.7	ArfGAP with GTPase domain, ankyrin repeat and PH domain 1 OS=Rattus norvegicus OX=10116 GN=Agap1 PE=3 SV=1	152289	81631.1	101437	111857	102696	90140.6		109232	120368	143815	123759	175887	150612
tr|D3ZEG8|D3ZEG8_RAT	3	3	75.37	0.0442757	0.146583	1.37725	29873.1	Translocase of inner mitochondrial membrane 29 OS=Rattus norvegicus OX=10116 GN=Timm29 PE=1 SV=1	203152	309306	508935	386595	299872	256300		338563	368979	506692	553281	463172	474444
Q9EPC6|PROF2_RAT;tr|D3ZDU5|D3ZDU5_RAT	11	11	540.96	0.0443579	0.146617	1.40986	15002.1	Profilin-2 OS=Rattus norvegicus OX=10116 GN=Pfn2 PE=1 SV=3	1.28385e+07	6.85667e+06	7.00408e+06	7.48021e+06	6.81734e+06	5.17764e+06		6.71599e+06	6.15301e+06	5.29629e+06	4.892e+06	4.57273e+06	5.12097e+06
Q5RJY4|DRS7B_RAT	2	2	91.3	0.0444577	0.14671	1.8865	35342	Dehydrogenase/reductase SDR family member 7B OS=Rattus norvegicus OX=10116 GN=Dhrs7b PE=1 SV=1	198353	95402.3	94042.4	118343	75440.6	37689.2		55644.9	61275.7	45106.2	51536.3	59742.6	54958.8
tr|D3ZJ01|D3ZJ01_RAT	13	13	653.26	0.0446196	0.147007	1.40659	134650	RAB11-binding and LisH domain, coiled-coil and HEAT repeat-containing OS=Rattus norvegicus OX=10116 GN=Relch PE=1 SV=1	270798	641343	506853	516019	945277	589015		785224	920809	677713	726069	867000	903091
Q02356|AMPD2_RAT;tr|A0A0G2K3U1|A0A0G2K3U1_RAT	4	4	139.03	0.044891	0.147664	2.29784	94787.1	AMP deaminase 2 OS=Rattus norvegicus OX=10116 GN=Ampd2 PE=1 SV=2	61788.4	11305.2	11379	18897.4	29890.6	46347.1		29003.8	28502.9	91000.4	100594	113379	50229.9
tr|B4F7C7|B4F7C7_RAT	6	6	307.49	0.0452486	0.148601	1.14691	21123.9	Hebp1 protein OS=Rattus norvegicus OX=10116 GN=Hebp1 PE=1 SV=1	1.22453e+06	1.14236e+06	1.62598e+06	1.23519e+06	1.42506e+06	1.3336e+06		1.67139e+06	1.46447e+06	1.61608e+06	1.39018e+06	1.39465e+06	1.62322e+06
O88884|AKAP1_RAT;tr|D4A9M6|D4A9M6_RAT	2	1	50.79	0.0453419	0.148669	4.39334	91747.4	A-kinase anchor protein 1, mitochondrial OS=Rattus norvegicus OX=10116 GN=Akap1 PE=1 SV=1	8062.58	5680.53	3389.52	10312.6	2477.79	44236.1		54659.9	3350.68	85099.2	17821.7	99269.2	65605.9
tr|B5DEL8|B5DEL8_RAT	4	4	173.44	0.0456289	0.149371	1.25996	12699.8	Complex I-15 kDa OS=Rattus norvegicus OX=10116 GN=Ndufs5 PE=1 SV=1	1.27092e+06	1.11044e+06	1.53325e+06	1.45979e+06	942588	861059		1.43318e+06	1.53845e+06	1.42604e+06	1.73827e+06	1.67805e+06	1.23004e+06
tr|B1H227|B1H227_RAT	1	1	22.59	0.0458114	0.149729	4.80422	45111.2	LOC682908 protein OS=Rattus norvegicus OX=10116 GN=Rcc1 PE=1 SV=1	0	5010.38	154.661	0	848.436	380.799		366.368	5883.25	3921.92	13126.7	6458.35	962.885
Q66H80|COPD_RAT	2	2	65.97	0.0460597	0.150211	1.34709	57199.5	Coatomer subunit delta OS=Rattus norvegicus OX=10116 GN=Arcn1 PE=2 SV=1	191915	172779	128452	113201	95069.2	111776		93976.5	97492.7	86215.4	103296	113661	109023
tr|F1M609|F1M609_RAT	7	2	267.98	0.0461057	0.150211	3.04765	66063	Acyl-coenzyme A oxidase OS=Rattus norvegicus OX=10116 GN=Acox1 PE=1 SV=3	10248.8	6822.99	10813.1	43194.6	15773.7	20998.9		23591.2	10428.1	38205.6	71402.2	128539	56529
O35274|NEB2_RAT;tr|B1H262|B1H262_RAT	7	5	277.92	0.0462758	0.150525	1.324	89646.4	Neurabin-2 OS=Rattus norvegicus OX=10116 GN=Ppp1r9b PE=1 SV=1	497971	859131	1.03264e+06	841661	783429	1.36882e+06		1.06097e+06	1.19268e+06	1.04906e+06	1.24798e+06	1.30268e+06	1.27457e+06
P13697|MAOX_RAT;tr|A0A0G2K1S6|A0A0G2K1S6_RAT	7	6	260.87	0.0465695	0.150777	1.70271	64002.8	NADP-dependent malic enzyme OS=Rattus norvegicus OX=10116 GN=Me1 PE=1 SV=2	88980	153213	176701	161878	247485	357527		226893	195127	258228	431985	466577	440231
Q62976|KCMA1_RAT;tr|A0A0G2K104|A0A0G2K104_RAT	9	8	558.57	0.0466531	0.150777	1.21713	134374	Calcium-activated potassium channel subunit alpha-1 OS=Rattus norvegicus OX=10116 GN=Kcnma1 PE=1 SV=3	1.1184e+06	706539	709851	872043	1.04336e+06	921261		1.0564e+06	1.16593e+06	870480	1.18203e+06	1.12493e+06	1.13801e+06
P54759|EPHA7_RAT	3	2	118.62	0.0467895	0.150777	2.86571	111953	Ephrin type-A receptor 7 OS=Rattus norvegicus OX=10116 GN=Epha7 PE=1 SV=1	44.8118	2047.26	484.542	694.97	645.461	27097.4		2092.64	1253.62	20989.2	25115.3	22169.9	17257.6
P10960|SAP_RAT;tr|F7EPE0|F7EPE0_RAT;tr|Q6P7A4|Q6P7A4_RAT	7	7	392.86	0.0467896	0.150777	1.54453	61124.1	Prosaposin OS=Rattus norvegicus OX=10116 GN=Psap PE=1 SV=1	1.44236e+06	1.66269e+06	1.52944e+06	1.1243e+06	1.6078e+06	1.6264e+06		1.31839e+06	1.80389e+06	1.88271e+06	2.39363e+06	4.12009e+06	2.37124e+06
tr|B2GUX5|B2GUX5_RAT	1	1	26.71	0.0468144	0.150777	2.24065	33809.9	5'-nucleotidase OS=Rattus norvegicus OX=10116 GN=Nt5c3a PE=1 SV=1	3409.5	38370.8	43093.4	19874.4	95735.7	3636.5		36323.7	87797.9	42534.6	88059.8	101099	101547
tr|F1LTW9|F1LTW9_RAT	3	3	120.94	0.0468436	0.150777	1.3286	92439.6	EFR3 homolog B OS=Rattus norvegicus OX=10116 GN=Efr3b PE=1 SV=2	190492	116989	99939.3	123354	104411	96367.5		92063.1	78688.8	102464	90382.9	78520	108501
Q5U206|CALL3_RAT	5	2	133.1	0.0468693	0.150777	1.37918	16802.5	Calmodulin-like protein 3 OS=Rattus norvegicus OX=10116 GN=Calml3 PE=2 SV=1	1.53968e+06	1.58139e+06	1.24525e+06	2.2444e+06	1.59361e+06	2.82489e+06		1.21025e+06	1.24981e+06	1.35608e+06	1.4164e+06	1.25507e+06	1.50933e+06
Q9R066|CXAR_RAT	10	9	515.1	0.0469888	0.150925	1.46055	39948.6	Coxsackievirus and adenovirus receptor homolog OS=Rattus norvegicus OX=10116 GN=Cxadr PE=1 SV=2	1.9473e+06	2.80144e+06	2.88044e+06	2.15066e+06	3.07265e+06	3.23706e+06		5.44097e+06	2.98351e+06	2.33453e+06	4.95969e+06	3.44655e+06	4.33426e+06
tr|Q4QR73|Q4QR73_RAT	1	1	62.49	0.047073	0.150958	1.49335	61876.2	DnaJ (Hsp40) homolog, subfamily A, member 4 OS=Rattus norvegicus OX=10116 GN=Dnaja4 PE=1 SV=1	238796	435750	376569	278902	394995	414354		440756	559933	336048	399997	628720	829369
tr|D4A1J3|D4A1J3_RAT	4	4	135.23	0.047347	0.151123	1.16949	78586.2	Paralemmin 3 OS=Rattus norvegicus OX=10116 GN=Palm3 PE=1 SV=2	240073	249375	274563	205497	222701	184922		267886	240587	250012	273503	257656	320900
P49088|ASNS_RAT	2	2	54.98	0.0474112	0.151123	1.38791	64246.7	Asparagine synthetase [glutamine-hydrolyzing] OS=Rattus norvegicus OX=10116 GN=Asns PE=2 SV=3	88693.3	58795.7	74106.2	57721	51762.9	40927.8		84345.2	64046.1	76915	90397.5	72609.5	127999
G3V9T7|GET3_RAT	6	6	323.13	0.0475166	0.151123	1.2536	38822.8	ATPase Get3 OS=Rattus norvegicus OX=10116 GN=Get3 PE=1 SV=1	1.66618e+06	2.98776e+06	2.60999e+06	2.74338e+06	3.53448e+06	2.95834e+06		3.4496e+06	3.88754e+06	3.02188e+06	3.27186e+06	3.46841e+06	3.58523e+06
Q566R0|THEM4_RAT	3	3	140.43	0.0476481	0.151123	1.8057	26089.3	Acyl-coenzyme A thioesterase THEM4 OS=Rattus norvegicus OX=10116 GN=Them4 PE=2 SV=1	349226	526110	635991	575155	377120	188361		411700	415581	160877	168176	193023	119303
P62329|TYB4_RAT	3	3	86.46	0.0477124	0.151123	1.95635	5052.65	Thymosin beta-4 OS=Rattus norvegicus OX=10116 GN=Tmsb4x PE=1 SV=2	1.69603e+06	1.55225e+06	945759	1.38797e+06	1.28456e+06	4.42291e+06		544720	711699	860247	1.78105e+06	923108	949869
tr|D3ZIP8|D3ZIP8_RAT	1	1	38.23	0.0477279	0.151123	1.52301	38108.9	Uncharacterized protein OS=Rattus norvegicus OX=10116 PE=4 SV=2	47678.1	41838	29745.6	28609.6	30969.7	60734.5		39519.3	83152.3	78940.2	72929.4	43345.6	46988.3
tr|D3ZQB6|D3ZQB6_RAT	1	1	29.08	0.0478297	0.151123	5.66999	46476.4	Cat eye syndrome chromosome region, candidate 5 homolog (Human) (Predicted) OS=Rattus norvegicus OX=10116 GN=Hdhd5 PE=1 SV=1	25367.4	6965.17	10479.2	22804.6	13578.9	7638.81		4826.97	5051.79	0	1524.56	0	3911.36
P63079|GBRB3_RAT;tr|A0A0G2K0J9|A0A0G2K0J9_RAT;tr|A0A0G2K5D4|A0A0G2K5D4_RAT;tr|Q5XPT5|Q5XPT5_RAT	6	4	240.77	0.0478872	0.151123	1.22173	54165.7	Gamma-aminobutyric acid receptor subunit beta-3 OS=Rattus norvegicus OX=10116 GN=Gabrb3 PE=1 SV=1	735266	1.0644e+06	951965	885865	952499	1.14849e+06		1.09976e+06	1.02269e+06	948923	1.32661e+06	1.19873e+06	1.41415e+06
Q8R424|STABP_RAT	2	2	50.46	0.0479868	0.151123	3.37005	48511.8	STAM-binding protein OS=Rattus norvegicus OX=10116 GN=Stambp PE=2 SV=1	8742.3	5015.09	8464.91	9910.58	3885.04	78689.2		39360.8	5681.93	125248	26933.2	82209.8	107135
tr|B0BNJ1|B0BNJ1_RAT	2	2	59.58	0.048037	0.151123	1.41569	21624.3	LOC683667 protein OS=Rattus norvegicus OX=10116 GN=Sri PE=1 SV=1	291488	152034	147810	124556	132720	128800		124621	123472	118367	109451	112360	102137
D3ZQG6|TRIM2_RAT;tr|D3ZM62|D3ZM62_RAT	13	13	622.88	0.0480645	0.151123	1.34955	81427.2	Tripartite motif-containing protein 2 OS=Rattus norvegicus OX=10116 GN=Trim2 PE=1 SV=2	325887	703319	613098	475980	697755	854685		740983	731363	766625	958349	787051	969442
P62747|RHOB_RAT	12	6	528.93	0.048171	0.151123	1.16994	22123.4	Rho-related GTP-binding protein RhoB OS=Rattus norvegicus OX=10116 GN=Rhob PE=1 SV=1	3.03015e+06	3.44733e+06	3.09184e+06	3.47883e+06	3.01268e+06	2.49737e+06		4.21415e+06	3.28082e+06	3.26745e+06	3.15325e+06	3.85817e+06	3.93806e+06
tr|D3ZYI0|D3ZYI0_RAT	1	1	25.09	0.0482742	0.151123	2.81328	24584.7	Grancalcin OS=Rattus norvegicus OX=10116 GN=Gca PE=1 SV=2	15959.4	6672.08	4287.82	30855.9	5525.11	23666.4		3744.73	3689.55	11140.9	2862.48	5132.85	4342.48
P04906|GSTP1_RAT;tr|B6DYQ7|B6DYQ7_RAT	3	2	130.27	0.0484588	0.151123	1.47159	23438.9	Glutathione S-transferase P OS=Rattus norvegicus OX=10116 GN=Gstp1 PE=1 SV=2	606498	333162	292813	387620	213636	512419		723617	412931	792549	467179	536435	519858
tr|D3ZN39|D3ZN39_RAT	1	1	55.12	0.048554	0.151123	1.76986	122551	Ubiquitin specific protease 8 (Predicted) OS=Rattus norvegicus OX=10116 GN=Usp8 PE=1 SV=2	117804	278370	181033	131242	210987	148005		271650	218346	131637	374471	471149	421973
tr|B2RYN1|B2RYN1_RAT	1	1	22.43	0.0485995	0.151123	1.36147	34168.9	Protein-ribulosamine 3-kinase OS=Rattus norvegicus OX=10116 GN=Fn3krp PE=1 SV=1	230245	117906	109949	158907	131331	94929.1		186588	172965	236179	235586	146755	170011
P29994|ITPR1_RAT;tr|A0A0A0MY31|A0A0A0MY31_RAT;tr|C7E1V2|C7E1V2_RAT;tr|F1LNT1|F1LNT1_RAT	18	14	720.55	0.0486756	0.151123	1.46422	313263	Inositol 1,4,5-trisphosphate receptor type 1 OS=Rattus norvegicus OX=10116 GN=Itpr1 PE=1 SV=2	796015	617886	492428	478022	364278	300447		363936	334620	361994	288265	350329	383247
D3ZAF6|ATPK_RAT	3	3	98.38	0.0487363	0.151123	1.484	10452.4	ATP synthase subunit f, mitochondrial OS=Rattus norvegicus OX=10116 GN=Atp5mf PE=1 SV=1	3.12891e+06	2.82182e+06	3.65638e+06	5.08568e+06	1.80874e+06	2.55194e+06		2.47038e+06	2.75959e+06	2.0661e+06	1.89631e+06	1.92253e+06	1.72436e+06
tr|A0A096MK18|A0A096MK18_RAT	1	1	37.25	0.0487438	0.151123	1.63591	74033.1	Inositol hexakisphosphate and diphosphoinositol-pentakisphosphate kinase (Fragment) OS=Rattus norvegicus OX=10116 GN=Ppip5k2 PE=1 SV=1	60314.1	29930.8	39302.1	26003.8	21319	23925.4		24915.4	20262	25692.7	13193	26283.9	12395.7
tr|B2RYA8|B2RYA8_RAT;tr|D4ABC2|D4ABC2_RAT	3	2	117.3	0.0487588	0.151123	1.1733	30694.8	DnaJ heat shock protein family (Hsp40) member B2 OS=Rattus norvegicus OX=10116 GN=Dnajb2 PE=1 SV=1	473801	565562	552870	639141	585882	409783		711942	599023	587125	580090	621360	686743
tr|D3ZZ21|D3ZZ21_RAT	3	3	101.67	0.0488591	0.151123	1.3371	15638.3	Complex I-B17 OS=Rattus norvegicus OX=10116 GN=Ndufb6 PE=1 SV=1	598484	494845	736468	847904	587735	386780		643643	751746	937855	803648	691391	1.0551e+06
P49187|MK10_RAT;tr|A0A0U1RRS7|A0A0U1RRS7_RAT;tr|A0A0U1RVI2|A0A0U1RVI2_RAT	4	4	204.24	0.0488688	0.151123	1.28551	52532.5	Mitogen-activated protein kinase 10 OS=Rattus norvegicus OX=10116 GN=Mapk10 PE=1 SV=3	724814	853519	974611	748194	911268	661722		983329	1.08085e+06	673894	1.20708e+06	1.19852e+06	1.12209e+06
Q62915|CSKP_RAT;tr|A0A0G2K2L8|A0A0G2K2L8_RAT	11	1	481.28	0.0489905	0.151123	1.56369	103259	Peripheral plasma membrane protein CASK OS=Rattus norvegicus OX=10116 GN=Cask PE=1 SV=1	931314	680750	666363	758113	600793	414877		846800	659757	253226	258638	302990	270034
tr|A0A0G2JVI6|A0A0G2JVI6_RAT	11	1	485.26	0.0489905	0.151123	1.56369	87913	Peripheral plasma membrane protein CASK OS=Rattus norvegicus OX=10116 GN=Cask PE=1 SV=1	155060	113342	110947	126223	100030	69075.4		140989	109847	42161.1	43062.2	50446.6	44959.6
Q5XI22|THIC_RAT;tr|Q7TP61|Q7TP61_RAT	7	7	356.34	0.0491421	0.151123	1.48896	41108.4	Acetyl-CoA acetyltransferase, cytosolic OS=Rattus norvegicus OX=10116 GN=Acat2 PE=1 SV=1	636253	484920	580487	595169	535881	1.19581e+06		663855	650162	984943	1.21604e+06	1.33478e+06	1.14852e+06
D3ZXD8|TM245_RAT;tr|D3ZR79|D3ZR79_RAT	1	1	40.63	0.0494252	0.151123	2.20196	97281.9	Transmembrane protein 245 OS=Rattus norvegicus OX=10116 GN=Tmem245 PE=1 SV=1	29250	14140.9	43213.6	31321.6	35471	30390.4		36831.6	18802	74962.3	85338.8	84341.2	104417
Q5XI83|VP35L_RAT;tr|A0A0G2JUM2|A0A0G2JUM2_RAT	2	2	71.19	0.0495169	0.151123	1.4294	106151	VPS35 endosomal protein-sorting factor-like OS=Rattus norvegicus OX=10116 GN=Vps35l PE=2 SV=1	38794.5	32289.5	33218.7	34210.7	47245.1	57918.6		27495.7	17862.6	19214.4	26094.7	32373.8	47434.5
tr|B5DFJ4|B5DFJ4_RAT	1	1	31.39	0.049563	0.151123	2.25597	110186	Vacuolar protein sorting-associated protein 18 homolog OS=Rattus norvegicus OX=10116 GN=Vps18 PE=1 SV=1	90817.5	18026.4	21279.4	37336.6	40706.1	16952.4		8312.15	24318.1	20300.5	18487.5	14410.2	13959.6
P61621|S61A1_RAT	4	2	181.48	0.0495942	0.151123	1.40141	52264.8	Protein transport protein Sec61 subunit alpha isoform 1 OS=Rattus norvegicus OX=10116 GN=Sec61a1 PE=2 SV=2	335839	166889	284179	255198	309721	168612		193556	195559	144671	151367	200549	199233
P49242|RS3A_RAT;tr|M0R6L4|M0R6L4_RAT	1	1	56.87	0.0495944	0.151123	1.15287	29944.9	40S ribosomal protein S3a OS=Rattus norvegicus OX=10116 GN=Rps3a PE=1 SV=2	2.60373e+06	3.45935e+06	3.10031e+06	2.54501e+06	2.24139e+06	2.59638e+06		3.49379e+06	3.30153e+06	3.00391e+06	3.03951e+06	3.08288e+06	3.15396e+06
P14882|PCCA_RAT;tr|A0A0G2K401|A0A0G2K401_RAT;tr|A0A0G2K5P9|A0A0G2K5P9_RAT	2	2	66.5	0.0495985	0.151123	2.17227	81622.8	Propionyl-CoA carboxylase alpha chain, mitochondrial OS=Rattus norvegicus OX=10116 GN=Pcca PE=1 SV=3	46093.4	72499.2	96337.9	76158.3	56130.9	14189.2		43202.9	91605.3	12453.1	5938.87	5798.33	7375.17
tr|F1LXF5|F1LXF5_RAT	1	1	50.33	0.0496019	0.151123	1.25316	36752.6	Guided entry of tail-anchored proteins factor 4 OS=Rattus norvegicus OX=10116 GN=Get4 PE=1 SV=2	251908	360856	408929	351673	455840	382569		468801	509979	388497	578110	394179	432147
tr|Q6IRJ7|Q6IRJ7_RAT;tr|Q8VIN2|Q8VIN2_RAT	2	2	76.42	0.0496058	0.151123	1.14185	50019.3	Annexin OS=Rattus norvegicus OX=10116 GN=Anxa7 PE=1 SV=1	3.52633e+06	4.0726e+06	3.37743e+06	3.25912e+06	3.894e+06	3.70365e+06		3.40623e+06	3.70942e+06	2.62766e+06	3.07653e+06	2.94409e+06	3.35698e+06
O55165|KIF3C_RAT;tr|G3V7J8|G3V7J8_RAT	1	1	35.45	0.0496358	0.151123	1.91759	89815.8	Kinesin-like protein KIF3C OS=Rattus norvegicus OX=10116 GN=Kif3c PE=2 SV=1	1073.52	8281.46	12895	7510.06	9550.56	6275.05		19932.2	9690.96	15628.5	11181.6	16502.2	14479
tr|A0A0G2JYD4|A0A0G2JYD4_RAT;tr|D3ZKC6|D3ZKC6_RAT	1	1	20.62	0.0501638	0.152504	2.26059	487857	Vacuolar protein sorting 13 homolog D OS=Rattus norvegicus OX=10116 GN=Vps13d PE=1 SV=1	729.45	5752.57	6494.97	8985.94	8392.38	5181.2		11767.8	5613.04	12591	24633.3	14909.4	10818.9
tr|D3ZYD7|D3ZYD7_RAT	1	1	37.76	0.0502547	0.152554	1.77405	173897	Coiled coil domain-containing 88A OS=Rattus norvegicus OX=10116 GN=Ccdc88a PE=1 SV=3	11786.6	66662.6	34147.3	40797.8	67002.7	146952		113279	82633.9	90959.1	155727	129753	79341.6
P54287|CACB3_RAT	6	2	203.18	0.050416	0.152577	1.26543	54564	Voltage-dependent L-type calcium channel subunit beta-3 OS=Rattus norvegicus OX=10116 GN=Cacnb3 PE=1 SV=1	137919	103517	97827.6	114585	75620.4	116402		99435.5	78791.3	92614.3	71968.8	71445.7	96140.3
P97710|SHPS1_RAT	10	3	480.32	0.0504256	0.152577	1.26989	55690.9	Tyrosine-protein phosphatase non-receptor type substrate 1 OS=Rattus norvegicus OX=10116 GN=Sirpa PE=1 SV=1	1.84464e+06	2.12644e+06	1.58123e+06	1.58614e+06	2.03346e+06	2.82002e+06		2.63787e+06	2.02892e+06	2.14525e+06	3.05375e+06	2.41628e+06	2.94636e+06
B2GV06|SCOT1_RAT	35	33	2063.07	0.0504861	0.152577	1.26906	56203.9	Succinyl-CoA:3-ketoacid coenzyme A transferase 1, mitochondrial OS=Rattus norvegicus OX=10116 GN=Oxct1 PE=1 SV=1	4.11647e+06	6.00326e+06	7.7188e+06	7.28567e+06	7.5561e+06	6.63845e+06		6.87221e+06	8.81819e+06	7.67224e+06	8.4521e+06	1.04023e+07	7.68097e+06
tr|D4ACK7|D4ACK7_RAT	1	1	36.63	0.0506672	0.152898	2.39195	76245.4	Cyclin and CBS domain divalent metal cation transport mediator 3 OS=Rattus norvegicus OX=10116 GN=Cnnm3 PE=1 SV=1	166274	47576	51305	43421.4	51406	19551.8		40055.5	25547.4	28421.5	26768.6	12230.8	25647.4
D3ZRC4|PLPL8_RAT;tr|A0A0G2K621|A0A0G2K621_RAT;tr|A0A1W2Q6G9|A0A1W2Q6G9_RAT	1	1	40.61	0.0510189	0.153572	1.35915	87961	Calcium-independent phospholipase A2-gamma OS=Rattus norvegicus OX=10116 GN=Pnpla8 PE=3 SV=1	72747.3	117295	127608	80977.7	99279.6	79416.7		120085	138689	82681.6	131513	175506	136192
Q9WVB9|DVL1_RAT;tr|B1H2A0|B1H2A0_RAT	2	2	83.27	0.0510635	0.153572	1.47281	75447.2	Segment polarity protein dishevelled homolog DVL-1 OS=Rattus norvegicus OX=10116 GN=Dvl1 PE=1 SV=3	123386	61847.4	68631.8	101290	87249.1	65992.3		70118.6	43258.2	73075.7	44496	33508.4	80732.7
tr|D3ZZ38|D3ZZ38_RAT	2	2	79.83	0.0511157	0.153572	1.81276	67867.2	Sorting nexin OS=Rattus norvegicus OX=10116 GN=Snx18 PE=1 SV=1	6732.24	18164.9	29664.6	73380.9	64169.3	52991		79298.8	47556.7	85213.4	82381.9	70976.8	78885.4
tr|M0RDK9|M0RDK9_RAT	2	1	62.96	0.0513821	0.154146	1.24353	45155.9	Acyl-CoA dehydrogenase family, member 8 OS=Rattus norvegicus OX=10116 GN=Acad8 PE=1 SV=2	185990	132969	161681	167056	103606	144099		105201	132743	121234	126539	125776	108556
tr|D3ZD23|D3ZD23_RAT	5	5	199.08	0.0515189	0.154275	1.40297	67300.4	ATP-binding cassette subfamily E member 1 OS=Rattus norvegicus OX=10116 GN=Abce1 PE=1 SV=1	368590	414553	430286	238833	333000	411956		353722	341392	543514	602255	585505	656238
tr|D3ZXQ2|D3ZXQ2_RAT	8	8	408.63	0.0515758	0.154275	1.2186	136738	Calmodulin-regulated spectrin-associated protein family, member 3 OS=Rattus norvegicus OX=10116 GN=Camsap3 PE=1 SV=2	175485	156933	186565	228654	222210	181835		236042	303222	240340	231960	195151	196724
Q8K4K5|L2GL1_RAT;tr|G3V6I1|G3V6I1_RAT	3	3	100.44	0.0516819	0.154367	1.2008	112495	Lethal(2) giant larvae protein homolog 1 OS=Rattus norvegicus OX=10116 GN=Llgl1 PE=1 SV=1	328577	408644	341067	396049	363854	561641		496514	478090	565429	432689	436594	472413
Q7M0E3|DEST_RAT	9	9	359.74	0.051808	0.154518	1.27785	18533.6	Destrin OS=Rattus norvegicus OX=10116 GN=Dstn PE=1 SV=3	4.00173e+06	3.62588e+06	3.80497e+06	3.04956e+06	4.29177e+06	2.67152e+06		3.58208e+06	3.52346e+06	4.50349e+06	5.02875e+06	5.83441e+06	4.93187e+06
tr|D3ZN61|D3ZN61_RAT	2	2	78.55	0.0519423	0.154693	1.39968	61957.9	Leucine-rich repeat LGI family, member 3 OS=Rattus norvegicus OX=10116 GN=Lgi3 PE=4 SV=1	49223.1	51860.4	47018.2	33284.6	32020.1	21822.5		39729.3	53531.6	77251.9	48799.3	57057	52876
Q9Z336|DYLT1_RAT;tr|B2RYR9|B2RYR9_RAT	1	1	41.5	0.0520738	0.154742	1.50201	12452	Dynein light chain Tctex-type 1 OS=Rattus norvegicus OX=10116 GN=Dynlt1 PE=1 SV=1	31251.7	39586.8	33287.1	26611.5	70176.7	36978.5		53309.5	96598.9	36397.5	62045.2	50886.9	58077.9
tr|A0A0G2K6F9|A0A0G2K6F9_RAT;tr|B4F7F1|B4F7F1_RAT;tr|B5DFH8|B5DFH8_RAT;tr|M0R6B9|M0R6B9_RAT	1	1	44.85	0.0521101	0.154742	1.4517	60810.6	Cleavage stimulation factor subunit 2 OS=Rattus norvegicus OX=10116 GN=Cstf2 PE=1 SV=1	335186	157614	165250	168183	177491	137377		133377	137777	86411.5	116336	155996	156149
Q9R0I8|PI42A_RAT;tr|F1LX22|F1LX22_RAT	2	1	67.61	0.0522726	0.154875	1.2433	46209.7	Phosphatidylinositol 5-phosphate 4-kinase type-2 alpha OS=Rattus norvegicus OX=10116 GN=Pip4k2a PE=1 SV=1	66864.9	77518.9	64535	68206.3	75121.6	96686.9		77755.9	68313.6	97139.2	106980	104779	103189
Q5XIN6|LETM1_RAT	28	27	1386.8	0.0523509	0.154875	1.52042	83059.8	Mitochondrial proton/calcium exchanger protein OS=Rattus norvegicus OX=10116 GN=Letm1 PE=1 SV=1	575975	1.37924e+06	1.71965e+06	1.50535e+06	2.08625e+06	2.7076e+06		2.1785e+06	3.07979e+06	1.8383e+06	2.77414e+06	2.56878e+06	2.72527e+06
tr|D3ZT36|D3ZT36_RAT	5	5	250.5	0.0523821	0.154875	1.19558	91476.6	ADAM metallopeptidase domain 23 OS=Rattus norvegicus OX=10116 GN=Adam23 PE=4 SV=1	5.8831e+06	5.75369e+06	5.71527e+06	5.9036e+06	7.51703e+06	5.85023e+06		6.82523e+06	5.08102e+06	5.05306e+06	3.89228e+06	4.73284e+06	5.04761e+06
tr|D4A5X7|D4A5X7_RAT	11	10	393.83	0.0527093	0.155458	1.36682	41216.6	Ganglioside-induced differentiation-associated-protein 1 OS=Rattus norvegicus OX=10116 GN=Gdap1 PE=3 SV=1	847096	821601	1.07106e+06	1.10622e+06	752688	565972		1.146e+06	766362	1.28781e+06	1.54407e+06	1.32005e+06	994846
P35284|RAB12_RAT	7	4	218.69	0.0527311	0.155458	1.12868	27271.5	Ras-related protein Rab-12 OS=Rattus norvegicus OX=10116 GN=Rab12 PE=1 SV=2	688733	614990	562325	599710	576118	665281		700075	616253	670985	810604	630092	756176
Q63622|DLG2_RAT;tr|F1M907|F1M907_RAT	26	18	1224.53	0.05324	0.156733	1.32953	94934.3	Disks large homolog 2 OS=Rattus norvegicus OX=10116 GN=Dlg2 PE=1 SV=1	4.36798e+06	3.52449e+06	4.30788e+06	4.12938e+06	2.38091e+06	2.80639e+06		3.04524e+06	3.20146e+06	2.35216e+06	2.10204e+06	2.47122e+06	3.01177e+06
P11662|NU2M_RAT;tr|A0A0A1G491|A0A0A1G491_RAT;tr|D2E6P4|D2E6P4_RAT;tr|Q06Q97|Q06Q97_RAT;tr|Q06QB0|Q06QB0_RAT;tr|Q5UAJ8|Q5UAJ8_RAT;tr|Q8HID0|Q8HID0_RAT;tr|Q8SEZ7|Q8SEZ7_RAT	4	1	159.84	0.0535199	0.15733	1.4909	38652.6	NADH-ubiquinone oxidoreductase chain 2 OS=Rattus norvegicus OX=10116 GN=Mtnd2 PE=3 SV=3	243538	106078	255695	185118	281430	170121		107581	160359	185524	128104	126194	125280
P08483|ACM3_RAT	1	1	37.17	0.0537046	0.157647	1.86773	66065.9	Muscarinic acetylcholine receptor M3 OS=Rattus norvegicus OX=10116 GN=Chrm3 PE=1 SV=1	59637.6	100923	71278.8	58365.9	43106.9	60839.5		41097.1	72126.4	6470.5	7729	58610.5	24999.3
G3V7Q0|DEN5A_RAT;tr|B5DF49|B5DF49_RAT	1	1	37.9	0.0539721	0.158205	2.8084	146637	DENN domain-containing protein 5A OS=Rattus norvegicus OX=10116 GN=Dennd5a PE=2 SV=1	9778.93	8013.24	6251.1	6016.56	5101.58	22603.2		43564.8	18195.8	7890.16	35579.8	7060.83	49935
Q9JKB0|HCN1_RAT	3	3	125.67	0.0544389	0.159345	1.65518	102422	Potassium/sodium hyperpolarization-activated cyclic nucleotide-gated channel 1 OS=Rattus norvegicus OX=10116 GN=Hcn1 PE=2 SV=1	209438	144450	71741.6	76267.3	86909.8	90022.2		148470	183043	104236	155295	347556	184980
tr|A0A0G2K7W4|A0A0G2K7W4_RAT	8	1	307.68	0.0545686	0.159496	1.13371	153192	Mitogen-activated protein kinase kinase kinase kinase 4 OS=Rattus norvegicus OX=10116 GN=Map4k4 PE=1 SV=1	496369	453197	543813	493713	475472	383162		574380	586898	571165	508958	486564	498261
Q8CFG5|CA2D3_RAT;tr|F1LSR8|F1LSR8_RAT	15	12	551.42	0.0547969	0.159935	1.27445	122204	Voltage-dependent calcium channel subunit alpha-2/delta-3 OS=Rattus norvegicus OX=10116 GN=Cacna2d3 PE=1 SV=1	947421	1.04931e+06	700910	932226	641852	617815		1.17584e+06	809777	1.04768e+06	1.27759e+06	886009	1.03458e+06
P52555|ERP29_RAT	6	6	248.55	0.0551156	0.160169	1.20715	28574.8	Endoplasmic reticulum resident protein 29 OS=Rattus norvegicus OX=10116 GN=Erp29 PE=1 SV=2	922041	737036	751286	952981	703063	730638		696835	653417	799160	477059	638110	709264
Q9ESB5|NECA1_RAT	4	4	244.59	0.0551754	0.160169	1.5998	40903.7	N-terminal EF-hand calcium-binding protein 1 OS=Rattus norvegicus OX=10116 GN=Necab1 PE=1 SV=1	616717	347384	265110	292611	500811	262917		342556	244468	356293	205018	133347	146965
tr|G3V624|G3V624_RAT	9	9	425.21	0.0551764	0.160169	1.2281	53178	Coronin OS=Rattus norvegicus OX=10116 GN=Coro1c PE=1 SV=1	2.40306e+06	2.64861e+06	3.51323e+06	3.11979e+06	4.0001e+06	2.82016e+06		3.53863e+06	4.72096e+06	3.34694e+06	3.77135e+06	3.18144e+06	4.16652e+06
tr|G3V8A5|G3V8A5_RAT	31	29	1655.09	0.0551901	0.160169	1.30613	91727	Vacuolar protein sorting-associated protein 35 OS=Rattus norvegicus OX=10116 GN=Vps35 PE=1 SV=1	2.0773e+06	1.77417e+06	1.73149e+06	1.34377e+06	2.14632e+06	1.21389e+06		1.99931e+06	1.9858e+06	1.76391e+06	2.07793e+06	2.54218e+06	3.06693e+06
tr|D3ZXA6|D3ZXA6_RAT	4	3	177.33	0.0553643	0.160384	1.37524	98818.7	Pyruvate dehydrogenase phosphatase regulatory subunit OS=Rattus norvegicus OX=10116 GN=Pdpr PE=1 SV=1	172541	214174	277884	257694	228408	123576		280489	260037	256152	305490	428234	222033
tr|B1WC11|B1WC11_RAT;tr|G3V9U0|G3V9U0_RAT	2	2	77.19	0.0554209	0.160384	1.57292	78930.1	Propionate--CoA ligase OS=Rattus norvegicus OX=10116 GN=Acss2 PE=2 SV=1	303778	160635	166085	216021	187234	104380		177098	177309	84595.6	83407.1	75384.3	125786
P18297|SPRE_RAT;tr|B2RYK3|B2RYK3_RAT	2	2	81.47	0.0556151	0.160718	1.56003	28128.3	Sepiapterin reductase OS=Rattus norvegicus OX=10116 GN=Spr PE=1 SV=1	46652.1	31900.2	37656.9	25929	34749.4	20387.2		41715.8	46227.4	35761.2	48646.1	97795.6	37609.4
tr|D4A4U3|D4A4U3_RAT	1	1	54.59	0.0557756	0.160943	1.38417	18610.3	Magnesium-dependent phosphatase 1 OS=Rattus norvegicus OX=10116 GN=Mdp1 PE=1 SV=1	167934	403587	383161	265989	548171	483876		560236	562939	456363	535682	529565	473354
tr|D3ZTZ1|D3ZTZ1_RAT	1	1	45.67	0.0560834	0.160943	2.91582	99803.1	Zinc finger FYVE-type-containing 28 OS=Rattus norvegicus OX=10116 GN=Zfyve28 PE=3 SV=1	5515.99	225.715	3.46338	14499	846.726	77.043		4930.11	5387.39	2557.98	10869.8	3161.09	34815.7
tr|F1LN45|F1LN45_RAT	1	1	49.23	0.0561359	0.160943	1.84732	189431	Transient receptor potential cation channel, subfamily M, member 3 OS=Rattus norvegicus OX=10116 GN=Trpm3 PE=1 SV=2	214849	75483.5	67849	103994	82375.4	58716.5		138800	45810.4	40308.2	27680.2	20312.6	53652.5
P07171|CALB1_RAT	13	11	673.67	0.0561465	0.160943	1.45817	29994.1	Calbindin OS=Rattus norvegicus OX=10116 GN=Calb1 PE=1 SV=2	824371	974520	1.33123e+06	1.07266e+06	1.9609e+06	1.3852e+06		1.56289e+06	1.20788e+06	1.49473e+06	2.17148e+06	1.74087e+06	2.82971e+06
tr|A0A0G2K6P5|A0A0G2K6P5_RAT;tr|D4A6P2|D4A6P2_RAT	2	2	52.28	0.0561579	0.160943	2.47248	56135.1	Major facilitator superfamily domain-containing 4A OS=Rattus norvegicus OX=10116 GN=Mfsd4a PE=4 SV=1	1892.08	2054.36	1504.95	1846.99	1297.68	67134.4		12659.9	2248.07	8894.29	40669.8	49058.9	73711.1
tr|B2RZD1|B2RZD1_RAT	1	1	32.91	0.0561649	0.160943	1.82035	9988.47	Protein transport protein Sec61 subunit beta OS=Rattus norvegicus OX=10116 GN=Sec61b PE=1 SV=1	96537.4	125680	132445	213004	153182	408389		75088.9	78204.1	86933.2	143882	118140	118094
Q9QZH4|AAKB2_RAT;tr|A0A0G2JVK3|A0A0G2JVK3_RAT;tr|G3V9X3|G3V9X3_RAT	2	2	76.29	0.056246	0.16095	1.82789	30227.2	5'-AMP-activated protein kinase subunit beta-2 OS=Rattus norvegicus OX=10116 GN=Prkab2 PE=1 SV=1	179257	105737	113521	135314	83763.3	98208.6		132282	46574.4	113571	72180	11909.2	15082.8
tr|F1LWK9|F1LWK9_RAT	2	2	81.24	0.0565668	0.161642	3.01968	51818	Netrin G1 OS=Rattus norvegicus OX=10116 GN=Ntng1 PE=4 SV=3	27911.6	78201.1	116432	107268	65067.6	9408.72		22229.7	58877.9	16150.7	13095.6	10553.5	12976.8
P84039|ENPP5_RAT	5	4	207.46	0.0569033	0.162111	1.25814	54290	Ectonucleotide pyrophosphatase/phosphodiesterase family member 5 OS=Rattus norvegicus OX=10116 GN=Enpp5 PE=1 SV=2	598368	581305	609564	420602	518871	500458		555711	548923	595697	677131	934532	750737
tr|D4A8N1|D4A8N1_RAT	1	1	50.59	0.0569366	0.162111	1.68651	29249.8	Dolichol-phosphate mannosyltransferase subunit 1 OS=Rattus norvegicus OX=10116 GN=Dpm1 PE=1 SV=1	461993	277708	322386	341773	209236	242469		431269	210452	252176	77410.2	53775.7	75157.1
tr|A0A0G2K4N7|A0A0G2K4N7_RAT;tr|B5DFE0|B5DFE0_RAT	7	6	224.89	0.0569686	0.162111	1.62719	63001.3	Membrane palmitoylated protein 6 OS=Rattus norvegicus OX=10116 GN=Mpp6 PE=1 SV=1	710034	582610	445748	480352	439446	231202		463938	498332	241870	172765	186864	211919
tr|M0R5V1|M0R5V1_RAT	2	2	83.9	0.0572687	0.162547	1.23583	25870.4	Protein phosphatase, Mg2+/Mn2+-dependent, 1L OS=Rattus norvegicus OX=10116 GN=Ppm1l PE=1 SV=1	168297	237409	241031	140598	187459	132404		248205	203605	226464	247517	206830	235688
Q6URK4|ROA3_RAT;tr|E9PSU5|E9PSU5_RAT	2	2	82.98	0.0572882	0.162547	1.72996	39652	Heterogeneous nuclear ribonucleoprotein A3 OS=Rattus norvegicus OX=10116 GN=Hnrnpa3 PE=1 SV=1	91541.8	149762	139614	95310.2	86756.3	193033		126251	125469	198298	438378	231990	187498
tr|D4A830|D4A830_RAT	5	4	191.65	0.057438	0.162547	1.41725	35046.8	Inorganic diphosphatase OS=Rattus norvegicus OX=10116 GN=Ppa2 PE=1 SV=2	453165	648684	701245	603517	606429	386205		584594	627308	310329	248437	311866	315937
tr|A0A0A0MY43|A0A0A0MY43_RAT	1	1	25.75	0.0574396	0.162547	1.35886	250527	Activating signal cointegrator 1 complex subunit 3 OS=Rattus norvegicus OX=10116 GN=Ascc3 PE=1 SV=1	40825.2	37607.2	31596.9	27500.9	26696.9	18447.4		25243.7	26230.2	17753.8	19152.2	24124.8	21927.1
P62076|TIM13_RAT	1	1	37.26	0.0578572	0.163458	1.17809	10457.9	Mitochondrial import inner membrane translocase subunit Tim13 OS=Rattus norvegicus OX=10116 GN=Timm13 PE=3 SV=1	1.6813e+06	1.85733e+06	2.38241e+06	2.12693e+06	1.55316e+06	1.96816e+06		1.51454e+06	1.86003e+06	1.59093e+06	1.65261e+06	1.74331e+06	1.45893e+06
O35550|RABE1_RAT;tr|G3V9J7|G3V9J7_RAT	2	1	84.33	0.057992	0.163458	1.34247	99427.6	Rab GTPase-binding effector protein 1 OS=Rattus norvegicus OX=10116 GN=Rabep1 PE=1 SV=1	237106	231759	384577	247675	259803	223516		230736	295191	124077	179060	161659	189512
tr|Q62669|Q62669_RAT;tr|Q63011|Q63011_RAT;tr|Q6PDU6|Q6PDU6_RAT	4	2	223.78	0.0580014	0.163458	1.85532	16022.5	Globin a1 OS=Rattus norvegicus OX=10116 GN=LOC103694855 PE=1 SV=1	393801	484713	277091	180007	170276	604308		98011.9	142959	168291	271479	238688	217950
P36972|APT_RAT	3	3	208	0.0581309	0.163598	1.31866	19545.7	Adenine phosphoribosyltransferase OS=Rattus norvegicus OX=10116 GN=Aprt PE=1 SV=1	509648	321606	302692	292122	309363	277089		373636	315926	471831	449055	619550	423827
tr|F1LXA0|F1LXA0_RAT	3	2	122.54	0.0582827	0.1638	1.48829	17177.6	NADH dehydrogenase [ubiquinone] 1 alpha subcomplex subunit 12 OS=Rattus norvegicus OX=10116 GN=Ndufa12 PE=1 SV=2	316886	508254	551277	720502	400923	922366		544355	620840	806368	1.18707e+06	967489	964132
Q6Q0N1|CNDP2_RAT	7	7	316.28	0.0585633	0.164363	1.25019	52693.2	Cytosolic non-specific dipeptidase OS=Rattus norvegicus OX=10116 GN=Cndp2 PE=1 SV=1	527359	577729	531248	425254	703215	693001		582682	627143	622367	761342	862342	867052
D3ZXK7|RN123_RAT;tr|F1LMI7|F1LMI7_RAT	1	1	51.54	0.0586453	0.164368	1.95582	149077	E3 ubiquitin-protein ligase RNF123 OS=Rattus norvegicus OX=10116 GN=Rnf123 PE=1 SV=1	24187.8	59413.7	16523.4	24774.7	42748.2	76242.4		111471	123448	107705	37904.9	56886.7	39589.6
tr|M0R6J0|M0R6J0_RAT	1	1	22.53	0.0588359	0.164462	1.27959	38374.5	Mitochondrial ribosomal protein L39 OS=Rattus norvegicus OX=10116 GN=Mrpl39 PE=1 SV=2	76916.5	98053.7	92454.5	79314	55283.9	53008		79942.4	87065.9	97427.6	127354	94042.6	96420.1
Q63787|P85A_RAT;tr|F1LNG5|F1LNG5_RAT	2	2	77.43	0.0588396	0.164462	1.38225	83531.1	Phosphatidylinositol 3-kinase regulatory subunit alpha OS=Rattus norvegicus OX=10116 GN=Pik3r1 PE=1 SV=1	68541.4	109704	79657.3	74447	184136	127834		114574	144888	135672	157891	134627	202960
Q62640|GRID1_RAT	6	5	304.46	0.0589546	0.164558	1.1757	112125	Glutamate receptor ionotropic, delta-1 OS=Rattus norvegicus OX=10116 GN=Grid1 PE=1 SV=1	274650	250906	300238	242854	210273	187398		253645	314543	289651	282746	263388	319974
tr|M0R7U1|M0R7U1_RAT	6	6	344.43	0.0591935	0.165	1.25609	63155.7	Nucleoside-diphosphate kinase OS=Rattus norvegicus OX=10116 GN=Ak5 PE=1 SV=1	979892	1.65598e+06	1.59365e+06	1.46186e+06	2.0429e+06	1.58127e+06		1.94251e+06	1.77795e+06	1.68424e+06	2.44799e+06	1.75862e+06	2.08988e+06
P24155|THOP1_RAT;tr|A0A0G2KAW4|A0A0G2KAW4_RAT	6	5	223.18	0.0593568	0.16519	1.29255	78385.6	Thimet oligopeptidase OS=Rattus norvegicus OX=10116 GN=Thop1 PE=1 SV=4	108037	198624	192179	140518	227529	201960		245289	236528	263478	257099	179345	199797
A1L108|ARP5L_RAT	1	1	29.69	0.0594231	0.16519	1.40053	17010.3	Actin-related protein 2/3 complex subunit 5-like protein OS=Rattus norvegicus OX=10116 GN=Arpc5l PE=1 SV=2	1.11857e+06	684917	791307	1.17924e+06	493863	854850		569960	597618	740412	606223	498202	645314
P10760|SAHH_RAT	8	6	301.38	0.0596088	0.165365	1.21469	47538.1	Adenosylhomocysteinase OS=Rattus norvegicus OX=10116 GN=Ahcy PE=1 SV=3	611368	1.11668e+06	816954	667479	765087	575749		883352	878369	852323	940400	1.03814e+06	938299
tr|D4A4F9|D4A4F9_RAT	2	2	139.42	0.0596479	0.165365	1.24699	14789.6	RCG20461 OS=Rattus norvegicus OX=10116 GN=Stum PE=1 SV=3	876021	596745	656970	602634	654381	746759		669839	543992	561609	665866	365704	507782
Q62813|LSAMP_RAT;tr|A0A0H2UHW7|A0A0H2UHW7_RAT;tr|A0A0H2UHY3|A0A0H2UHY3_RAT;tr|Q5M960|Q5M960_RAT	8	6	520.91	0.0599698	0.165827	1.18385	37324.4	Limbic system-associated membrane protein OS=Rattus norvegicus OX=10116 GN=Lsamp PE=1 SV=1	1.31244e+07	1.19135e+07	1.13803e+07	1.11116e+07	1.24757e+07	9.8024e+06		1.78726e+07	1.38691e+07	1.15171e+07	1.25379e+07	1.22955e+07	1.45499e+07
tr|D3ZJR1|D3ZJR1_RAT	6	6	240.59	0.0600797	0.165827	1.19813	99487	Epidermal growth factor receptor pathway substrate 15-like 1 OS=Rattus norvegicus OX=10116 GN=Eps15l1 PE=1 SV=3	319854	469100	414437	350801	462876	481360		501665	633144	444722	453235	496558	464120
P09527|RAB7A_RAT	15	12	685.61	0.0601361	0.165827	1.39538	23503.8	Ras-related protein Rab-7a OS=Rattus norvegicus OX=10116 GN=Rab7a PE=1 SV=2	3.74604e+06	2.82029e+06	2.91515e+06	2.87517e+06	2.6494e+06	3.98771e+06		3.31567e+06	2.70448e+06	4.00058e+06	4.85475e+06	6.01496e+06	5.61314e+06
tr|D3ZA85|D3ZA85_RAT	1	1	46.74	0.0601387	0.165827	1.19154	28367.4	NFU1 iron-sulfur cluster scaffold homolog, mitochondrial OS=Rattus norvegicus OX=10116 GN=Nfu1 PE=1 SV=1	999183	822571	1.08393e+06	917719	718783	601736		991718	1.05917e+06	1.09051e+06	1.04132e+06	971644	974846
tr|Q66H41|Q66H41_RAT	2	2	72.59	0.0602993	0.166042	4.38619	45011.1	RCG28719 OS=Rattus norvegicus OX=10116 GN=Snx7 PE=1 SV=1	1426.82	3835.5	2540.86	2810.39	5521.95	17176.4		1310.6	12594.7	37955.4	14815.7	53320.1	26115.9
P62271|RS18_RAT;tr|A0A0G2KA79|A0A0G2KA79_RAT;tr|A0A0H2UHT6|A0A0H2UHT6_RAT;tr|D3ZM33|D3ZM33_RAT;tr|M0R5K9|M0R5K9_RAT	1	1	27.6	0.0603789	0.166042	1.50161	17718.7	40S ribosomal protein S18 OS=Rattus norvegicus OX=10116 GN=Rps18 PE=1 SV=3	543825	252133	288507	252998	191916	201562		166073	183358	154876	214381	221039	212999
tr|Q5XFW4|Q5XFW4_RAT	1	1	41.63	0.0609129	0.167286	1.46913	20540.7	Mitochondrial ribosomal protein L13 OS=Rattus norvegicus OX=10116 GN=Mrpl13 PE=1 SV=1	113644	64545.1	77935.7	85912.6	73708.7	172127		149754	82281.9	135450	146184	137099	212895
tr|C6JUM5|C6JUM5_RAT	6	6	371.33	0.0610928	0.167399	1.34368	102104	Protocadherin gamma C5 OS=Rattus norvegicus OX=10116 GN=Pcdhgc5 PE=2 SV=1	524066	324970	455125	436643	313622	258785		368667	223398	297265	240345	282315	309558
tr|B0K014|B0K014_RAT;tr|D4A9K3|D4A9K3_RAT	2	2	87.84	0.0611176	0.167399	1.19661	23394.5	D-aminoacyl-tRNA deacylase OS=Rattus norvegicus OX=10116 GN=Dtd1 PE=1 SV=1	346372	516432	518782	396664	433061	508826		525902	529609	565669	427870	568354	637543
tr|Q5XI86|Q5XI86_RAT	1	1	50.27	0.0614169	0.167993	1.21277	19529.7	Aminoacyl-tRNA hydrolase OS=Rattus norvegicus OX=10116 GN=Ptrh2 PE=1 SV=1	1.32222e+06	825768	1.06307e+06	1.06805e+06	790587	815037		1.25053e+06	951672	1.22149e+06	1.16006e+06	1.36806e+06	1.18503e+06
tr|F1LNP8|F1LNP8_RAT	7	5	310.41	0.0615098	0.168023	1.49363	57156.3	Nectin cell adhesion molecule 1 OS=Rattus norvegicus OX=10116 GN=Nectin1 PE=1 SV=2	907597	803182	793676	606360	631354	570037		1.06251e+06	678060	629949	1.40047e+06	1.08217e+06	1.58767e+06
B2RYF7|WASH1_RAT;tr|A0A0G2K6R7|A0A0G2K6R7_RAT	1	1	35.69	0.0619021	0.168869	1.49348	51327.1	WASH complex subunit 1 OS=Rattus norvegicus OX=10116 GN=Washc1 PE=2 SV=1	114117	270565	292254	222904	317573	181385		252288	479063	305819	236260	471621	344024
tr|D3ZW08|D3ZW08_RAT	5	5	192.53	0.0620689	0.169067	2.96215	54852.3	Adenylosuccinate lyase OS=Rattus norvegicus OX=10116 GN=Adsl PE=1 SV=1	12250.9	10122	9757.16	10262.1	16799.4	72403.2		13641.8	13171	55689	113786	116171	77344.5
tr|A9UMV9|A9UMV9_RAT	2	2	61.99	0.06214	0.169067	1.57102	12500.5	Complex I-B14.5a OS=Rattus norvegicus OX=10116 GN=Ndufa7 PE=1 SV=1	219853	386886	325704	480682	370083	754261		263061	273500	207308	381287	282517	207500
tr|F1MAA2|F1MAA2_RAT;tr|G3V8Z9|G3V8Z9_RAT	3	3	135.94	0.0627832	0.170315	2.157	30385.7	COP9 signalosome subunit 7A OS=Rattus norvegicus OX=10116 GN=Cops7a PE=1 SV=1	2.93876e+06	1.20299e+06	1.14037e+06	2.13096e+06	947187	411990		786408	895754	610588	533045	591141	649939
B0BN85|SGT1_RAT	4	4	167.63	0.062788	0.170315	1.32563	38090.9	Protein SGT1 homolog OS=Rattus norvegicus OX=10116 GN=Sugt1 PE=2 SV=1	388307	798197	647012	485944	1.07471e+06	550661		855899	998051	677116	946156	866194	885965
tr|A0A0H2UHF9|A0A0H2UHF9_RAT	1	1	35.75	0.0628485	0.170315	2.25819	63822.1	Actin-binding LIM protein 2 OS=Rattus norvegicus OX=10116 GN=Ablim2 PE=1 SV=1	0	649.689	2362.6	3424.5	1917.74	77909.6		36157.6	8590.02	65775.2	34896.8	31445.3	17936
tr|Q6R5J6|Q6R5J6_RAT;tr|Q9EPH5|Q9EPH5_RAT;tr|Q9EPH6|Q9EPH6_RAT;tr|Q9EPH7|Q9EPH7_RAT	2	2	67.46	0.0631136	0.170808	1.21148	30535.6	NYGGF5 OS=Rattus norvegicus OX=10116 GN=Slc25a27 PE=2 SV=1	123006	93942.5	109217	99566.9	130637	104438		134767	107759	167698	111490	124072	154766
D4AD37|IMPA3_RAT;tr|Q7TPJ5|Q7TPJ5_RAT	2	2	101.58	0.0634693	0.171543	1.64349	38569.4	Golgi-resident adenosine 3',5'-bisphosphate 3'-phosphatase OS=Rattus norvegicus OX=10116 GN=Bpnt2 PE=3 SV=1	28741.2	231021	85850.5	51584.9	151066	170231		226107	207240	170870	236596	129198	210829
O88664|TAOK1_RAT;tr|F1M9G6|F1M9G6_RAT	2	1	50.71	0.0637644	0.172113	1.26652	115952	Serine/threonine-protein kinase TAO1 OS=Rattus norvegicus OX=10116 GN=Taok1 PE=1 SV=1	55992.1	51386.3	63866	95028.9	50362.4	67623.2		79668.1	68895	108209	68299.9	75752.9	85848
P14841|CYTC_RAT	3	3	129.43	0.0646338	0.17423	1.19882	15436.7	Cystatin-C OS=Rattus norvegicus OX=10116 GN=Cst3 PE=1 SV=2	1.43164e+06	1.92501e+06	1.61614e+06	1.81883e+06	1.88022e+06	2.45177e+06		1.51024e+06	1.48033e+06	1.37108e+06	1.65772e+06	1.50745e+06	1.75197e+06
Q5FVQ4|MLEC_RAT;tr|A0A0G2K121|A0A0G2K121_RAT	3	3	107.92	0.0649543	0.174864	1.27921	32418.1	Malectin OS=Rattus norvegicus OX=10116 GN=Mlec PE=2 SV=1	179942	198280	186747	199201	192897	319190		186807	126086	134860	166314	195888	187732
Q63100|DC1I1_RAT;tr|A0A173DW29|A0A173DW29_RAT;tr|G3V792|G3V792_RAT	8	8	413.33	0.0652029	0.175201	1.16198	72754.3	Cytoplasmic dynein 1 intermediate chain 1 OS=Rattus norvegicus OX=10116 GN=Dync1i1 PE=1 SV=1	1.20054e+06	1.71552e+06	1.66244e+06	1.4657e+06	1.60527e+06	1.2278e+06		2.06294e+06	1.76215e+06	1.59114e+06	1.658e+06	1.66184e+06	1.57911e+06
tr|B2GV15|B2GV15_RAT	3	3	86.12	0.0653295	0.175201	1.67025	53273.6	Dihydrolipoamide acetyltransferase component of pyruvate dehydrogenase complex OS=Rattus norvegicus OX=10116 GN=Dbt PE=1 SV=1	54503.2	69417.2	85250.6	74589.4	55734	53365		48929.8	63822.1	106772	164711	149534	122406
tr|A0A0G2JTH7|A0A0G2JTH7_RAT;tr|F1M7B8|F1M7B8_RAT	2	2	58.83	0.0653741	0.175201	1.22924	95638.3	Ubiquitin-protein ligase E3A OS=Rattus norvegicus OX=10116 GN=Ube3a PE=1 SV=1	110328	93009.8	98626.9	99098.8	79533.6	73877.5		101712	88015.8	66882.5	58231.5	68311.5	67917.8
tr|B5DFF4|B5DFF4_RAT	4	4	195.01	0.0654436	0.175201	1.17253	38440.6	VPS37C subunit of ESCRT-I OS=Rattus norvegicus OX=10116 GN=Vps37c PE=1 SV=1	166036	180881	180841	132992	122757	136691		196791	157127	180620	166857	171951	205611
P62138|PP1A_RAT	12	1	611.43	0.0655349	0.175201	1.39166	37512.1	Serine/threonine-protein phosphatase PP1-alpha catalytic subunit OS=Rattus norvegicus OX=10116 GN=Ppp1ca PE=1 SV=1	346386	425849	462166	448311	444544	463374		416764	412255	620752	594859	997563	563088
P63102|1433Z_RAT;tr|A0A0G2JV65|A0A0G2JV65_RAT	29	16	1320.38	0.0656687	0.175201	1.41605	27771.1	14-3-3 protein zeta/delta OS=Rattus norvegicus OX=10116 GN=Ywhaz PE=1 SV=1	2.39418e+07	5.10194e+07	4.8481e+07	3.95068e+07	7.87366e+07	8.31605e+07		6.43451e+07	8.45618e+07	5.78741e+07	8.41796e+07	7.67467e+07	9.22926e+07
Q62888|NLGN2_RAT;tr|A0A0U1RRX0|A0A0U1RRX0_RAT;tr|F1LQ41|F1LQ41_RAT	9	7	378.52	0.0656788	0.175201	1.2177	90961	Neuroligin-2 OS=Rattus norvegicus OX=10116 GN=Nlgn2 PE=1 SV=1	788110	824728	897995	710032	873829	607106		972103	1.07938e+06	785158	731322	1.05101e+06	1.10642e+06
tr|Q6AYD5|Q6AYD5_RAT	5	5	168.5	0.0658962	0.175552	1.46808	68751.8	Eukaryotic peptide chain release factor GTP-binding subunit ERF3B-like OS=Rattus norvegicus OX=10116 GN=Gspt1 PE=1 SV=1	218999	148851	133656	175604	134074	241777		255176	132463	274764	359900	310099	213433
Q7TQ94|NIT1_RAT	4	4	222.33	0.0660964	0.175856	1.2803	36093.5	Deaminated glutathione amidase OS=Rattus norvegicus OX=10116 GN=Nit1 PE=2 SV=2	1.24528e+06	828909	1.13824e+06	1.04975e+06	870027	681526		912330	1.0292e+06	1.30197e+06	1.56768e+06	1.3674e+06	1.26474e+06
P35171|CX7A2_RAT;tr|B2RYS0|B2RYS0_RAT	7	7	295.36	0.0664686	0.176586	1.78215	9352.96	Cytochrome c oxidase subunit 7A2, mitochondrial OS=Rattus norvegicus OX=10116 GN=Cox7a2 PE=1 SV=1	3.81177e+06	3.03535e+06	3.49631e+06	3.22219e+06	1.79277e+06	1.09056e+06		2.91018e+06	2.92575e+06	920005	864275	814542	795079
P52020|ERG1_RAT	1	1	40.58	0.0666095	0.176586	1.52713	64024.2	Squalene monooxygenase OS=Rattus norvegicus OX=10116 GN=Sqle PE=1 SV=1	63573.2	67889.3	94780.4	54245.6	73699	56967.9		54587.9	113808	67906.9	103605	156697	131282
O35509|RB11B_RAT	12	3	554.73	0.0666297	0.176586	1.13048	24488.5	Ras-related protein Rab-11B OS=Rattus norvegicus OX=10116 GN=Rab11b PE=1 SV=4	2.97641e+06	3.10679e+06	3.08782e+06	2.54325e+06	3.05981e+06	2.83026e+06		3.44114e+06	3.63712e+06	2.6512e+06	3.41742e+06	3.13717e+06	3.61737e+06
D3ZZX1|I5P1_RAT	3	3	127.81	0.0669223	0.177022	1.21366	47622.2	Inositol polyphosphate-5-phosphatase A OS=Rattus norvegicus OX=10116 GN=Inpp5a PE=1 SV=1	373657	283791	189948	238502	303200	243405		334687	307196	357481	365186	279926	336818
tr|B2GUZ6|B2GUZ6_RAT	1	1	46.9	0.0669673	0.177022	1.31214	43605.8	Reticulon 4-interacting protein 1 OS=Rattus norvegicus OX=10116 GN=Rtn4ip1 PE=1 SV=1	126117	232941	208091	210590	310639	300984		340813	360014	310291	286291	232182	293444
P40748|SYT3_RAT;tr|A0A0G2JSR2|A0A0G2JSR2_RAT;tr|B1AC44|B1AC44_RAT	5	5	203.22	0.0671454	0.177264	2.02469	63313.1	Synaptotagmin-3 OS=Rattus norvegicus OX=10116 GN=Syt3 PE=1 SV=1	358706	107480	156837	177581	199280	79009.4		139745	99665.4	124115	22311	28915.2	118118
P48768|NAC2_RAT;tr|A0A0G2JZK7|A0A0G2JZK7_RAT;tr|F1M9A2|F1M9A2_RAT	19	17	1104.59	0.0674618	0.177582	1.13845	100523	Sodium/calcium exchanger 2 OS=Rattus norvegicus OX=10116 GN=Slc8a2 PE=1 SV=1	1.29567e+07	1.15101e+07	1.16974e+07	1.16326e+07	1.17253e+07	9.84351e+06		1.18891e+07	1.05683e+07	1.09966e+07	8.48842e+06	1.02811e+07	8.70651e+06
Q80W92|VAC14_RAT	4	4	204.63	0.0675454	0.177582	1.17689	88067.7	Protein VAC14 homolog OS=Rattus norvegicus OX=10116 GN=Vac14 PE=1 SV=1	608839	577767	593539	580092	618534	460293		888672	703504	599361	620415	644108	591323
P97544|PLPP3_RAT;tr|Q6IMX4|Q6IMX4_RAT	3	3	132.1	0.0675623	0.177582	1.35901	35318.3	Phospholipid phosphatase 3 OS=Rattus norvegicus OX=10116 GN=Plpp3 PE=1 SV=1	572642	407401	334711	539201	723615	627190		370714	348400	342557	470029	310403	516046
tr|Q642B0|Q642B0_RAT	2	2	106.22	0.0676372	0.177582	1.35389	62562.2	Glypican 4 OS=Rattus norvegicus OX=10116 GN=Gpc4 PE=1 SV=1	248525	247797	319821	169000	158469	125008		320251	252004	292988	247202	223018	382105
tr|Q5XIP0|Q5XIP0_RAT	1	1	21.46	0.067725	0.177582	2.82306	37822	DnaJ (Hsp40) homolog, subfamily B, member 4 OS=Rattus norvegicus OX=10116 GN=Dnajb4 PE=1 SV=1	176.071	11628.2	15026	4041.62	20659.2	9599.9		13291.5	25516.5	13381.8	42541.4	27388.9	50456.5
tr|A0A0G2K9N0|A0A0G2K9N0_RAT;tr|B1WBX6|B1WBX6_RAT	2	2	48.23	0.0677867	0.177582	1.21575	43194.8	Small ArfGAP2 OS=Rattus norvegicus OX=10116 GN=Smap2 PE=1 SV=1	216131	271249	204153	224806	174146	296454		183918	193601	175513	216792	163090	207896
O35430|APBA1_RAT;tr|F1LR60|F1LR60_RAT	2	2	95.47	0.0679796	0.17786	1.70386	92653.7	Amyloid-beta A4 precursor protein-binding family A member 1 OS=Rattus norvegicus OX=10116 GN=Apba1 PE=1 SV=1	62761.7	288463	238220	226176	571253	645441		482855	702919	343193	723611	530972	679240
Q6AYQ1|GOGA7_RAT	1	1	29.23	0.0681533	0.178063	1.20566	15778	Golgin subfamily A member 7 OS=Rattus norvegicus OX=10116 GN=Golga7 PE=2 SV=1	184684	274794	239149	258632	198869	158632		319689	277166	236692	258214	243276	250116
Q9Z250|LIN7A_RAT;tr|F1LQV9|F1LQV9_RAT;tr|M0R7K1|M0R7K1_RAT	5	3	188.07	0.0682346	0.178063	1.24067	25864.6	Protein lin-7 homolog A OS=Rattus norvegicus OX=10116 GN=Lin7a PE=1 SV=2	340610	262612	222565	296794	279798	314979		270087	187981	168100	312643	234205	211197
tr|B4F7A3|B4F7A3_RAT	3	3	112.78	0.0683183	0.178063	1.52258	18955.7	Galectin OS=Rattus norvegicus OX=10116 GN=Lgalsl PE=1 SV=1	132652	222711	218275	186427	213304	364276		196260	204799	361563	419349	427097	427602
P29314|RS9_RAT	2	2	59.2	0.0685053	0.178323	1.35486	22591.4	40S ribosomal protein S9 OS=Rattus norvegicus OX=10116 GN=Rps9 PE=1 SV=4	162335	188252	165247	119191	103142	89772.7		87722.2	131646	93661.8	89627.9	110545	97884.3
Q5XIS8|MID51_RAT	2	2	72.99	0.0686991	0.178359	2.10178	51309.2	Mitochondrial dynamics protein MID51 OS=Rattus norvegicus OX=10116 GN=Mief1 PE=1 SV=1	178453	57633.8	108526	112606	76569.4	26542.4		29841.9	51526.9	84102.9	24735.7	52717.8	23673.1
tr|Q6YDN8|Q6YDN8_RAT	2	1	92.64	0.0688494	0.178359	1.58906	26778.6	BWK-1 OS=Rattus norvegicus OX=10116 GN=Gid8 PE=1 SV=1	6239.31	13727.9	4845.53	9253.86	9987.71	23881.4		10652.1	12641	19551.6	22297.7	26565.7	16245.8
P09216|KPCE_RAT;tr|Q6DUV1|Q6DUV1_RAT	6	6	252.67	0.0688643	0.178359	1.21121	83478.5	Protein kinase C epsilon type OS=Rattus norvegicus OX=10116 GN=Prkce PE=1 SV=1	421055	515579	529646	383553	635912	533372		661018	563544	507810	681871	520604	721931
Q7TPB1|TCPD_RAT	23	20	1020.64	0.0688677	0.178359	1.27127	58099.5	T-complex protein 1 subunit delta OS=Rattus norvegicus OX=10116 GN=Cct4 PE=2 SV=3	2.319e+06	4.6642e+06	4.15695e+06	2.88072e+06	4.89217e+06	4.25497e+06		4.37731e+06	5.13295e+06	4.33387e+06	4.90006e+06	4.69173e+06	6.01689e+06
F1LVW7|DIAP3_RAT;tr|A0A3B4PZE1|A0A3B4PZE1_RAT	1	1	50.31	0.0691776	0.178808	1.21989	133833	Protein diaphanous homolog 3 OS=Rattus norvegicus OX=10116 GN=Diaph3 PE=1 SV=4	165704	243012	245600	215879	287139	159811		286616	251964	294295	234668	236837	302390
P62630|EF1A1_RAT	26	13	1317.34	0.0692404	0.178808	1.19612	50113.9	Elongation factor 1-alpha 1 OS=Rattus norvegicus OX=10116 GN=Eef1a1 PE=2 SV=1	2.27153e+07	1.96843e+07	2.13371e+07	1.71008e+07	1.22388e+07	1.49931e+07		2.38846e+07	2.08053e+07	2.03187e+07	2.12259e+07	2.16966e+07	2.13329e+07
P27653|C1TC_RAT;tr|G3V6S5|G3V6S5_RAT;tr|Q5EBC3|Q5EBC3_RAT	5	5	206.13	0.0693033	0.178808	1.52692	100996	C-1-tetrahydrofolate synthase, cytoplasmic OS=Rattus norvegicus OX=10116 GN=Mthfd1 PE=1 SV=3	478766	689662	670119	474275	368010	292283		579681	466739	202991	247312	191210	259200
B0BN93|PSD13_RAT	9	9	476.7	0.0696179	0.179393	1.13326	42817.4	26S proteasome non-ATPase regulatory subunit 13 OS=Rattus norvegicus OX=10116 GN=Psmd13 PE=1 SV=1	1.17668e+06	1.09499e+06	962224	1.02404e+06	1.23124e+06	926629		1.24235e+06	1.24687e+06	1.06239e+06	1.13139e+06	1.42828e+06	1.15949e+06
tr|B2RYS6|B2RYS6_RAT	2	2	54.62	0.070242	0.180774	1.36663	25557.4	Hypoxanthine phosphoribosyltransferase OS=Rattus norvegicus OX=10116 GN=Prtfdc1 PE=1 SV=1	76374.7	84508.4	73677.7	63501	141461	74669.4		87108.5	153085	97554.8	103467	164152	97342.4
P63018|HSP7C_RAT	72	43	3694.87	0.0705957	0.181292	1.17355	70871.2	Heat shock cognate 71 kDa protein OS=Rattus norvegicus OX=10116 GN=Hspa8 PE=1 SV=1	2.28149e+07	3.15666e+07	2.763e+07	2.57161e+07	3.27122e+07	3.77054e+07		3.36859e+07	3.62221e+07	3.05624e+07	3.72028e+07	3.19485e+07	3.94398e+07
tr|D3ZUB0|D3ZUB0_RAT	2	2	86.55	0.0706206	0.181292	1.4649	38090	Reticulocalbin 1 OS=Rattus norvegicus OX=10116 GN=Rcn1 PE=1 SV=1	130560	344614	345644	291282	389325	426644		459018	311918	374491	644148	470206	564657
Q5XII0|EPDR1_RAT	2	1	55.04	0.071045	0.182153	1.68967	25639.4	Mammalian ependymin-related protein 1 OS=Rattus norvegicus OX=10116 GN=Epdr1 PE=1 SV=1	1.35872e+06	767734	869174	651969	370933	439421		353290	469823	284422	823893	331973	374956
tr|D3ZZB0|D3ZZB0_RAT	3	1	99.86	0.0711669	0.182237	1.24021	173964	Disco-interacting protein 2 homolog C OS=Rattus norvegicus OX=10116 GN=Dip2c PE=1 SV=2	106667	56570.5	69947.7	76881.6	57229.4	82800.8		98050.9	70054.8	107687	96283.1	94884.9	91253.7
F1M0Z1|TRIO_RAT	21	14	786.82	0.0716404	0.183081	1.36467	347861	Triple functional domain protein OS=Rattus norvegicus OX=10116 GN=Trio PE=1 SV=4	183087	482460	423679	385306	561155	556625		649272	639566	443756	647168	584656	573221
Q9Z311|MECR_RAT	5	3	178.37	0.0716756	0.183081	1.23334	40326.8	Enoyl-[acyl-carrier-protein] reductase, mitochondrial OS=Rattus norvegicus OX=10116 GN=Mecr PE=1 SV=1	810593	676410	566613	668361	911463	973174		751044	837194	988092	1.11942e+06	1.11615e+06	869613
Q9Z1P2|ACTN1_RAT	25	13	1027	0.0718291	0.183245	1.25746	102960	Alpha-actinin-1 OS=Rattus norvegicus OX=10116 GN=Actn1 PE=1 SV=1	535509	917315	1.08601e+06	989737	949737	979146		1.13226e+06	859782	1.10591e+06	1.1597e+06	1.31306e+06	1.29183e+06
P67779|PHB_RAT	17	15	866	0.0720394	0.183385	1.4694	29820.1	Prohibitin OS=Rattus norvegicus OX=10116 GN=Phb PE=1 SV=1	6.90932e+06	3.70411e+06	8.08706e+06	7.99893e+06	4.54471e+06	3.51267e+06		4.7945e+06	4.36211e+06	3.84645e+06	3.37179e+06	3.67448e+06	3.60443e+06
P29147|BDH_RAT;tr|A0A0G2JSH2|A0A0G2JSH2_RAT	13	12	617.13	0.0720633	0.183385	1.12896	38201.8	D-beta-hydroxybutyrate dehydrogenase, mitochondrial OS=Rattus norvegicus OX=10116 GN=Bdh1 PE=1 SV=2	1.2219e+06	1.34327e+06	1.67745e+06	1.54984e+06	1.51702e+06	1.58536e+06		1.66905e+06	1.9686e+06	1.51839e+06	1.5528e+06	1.71973e+06	1.61337e+06
Q62876|SNG1_RAT;tr|A0A0U1RRP1|A0A0U1RRP1_RAT	2	1	72.46	0.0727216	0.18466	1.33543	25668.8	Synaptogyrin-1 OS=Rattus norvegicus OX=10116 GN=Syngr1 PE=1 SV=1	1.31186e+06	1.024e+06	1.1397e+06	1.04647e+06	788050	1.25463e+06		478120	666177	733432	1.25936e+06	666285	1.11245e+06
tr|A0A0G2QC35|A0A0G2QC35_RAT;tr|D0RB01|D0RB01_RAT	3	3	131.74	0.0727447	0.18466	1.17439	41076.5	Ubiquitin-specific peptidase 12 OS=Rattus norvegicus OX=10116 GN=Usp12 PE=4 SV=1	79759.9	76502.1	72738.9	93911.4	79290.6	71977.2		111671	82023.1	95763.1	100405	70766.9	96245.7
Q5XIC0|ECI2_RAT	2	2	69.39	0.0734052	0.186105	1.33814	43021.4	Enoyl-CoA delta isomerase 2 OS=Rattus norvegicus OX=10116 GN=Eci2 PE=1 SV=1	131308	139326	155679	133508	82994	170323		91178.1	140184	100755	63171.6	102715	109658
Q9QZG1|S22AN_RAT;tr|B0BNI9|B0BNI9_RAT	1	1	26.35	0.0735404	0.186217	8.6333	74207.8	Solute carrier family 22 member 23 OS=Rattus norvegicus OX=10116 GN=Slc22a23 PE=2 SV=2	714.827	299.698	294.141	759.541	597.896	16477.5		793.836	460.859	4774.9	77584.4	29990.3	51668.4
tr|F1LQ09|F1LQ09_RAT	2	1	88.36	0.0737948	0.186631	1.33942	66195.2	Atlastin GTPase 2 OS=Rattus norvegicus OX=10116 GN=Atl2 PE=1 SV=1	160615	289403	425009	227092	440592	293115		407442	466067	302255	380378	430394	472403
tr|A0A0G2K4B0|A0A0G2K4B0_RAT	1	1	28.56	0.0739404	0.186768	2.06074	45014.2	G protein-coupled receptor, class C, group 5, member B OS=Rattus norvegicus OX=10116 GN=Gprc5b PE=1 SV=1	12711.6	13458	14115.3	17720.6	11554.7	99003.9		21114.2	15816.4	62858.3	69082.3	81901.9	96594.6
P12788|TRY4_RAT	1	1	29.73	0.0744452	0.187811	1.5057	26573.5	Trypsin-4 OS=Rattus norvegicus OX=10116 GN=Try4 PE=2 SV=1	4.47322e+07	3.61404e+07	3.52714e+07	4.29032e+07	3.82418e+07	1.88503e+07		2.91442e+07	1.84331e+07	4.1739e+07	1.13012e+07	2.78971e+07	1.50325e+07
tr|D3ZLU4|D3ZLU4_RAT	1	1	35.55	0.0746849	0.188044	3.17271	47298.2	Mitochondrial tRNA-specific 2-thiouridylase 1 OS=Rattus norvegicus OX=10116 GN=Trmu PE=1 SV=1	10134.4	8892.71	8300.47	7755.36	7039.13	6823.22		7621.3	4840.92	60078	33458	35795	13496.3
P31424|GRM5_RAT;tr|B2CZC8|B2CZC8_RAT	12	12	440.66	0.0747212	0.188044	1.49745	131885	Metabotropic glutamate receptor 5 OS=Rattus norvegicus OX=10116 GN=Grm5 PE=1 SV=2	342170	351920	282622	188116	584476	283493		287897	367164	463659	662519	551015	711760
P82995|HS90A_RAT	52	27	2503.53	0.0749448	0.188375	1.34054	84814.9	Heat shock protein HSP 90-alpha OS=Rattus norvegicus OX=10116 GN=Hsp90aa1 PE=1 SV=3	1.17677e+07	8.81217e+06	8.67058e+06	7.86793e+06	5.23185e+06	5.75031e+06		1.14966e+07	6.72967e+06	1.05091e+07	1.32349e+07	1.0525e+07	1.19856e+07
Q9JI51|VTI1A_RAT;tr|F1LT41|F1LT41_RAT	4	4	199.84	0.0752105	0.18864	1.20767	26042.7	Vesicle transport through interaction with t-SNAREs homolog 1A OS=Rattus norvegicus OX=10116 GN=Vti1a PE=1 SV=1	625124	638926	668785	846894	656368	519583		700730	646370	1.04787e+06	754574	774319	853293
P84092|AP2M1_RAT;tr|A0A140TAH5|A0A140TAH5_RAT	39	37	1675.95	0.0752346	0.18864	1.19583	49654.8	AP-2 complex subunit mu OS=Rattus norvegicus OX=10116 GN=Ap2m1 PE=1 SV=1	8.34314e+06	1.33229e+07	1.18156e+07	1.17763e+07	1.61456e+07	1.39703e+07		1.65383e+07	1.5299e+07	1.52768e+07	1.45937e+07	1.27272e+07	1.56991e+07
Q75Q41|TOM22_RAT	5	5	220.48	0.0754754	0.189012	1.41251	15490.6	Mitochondrial import receptor subunit TOM22 homolog OS=Rattus norvegicus OX=10116 GN=Tomm22 PE=1 SV=1	340996	918463	911632	907541	1.22072e+06	1.29984e+06		1.03756e+06	1.45355e+06	1.07725e+06	1.45926e+06	1.34417e+06	1.5371e+06
P15999|ATPA_RAT	73	69	3606.26	0.0755942	0.189078	1.23122	59753.7	ATP synthase subunit alpha, mitochondrial OS=Rattus norvegicus OX=10116 GN=Atp5f1a PE=1 SV=2	2.71547e+07	4.12854e+07	5.27877e+07	4.36584e+07	4.07078e+07	3.58705e+07		4.71135e+07	6.5933e+07	4.33106e+07	4.57854e+07	4.95459e+07	4.56065e+07
tr|Q9JKB7|Q9JKB7_RAT	29	27	1280.09	0.0760947	0.189728	1.20366	50901	Guanine deaminase OS=Rattus norvegicus OX=10116 GN=Gda PE=1 SV=1	3.1063e+06	2.88379e+06	2.6749e+06	2.55174e+06	4.25726e+06	4.00458e+06		3.84682e+06	3.27612e+06	3.5399e+06	4.12546e+06	4.00016e+06	4.65719e+06
tr|D3ZER6|D3ZER6_RAT	4	3	234.2	0.0761051	0.189728	1.2017	102877	Transportin 2 OS=Rattus norvegicus OX=10116 GN=Tnpo2 PE=1 SV=2	442065	384012	477702	426691	672161	449784		617183	524413	474343	511768	686656	613397
A0FKI7|ACBD5_RAT;tr|A0A096MJJ6|A0A096MJJ6_RAT;tr|A0A0G2K3Z5|A0A0G2K3Z5_RAT;tr|B1H213|B1H213_RAT;tr|M0R9S4|M0R9S4_RAT	1	1	44.56	0.0762018	0.189728	1.40062	56782.1	Acyl-CoA-binding domain-containing protein 5 OS=Rattus norvegicus OX=10116 GN=Acbd5 PE=1 SV=1	289041	208205	247574	283578	179558	154083		222242	246385	152388	120127	88611.6	142697
P00406|COX2_RAT;tr|A0A097PE04|A0A097PE04_RAT;tr|Q8SEZ5|Q8SEZ5_RAT;tr|S5RZM8|S5RZM8_RAT	14	2	673.58	0.076225	0.189728	1.52618	25928.3	Cytochrome c oxidase subunit 2 OS=Rattus norvegicus OX=10116 GN=Mtco2 PE=1 SV=3	6.67931e+06	7.47016e+06	1.044e+07	9.16167e+06	1.85295e+06	2.76199e+06		7.78728e+06	8.24437e+06	1.24747e+07	9.61522e+06	1.00952e+07	1.03369e+07
tr|G3V644|G3V644_RAT;tr|O54755|O54755_RAT	8	8	280.11	0.076603	0.190437	1.4817	49299.9	Complex I-9kD OS=Rattus norvegicus OX=10116 GN=Ndufv3 PE=1 SV=1	658116	1.1135e+06	1.67203e+06	1.28024e+06	841715	698862		551701	1.07536e+06	481569	688836	752270	678145
tr|Q5RKG9|Q5RKG9_RAT	3	3	210.24	0.0768134	0.190549	1.20211	69064.2	Eukaryotic translation initiation factor 4B OS=Rattus norvegicus OX=10116 GN=Eif4b PE=1 SV=1	834296	871238	972253	851995	1.12616e+06	546243		1.12556e+06	934481	1.00837e+06	1.0843e+06	982464	1.11841e+06
Q2KMM2|TPPC1_RAT	1	1	29.49	0.0769245	0.190549	3.25705	16881.6	Trafficking protein particle complex subunit 1 OS=Rattus norvegicus OX=10116 GN=Trappc1 PE=2 SV=1	9327	6154.15	3616.73	11285.3	6043.89	47984.2		6444.39	7429.42	67607.3	83256.3	61675	48519.6
tr|A0A096MK06|A0A096MK06_RAT;tr|A0A0G2JYU3|A0A0G2JYU3_RAT	2	2	84.45	0.0769274	0.190549	1.49687	133642	Astrotactin 2 OS=Rattus norvegicus OX=10116 GN=Astn2 PE=4 SV=1	64840	162887	100443	154248	93445.7	131123		83870.4	138811	82600.7	53916.2	67069.4	46043.6
D4A631|BIG1_RAT	3	3	194.04	0.0770829	0.190703	1.3305	207889	Brefeldin A-inhibited guanine nucleotide-exchange protein 1 OS=Rattus norvegicus OX=10116 GN=Arfgef1 PE=1 SV=1	226742	132311	154231	132502	215185	182899		140167	200485	248466	247474	278446	273831
tr|A0A0G2JT78|A0A0G2JT78_RAT	15	6	638.58	0.0774123	0.191032	1.17913	23461.7	RAB6B, member RAS oncogene family OS=Rattus norvegicus OX=10116 GN=Rab6b PE=4 SV=1	4.86322e+06	3.33783e+06	3.68247e+06	3.72525e+06	3.71404e+06	3.26804e+06		3.66399e+06	3.96874e+06	2.933e+06	2.97459e+06	2.73993e+06	2.87869e+06
tr|D4A9Z8|D4A9Z8_RAT	6	1	277.44	0.0774672	0.191032	1.21816	25109.3	Chromatin-modifying protein 4B-like 1 OS=Rattus norvegicus OX=10116 GN=Chmp4bl1 PE=1 SV=1	708427	735492	672631	606668	471800	496182		763829	654713	708604	983652	615364	770304
Q704S8|CACP_RAT;tr|A0A0H2UI21|A0A0H2UI21_RAT	5	5	153.01	0.0774957	0.191032	1.21376	70800.8	Carnitine O-acetyltransferase OS=Rattus norvegicus OX=10116 GN=Crat PE=1 SV=1	320480	294444	331393	338333	228219	275523		260297	338175	247415	236650	194869	196024
P85834|EFTU_RAT	16	16	754.84	0.0780342	0.192128	1.16583	49522.4	Elongation factor Tu, mitochondrial OS=Rattus norvegicus OX=10116 GN=Tufm PE=1 SV=1	1.42699e+06	1.37704e+06	1.5892e+06	1.81611e+06	1.35167e+06	1.28558e+06		1.8244e+06	2.1738e+06	1.60574e+06	1.60905e+06	1.65535e+06	1.44528e+06
Q4KLF8|ARPC5_RAT	3	2	124	0.0784272	0.192266	1.70244	16320.4	Actin-related protein 2/3 complex subunit 5 OS=Rattus norvegicus OX=10116 GN=Arpc5 PE=1 SV=3	81121.2	219570	166035	220248	113864	463685		231415	161238	334757	530808	480763	413791
Q568Z9|PHYIP_RAT	8	6	340.75	0.078485	0.192266	1.79737	37554.6	Phytanoyl-CoA hydroxylase-interacting protein OS=Rattus norvegicus OX=10116 GN=Phyhip PE=2 SV=1	102370	134706	92831.1	124385	126677	509269		145580	137065	335015	473788	463002	405115
O35964|SH3G1_RAT	7	3	284.64	0.0785045	0.192266	1.34228	41492	Endophilin-A2 OS=Rattus norvegicus OX=10116 GN=Sh3gl1 PE=1 SV=1	134693	245465	197171	201577	278194	415057		236826	324372	351877	320501	429227	313239
tr|D4ADE5|D4ADE5_RAT	1	1	51.46	0.0785339	0.192266	1.33592	40507.5	Histone-lysine N-methyltransferase SETD7 OS=Rattus norvegicus OX=10116 GN=Setd7 PE=1 SV=1	249565	368241	231709	227714	275387	276626		188625	318424	109635	145572	242250	215058
O54975|XPP1_RAT;tr|A0A0G2JV31|A0A0G2JV31_RAT	11	11	535.27	0.0785677	0.192266	1.31183	69657.6	Xaa-Pro aminopeptidase 1 OS=Rattus norvegicus OX=10116 GN=Xpnpep1 PE=1 SV=1	424744	942262	748709	837604	1.36907e+06	1.05463e+06		1.1169e+06	1.15025e+06	1.30368e+06	1.3112e+06	1.17371e+06	998022
Q5XIA1|NCLN_RAT	8	8	349.39	0.0786973	0.192266	1.20825	62992.4	Nicalin OS=Rattus norvegicus OX=10116 GN=Ncln PE=2 SV=1	278570	332529	332809	324100	332756	347123		300332	305514	158354	273888	290548	283525
tr|D3ZPN0|D3ZPN0_RAT	3	3	137.18	0.0787943	0.192266	1.3092	132113	Protocadherin 17 OS=Rattus norvegicus OX=10116 GN=Pcdh17 PE=4 SV=2	429729	335660	414773	259252	362251	292981		571417	362703	316300	439423	435863	616613
tr|D3ZDH8|D3ZDH8_RAT	14	13	653.5	0.0788424	0.192266	1.25397	43892.3	Septin OS=Rattus norvegicus OX=10116 GN=Sept5 PE=1 SV=1	1.80956e+06	3.4184e+06	3.23196e+06	4.35159e+06	3.74552e+06	3.51121e+06		5.00696e+06	4.22949e+06	4.24425e+06	3.91796e+06	3.67529e+06	4.09111e+06
Q62667|MVP_RAT;tr|A0A140TAE0|A0A140TAE0_RAT	1	1	36.49	0.0789613	0.192327	1.40411	95798.2	Major vault protein OS=Rattus norvegicus OX=10116 GN=Mvp PE=1 SV=4	255226	168942	198505	200305	152108	94150		138953	167141	122218	96998.2	110584	125612
P32215|PACR_RAT	3	3	110.97	0.0793848	0.192909	1.34806	59637.2	Pituitary adenylate cyclase-activating polypeptide type I receptor OS=Rattus norvegicus OX=10116 GN=Adcyap1r1 PE=2 SV=2	198734	140532	114003	79697.2	161365	174106		160619	168005	147320	231716	200890	262154
tr|A0A1W2Q6C2|A0A1W2Q6C2_RAT;tr|D4A6U1|D4A6U1_RAT	4	4	154.3	0.0794743	0.192909	1.26282	84871.2	ADAM metallopeptidase domain 11 OS=Rattus norvegicus OX=10116 GN=Adam11 PE=4 SV=1	342787	346109	362054	302379	267692	271351		254799	374889	393641	406903	430129	529362
tr|A0A096MIX9|A0A096MIX9_RAT;tr|A0A096MJN4|A0A096MJN4_RAT;tr|A0A096MJT3|A0A096MJT3_RAT;tr|A0A096MJW0|A0A096MJW0_RAT;tr|A0A0G2JVC7|A0A0G2JVC7_RAT;tr|A0JN02|A0JN02_RAT;tr|E9PST0|E9PST0_RAT;tr|Q5I0G8|Q5I0G8_RAT;tr|Q6XUZ6|Q6XUZ6_RAT;tr|Q6XUZ7|Q6XUZ7_RAT	2	1	80.3	0.079565	0.192909	1.70489	18052.7	Septin 4 (Fragment) OS=Rattus norvegicus OX=10116 GN=Sept4 PE=1 SV=6	73287.5	173293	109706	158993	110346	89055.8		94182.5	135726	94271.9	32875.7	12581.2	49557.2
D3ZAA9|MPP2_RAT	20	18	886.37	0.0796108	0.192909	1.32595	61565.2	MAGUK p55 subfamily member 2 OS=Rattus norvegicus OX=10116 GN=Mpp2 PE=1 SV=2	2.13035e+06	1.65381e+06	1.34595e+06	1.63058e+06	1.3532e+06	922942		1.40028e+06	973750	901471	1.03821e+06	1.17551e+06	1.32612e+06
tr|A0A0G2JYI0|A0A0G2JYI0_RAT;tr|A0A0G2JYR4|A0A0G2JYR4_RAT	2	2	74.91	0.0796714	0.192909	1.57114	309456	LPS-responsive beige-like anchor protein OS=Rattus norvegicus OX=10116 GN=Lrba PE=1 SV=1	2429.98	14343.2	8913.09	9325.45	13634.6	17550.9		16820.8	19168.8	14370.1	20823.2	20607.5	12214.8
Q02253|MMSA_RAT;tr|G3V7J0|G3V7J0_RAT	2	2	171.51	0.0799555	0.192967	1.19098	57807.7	Methylmalonate-semialdehyde dehydrogenase [acylating], mitochondrial OS=Rattus norvegicus OX=10116 GN=Aldh6a1 PE=1 SV=1	491325	621133	742342	599866	686440	628471		605546	854564	712433	670157	943866	702942
P29266|3HIDH_RAT	4	4	127.91	0.0801879	0.192967	1.43979	35302.7	3-hydroxyisobutyrate dehydrogenase, mitochondrial OS=Rattus norvegicus OX=10116 GN=Hibadh PE=1 SV=3	95723.5	60594.4	75094.9	86358.1	49225.1	58389.2		164822	59168.4	114415	105128	84112.6	84818.6
Q9WUS0|KAD4_RAT	3	3	128.19	0.0802202	0.192967	1.7997	25202.9	Adenylate kinase 4, mitochondrial OS=Rattus norvegicus OX=10116 GN=Ak4 PE=2 SV=1	22342.8	178835	232063	158943	283372	279818		267519	527293	268862	406208	263457	345990
Q6PDW6|RM17_RAT	1	1	63.75	0.0802701	0.192967	2.05184	20264.5	39S ribosomal protein L17, mitochondrial OS=Rattus norvegicus OX=10116 GN=Mrpl17 PE=2 SV=1	139879	50382.2	80551.4	64540.9	132177	92081.1		114022	60774.3	122618	200637	284382	365801
Q9ER34|ACON_RAT	59	56	2861.69	0.080317	0.192967	1.13998	85433.5	Aconitate hydratase, mitochondrial OS=Rattus norvegicus OX=10116 GN=Aco2 PE=1 SV=2	9.39357e+06	8.1642e+06	9.76238e+06	9.31789e+06	8.743e+06	6.70033e+06		9.92211e+06	1.16177e+07	9.3271e+06	9.24136e+06	1.03846e+07	8.8792e+06
tr|B0BNJ4|B0BNJ4_RAT	3	3	120.15	0.0803384	0.192967	1.23685	27676.7	ETHE1, persulfide dioxygenase OS=Rattus norvegicus OX=10116 GN=Ethe1 PE=1 SV=1	212981	290793	370424	413422	273046	387694		380071	469113	480381	372364	350265	357631
P08753|GNAI3_RAT;tr|Q45QM8|Q45QM8_RAT	20	3	731.21	0.0804007	0.192967	1.36688	40522.2	Guanine nucleotide-binding protein G(i) subunit alpha-3 OS=Rattus norvegicus OX=10116 GN=Gnai3 PE=1 SV=3	463240	321917	164216	268374	174323	374753		407382	323619	298065	455802	486071	444095
tr|A0A096MKH2|A0A096MKH2_RAT	3	3	145.24	0.08045	0.192967	1.31116	33975.2	Similar to RIKEN cDNA 1110059P08 OS=Rattus norvegicus OX=10116 GN=Vta1 PE=1 SV=1	190076	155059	179936	209829	150319	292159		142663	177665	154533	196541	121676	104887
P70627|FOLH1_RAT;tr|G3V7S0|G3V7S0_RAT	2	2	101.28	0.0807388	0.193433	1.90694	84539.8	Glutamate carboxypeptidase 2 OS=Rattus norvegicus OX=10116 GN=Folh1 PE=1 SV=1	2.29202e+06	1.01621e+06	936145	637872	597782	403109		585032	611638	578864	399650	399932	509999
tr|A0A0G2JY22|A0A0G2JY22_RAT	2	2	52.34	0.0809769	0.193709	1.2218	170920	Disco-interacting protein 2 homolog B OS=Rattus norvegicus OX=10116 GN=Dip2b PE=1 SV=1	124654	158046	184918	117609	162905	138319		171197	225807	154468	219192	145918	166480
tr|Q4KLL7|Q4KLL7_RAT	4	4	129.95	0.0810434	0.193709	1.36207	49451.4	Vesicle-fusing ATPase OS=Rattus norvegicus OX=10116 GN=Vps4b PE=1 SV=1	332398	220620	212257	281901	221299	136902		239262	169126	162160	146310	128692	186245
P80254|DOPD_RAT;tr|A0A0F7RQJ6|A0A0F7RQJ6_RAT	1	1	37.62	0.0811693	0.193783	5.35621	13133.3	D-dopachrome decarboxylase OS=Rattus norvegicus OX=10116 GN=Ddt PE=1 SV=3	138875	20452.6	6968.8	52145.4	4967.57	10162.9		5426.15	14434.6	9727.3	3628.22	9420.91	970.567
tr|E2CWF0|E2CWF0_RAT;tr|E2CWF1|E2CWF1_RAT;tr|Q6AYJ0|Q6AYJ0_RAT	9	1	364.56	0.0815629	0.194288	1.16283	58832.7	Serine/threonine-protein phosphatase OS=Rattus norvegicus OX=10116 GN=Ppp3cc PE=2 SV=1	2.90454e+06	3.7574e+06	3.14812e+06	3.95222e+06	5.00401e+06	3.46138e+06		4.56812e+06	3.9585e+06	4.68961e+06	4.19586e+06	3.89235e+06	4.54264e+06
P16446|PIPNA_RAT;tr|R9PXS4|R9PXS4_RAT	6	5	334.47	0.0815706	0.194288	1.19492	31907.4	Phosphatidylinositol transfer protein alpha isoform OS=Rattus norvegicus OX=10116 GN=Pitpna PE=1 SV=2	1.39478e+06	1.98588e+06	2.05443e+06	1.63116e+06	2.38974e+06	2.64904e+06		2.30809e+06	2.81401e+06	2.34868e+06	2.42829e+06	2.26075e+06	2.30475e+06
tr|Q99NI1|Q99NI1_RAT	4	4	155.94	0.0818606	0.194718	1.19502	19089	Nucleoside diphosphate kinase OS=Rattus norvegicus OX=10116 GN=Nme3 PE=2 SV=1	373451	292830	316932	275537	234561	195911		314047	325126	391261	303267	363639	321320
Q5BK63|NDUA9_RAT	22	22	1165.16	0.0819414	0.194718	1.17525	42559.2	NADH dehydrogenase [ubiquinone] 1 alpha subcomplex subunit 9, mitochondrial OS=Rattus norvegicus OX=10116 GN=Ndufa9 PE=1 SV=2	7.0287e+06	6.54181e+06	9.39159e+06	6.41861e+06	6.71556e+06	5.19586e+06		7.35829e+06	8.14733e+06	9.37788e+06	7.91033e+06	8.69903e+06	7.03575e+06
Q9JJK4|PEX3_RAT	1	1	20.42	0.0822624	0.195043	1.50135	42209.8	Peroxisomal biogenesis factor 3 OS=Rattus norvegicus OX=10116 GN=Pex3 PE=1 SV=1	6963.41	23471.1	9091.62	15413.6	16011.3	34371.9		32534.9	18549.1	19575.3	34589.8	21498.5	31378.8
Q641Y2|NDUS2_RAT	23	19	1199.39	0.0822688	0.195043	1.2036	52561.6	NADH dehydrogenase [ubiquinone] iron-sulfur protein 2, mitochondrial OS=Rattus norvegicus OX=10116 GN=Ndufs2 PE=1 SV=1	2.01974e+06	2.3435e+06	3.25593e+06	2.95231e+06	3.42847e+06	2.37816e+06		2.64118e+06	3.93842e+06	3.20849e+06	3.21721e+06	3.55586e+06	3.15156e+06
tr|F1LTX8|F1LTX8_RAT	2	1	160.01	0.0823986	0.195124	1.4057	42989.3	Lysophosphatidylglycerol acyltransferase 1 OS=Rattus norvegicus OX=10116 GN=Lpgat1 PE=1 SV=2	390314	245665	279695	323111	362325	161864		482726	244669	388451	332513	484261	545600
O55166|VPS52_RAT;tr|B2GUV2|B2GUV2_RAT	5	5	196.57	0.0825932	0.195229	1.1964	82103.1	Vacuolar protein sorting-associated protein 52 homolog OS=Rattus norvegicus OX=10116 GN=Vps52 PE=1 SV=2	112324	123007	85829	87105.6	107701	85109.6		130224	95081.8	145262	128704	101347	118511
Q4FZT2|PPME1_RAT	8	8	320.04	0.0826551	0.195229	1.22499	42316.4	Protein phosphatase methylesterase 1 OS=Rattus norvegicus OX=10116 GN=Ppme1 PE=1 SV=2	598918	638816	551070	449821	609146	767228		723449	723937	514023	756621	844534	865766
P97888|2ABG_RAT;tr|A0A0G2JWY9|A0A0G2JWY9_RAT;tr|A0A0G2K5X0|A0A0G2K5X0_RAT	3	2	103.74	0.0827291	0.195229	1.54101	51474	Serine/threonine-protein phosphatase 2A 55 kDa regulatory subunit B gamma isoform OS=Rattus norvegicus OX=10116 GN=Ppp2r2c PE=2 SV=1	10821	17900	14026.8	19286.1	12247.3	28838.3		18228.8	17751.6	31353.8	16193.6	34956.4	40424.3
Q63468|KPRA_RAT;tr|G3V7B5|G3V7B5_RAT;tr|Q6AYZ7|Q6AYZ7_RAT	1	1	35.25	0.0829827	0.195602	1.27363	39435.8	Phosphoribosyl pyrophosphate synthase-associated protein 1 OS=Rattus norvegicus OX=10116 GN=Prpsap1 PE=1 SV=1	197577	220919	150774	133224	141265	306799		247499	245150	205737	313986	215766	237248
P11730|KCC2G_RAT	32	4	1590.83	0.0831846	0.195852	1.28812	59038.3	Calcium/calmodulin-dependent protein kinase type II subunit gamma OS=Rattus norvegicus OX=10116 GN=Camk2g PE=1 SV=1	1.43257e+06	1.51879e+06	1.33364e+06	1.12127e+06	1.32812e+06	2.05555e+06		890179	1.28686e+06	769477	1.11661e+06	1.09092e+06	1.66979e+06
P10824|GNAI1_RAT	30	11	1186.83	0.0832958	0.195889	1.20028	40345.1	Guanine nucleotide-binding protein G(i) subunit alpha-1 OS=Rattus norvegicus OX=10116 GN=Gnai1 PE=1 SV=3	8.96969e+06	8.34201e+06	7.65473e+06	7.49457e+06	1.12069e+07	1.16376e+07		8.74643e+06	8.5722e+06	7.13518e+06	7.09641e+06	6.64494e+06	7.88212e+06
Q6P730|DAB2P_RAT;tr|A0A0G2JTF2|A0A0G2JTF2_RAT	8	5	288.49	0.0833995	0.195907	1.28541	110005	Disabled homolog 2-interacting protein OS=Rattus norvegicus OX=10116 GN=Dab2ip PE=1 SV=1	283170	308851	332209	350975	386416	281171		304195	259359	134578	233225	205544	374522
P51111|HD_RAT;tr|G3V9P7|G3V9P7_RAT	10	10	361.42	0.0838216	0.19619	1.12739	343761	Huntingtin OS=Rattus norvegicus OX=10116 GN=Htt PE=1 SV=1	270661	239423	274514	286089	280936	232337		293891	326422	354743	256304	270742	283631
Q5XIQ4|MGRN1_RAT;tr|D3ZEH9|D3ZEH9_RAT;tr|G3C8Z1|G3C8Z1_RAT	4	4	126.98	0.0838258	0.19619	1.53285	58602.7	E3 ubiquitin-protein ligase MGRN1 OS=Rattus norvegicus OX=10116 GN=Mgrn1 PE=1 SV=1	32704.9	88044.5	69434.9	74910.1	130577	149438		132463	135904	81913	137565	123637	224090
Q9JKS6|PCLO_RAT	41	36	1891.1	0.0838594	0.19619	1.13519	552723	Protein piccolo OS=Rattus norvegicus OX=10116 GN=Pclo PE=1 SV=1	2.52307e+06	2.50909e+06	3.44525e+06	2.4837e+06	2.5518e+06	2.13985e+06		2.9804e+06	2.9458e+06	2.98007e+06	2.67071e+06	3.34531e+06	2.84663e+06
tr|Q5M9H7|Q5M9H7_RAT	9	9	492.29	0.0839399	0.19619	1.28889	45745.7	DnaJ (Hsp40) homolog, subfamily A, member 2 OS=Rattus norvegicus OX=10116 GN=Dnaja2 PE=1 SV=1	2.51741e+06	6.08772e+06	5.69887e+06	4.56383e+06	6.36004e+06	5.2597e+06		6.487e+06	7.91599e+06	5.23082e+06	6.29107e+06	6.77008e+06	6.60019e+06
P11507|AT2A2_RAT	28	25	1465.48	0.0840652	0.19619	1.2112	114768	Sarcoplasmic/endoplasmic reticulum calcium ATPase 2 OS=Rattus norvegicus OX=10116 GN=Atp2a2 PE=1 SV=1	1.91786e+06	2.86097e+06	2.41102e+06	2.55199e+06	3.23782e+06	3.20111e+06		3.06001e+06	2.89041e+06	2.58908e+06	3.46907e+06	3.78519e+06	3.80438e+06
P68255|1433T_RAT	20	12	843.79	0.084095	0.19619	1.29575	27778.3	14-3-3 protein theta OS=Rattus norvegicus OX=10116 GN=Ywhaq PE=1 SV=1	7.37349e+06	1.29073e+07	1.19175e+07	8.53111e+06	1.71161e+07	1.58112e+07		1.36626e+07	1.70071e+07	1.23016e+07	1.95851e+07	1.6197e+07	1.6687e+07
F1M5N7|KI21B_RAT;tr|A0A0G2K7Q9|A0A0G2K7Q9_RAT	5	4	197.62	0.0842103	0.196235	1.23765	182563	Kinesin-like protein KIF21B OS=Rattus norvegicus OX=10116 GN=Kif21b PE=1 SV=2	148034	195698	272016	290411	291250	191643		301140	239886	259204	276825	335863	306241
Q62910|SYNJ1_RAT;tr|D4ABN3|D4ABN3_RAT	29	28	1220.86	0.0844307	0.196494	1.14427	172880	Synaptojanin-1 OS=Rattus norvegicus OX=10116 GN=Synj1 PE=1 SV=3	2.42184e+06	2.80736e+06	2.67412e+06	2.56915e+06	2.70372e+06	2.1609e+06		3.11829e+06	3.16786e+06	3.4729e+06	2.72819e+06	2.37978e+06	2.68278e+06
tr|Q56R17|Q56R17_RAT	5	4	190.28	0.0845137	0.196494	1.24957	57922.9	Importin subunit alpha OS=Rattus norvegicus OX=10116 GN=Kpna4 PE=1 SV=1	120116	115619	137776	113061	176048	147986		156422	193538	180811	113165	209488	159485
Q6QIX3|ZNT3_RAT	6	6	265.92	0.0852409	0.197562	1.30549	41898.4	Zinc transporter 3 OS=Rattus norvegicus OX=10116 GN=Slc30a3 PE=1 SV=1	509515	380482	307033	491768	379836	641036		292325	263056	325112	396509	371717	426877
Q5XIE0|AN32E_RAT	1	1	32.58	0.0852422	0.197562	5.27936	29418.3	Acidic leucine-rich nuclear phosphoprotein 32 family member E OS=Rattus norvegicus OX=10116 GN=Anp32e PE=2 SV=1	38316.6	2627.5	3982.85	6129.67	9259.98	4096.17		6876.71	9411.4	9534.57	44035.4	238387	31812.8
P11884|ALDH2_RAT	8	6	318.66	0.0852952	0.197562	1.3277	56488.5	Aldehyde dehydrogenase, mitochondrial OS=Rattus norvegicus OX=10116 GN=Aldh2 PE=1 SV=1	319842	626944	675525	506842	606974	654159		698369	950849	482461	846834	677101	845676
P56522|ADRO_RAT	2	1	59.71	0.0853592	0.197562	1.37428	54362.6	NADPH:adrenodoxin oxidoreductase, mitochondrial OS=Rattus norvegicus OX=10116 GN=Fdxr PE=1 SV=1	45238.5	67689.9	93477.6	86729	103674	174136		89988.3	119066	128770	162706	149232	134877
tr|A0A0G2QC33|A0A0G2QC33_RAT	2	2	73.15	0.0855576	0.197596	1.62	44363.6	Cysteine protease OS=Rattus norvegicus OX=10116 GN=Atg4b PE=1 SV=1	39340	51907.6	100607	62823	102217	96169.3		116707	78905.2	135320	56670.5	179789	166570
tr|D3ZKT8|D3ZKT8_RAT	1	1	43.37	0.0856328	0.197596	3.76896	22988	5'-deoxynucleotidase HDDC2 OS=Rattus norvegicus OX=10116 GN=Hddc2 PE=1 SV=1	9070.03	18904.9	22234.2	13537.9	17414.7	7358.33		14940.5	19267.8	23346.9	224406	24480.4	27187.7
O70196|PPCE_RAT;tr|A0A0G2K1M8|A0A0G2K1M8_RAT	11	9	487.01	0.0858071	0.197596	1.15911	80741.5	Prolyl endopeptidase OS=Rattus norvegicus OX=10116 GN=Prep PE=1 SV=1	1.51282e+06	1.64034e+06	1.36653e+06	1.16875e+06	1.40103e+06	1.68583e+06		1.65784e+06	1.65937e+06	1.33757e+06	1.84232e+06	1.68394e+06	1.99053e+06
P17764|THIL_RAT	19	19	977.66	0.0858648	0.197596	1.18958	44695	Acetyl-CoA acetyltransferase, mitochondrial OS=Rattus norvegicus OX=10116 GN=Acat1 PE=1 SV=1	6.91072e+06	6.9846e+06	1.02182e+07	9.43682e+06	7.81551e+06	8.98687e+06		9.50511e+06	1.28234e+07	8.59307e+06	8.84196e+06	1.09842e+07	9.15093e+06
tr|M0RCH6|M0RCH6_RAT	8	3	408.17	0.0859586	0.197596	1.24451	24812	Uncharacterized protein OS=Rattus norvegicus OX=10116 GN=Chmp4b PE=1 SV=2	1.35056e+06	1.36398e+06	1.23913e+06	1.08055e+06	813293	871469		1.35675e+06	1.14542e+06	1.29537e+06	1.85017e+06	1.16241e+06	1.55172e+06
P0C643|GRP2_RAT;tr|R9PXW6|R9PXW6_RAT	4	4	199.33	0.0859917	0.197596	1.32301	69291.4	RAS guanyl-releasing protein 2 OS=Rattus norvegicus OX=10116 GN=Rasgrp2 PE=1 SV=1	773231	727820	636574	786601	809984	543493		1.02999e+06	698129	1.20041e+06	1.29033e+06	791760	648825
Q5RJQ4|SIR2_RAT;tr|A0A0G2JWM2|A0A0G2JWM2_RAT	5	4	291.14	0.0860499	0.197596	1.81238	39319.3	NAD-dependent protein deacetylase sirtuin-2 OS=Rattus norvegicus OX=10116 GN=Sirt2 PE=1 SV=1	3.81382e+06	1.68843e+06	1.46829e+06	1.62663e+06	1.03101e+06	737331		1.38043e+06	1.25129e+06	913938	928863	599124	645629
Q9QYJ4|ABCB9_RAT	4	4	199.43	0.0863907	0.198042	1.38297	84033.2	ABC-type oligopeptide transporter ABCB9 OS=Rattus norvegicus OX=10116 GN=Abcb9 PE=1 SV=1	521477	436390	414801	355543	230936	242540		527378	407828	376974	813638	437348	481707
Q8R426|KCIP1_RAT;tr|A0A0G2K0U3|A0A0G2K0U3_RAT;tr|A0A0G2K701|A0A0G2K701_RAT;tr|A0A0H2UHE0|A0A0H2UHE0_RAT;tr|A0A0H2UHY1|A0A0H2UHY1_RAT	2	2	67.11	0.0864376	0.198042	1.32416	26817.4	Kv channel-interacting protein 1 OS=Rattus norvegicus OX=10116 GN=Kcnip1 PE=1 SV=2	61231.7	26028.6	28926.2	46215.5	34027.9	32246.9		64637.2	58175.4	46915.9	33614.8	46078	53383
tr|A0A0G2JW75|A0A0G2JW75_RAT;tr|B1WC59|B1WC59_RAT	1	1	44.2	0.0865407	0.198056	1.48841	32849.3	Exostosin-like glycosyltransferase 2 OS=Rattus norvegicus OX=10116 GN=Extl2 PE=4 SV=1	4.83982e+06	2.89171e+06	3.43492e+06	2.74558e+06	2.78044e+06	1.469e+06		3.20774e+06	2.13909e+06	1.41981e+06	1.73875e+06	1.6199e+06	2.0766e+06
tr|Q641Z9|Q641Z9_RAT	4	4	122.29	0.0867424	0.198278	2.20185	18202.7	Succinate dehydrogenase cytochrome b560 subunit, mitochondrial OS=Rattus norvegicus OX=10116 GN=Sdhc PE=1 SV=1	43525.8	60536.2	59841.3	280720	56063.4	110845		332817	47699.3	450553	199453	180917	135063
tr|A0A0K0WYI6|A0A0K0WYI6_RAT	6	4	286.32	0.0868314	0.198278	1.31557	125336	Anion exchange protein OS=Rattus norvegicus OX=10116 GN=Slc4a7 PE=2 SV=1	277829	338913	380846	223302	292305	152808		343115	392145	257752	398219	468320	332196
Q4V7C6|GUAA_RAT;tr|A0A096MJK6|A0A096MJK6_RAT;tr|A0A0G2K2C2|A0A0G2K2C2_RAT	1	1	49.46	0.0870718	0.198605	1.487	76757.5	GMP synthase [glutamine-hydrolyzing] OS=Rattus norvegicus OX=10116 GN=Gmps PE=1 SV=1	103906	310255	329653	163334	475756	306074		329442	467110	276839	383922	454610	599586
P13676|ACPH_RAT;tr|B2GVB7|B2GVB7_RAT;tr|G3V9E4|G3V9E4_RAT	4	4	155.82	0.0875063	0.199092	1.30192	81383.8	Acylamino-acid-releasing enzyme OS=Rattus norvegicus OX=10116 GN=Apeh PE=1 SV=1	607194	1.21508e+06	1.01947e+06	701460	1.15659e+06	990607		1.27683e+06	1.12962e+06	1.76926e+06	1.00274e+06	1.25692e+06	973078
P50398|GDIA_RAT	48	35	2376.45	0.0875725	0.199092	1.23713	50536.7	Rab GDP dissociation inhibitor alpha OS=Rattus norvegicus OX=10116 GN=Gdi1 PE=1 SV=1	2.00684e+07	1.33767e+07	1.31401e+07	1.49355e+07	2.1226e+07	1.56956e+07		1.74832e+07	1.62466e+07	1.8639e+07	2.37115e+07	1.90578e+07	2.66481e+07
D3ZUQ0|RIPL1_RAT;tr|A0A0G2K2U5|A0A0G2K2U5_RAT	2	2	103.93	0.087785	0.199092	1.55588	47330.3	RILP-like protein 1 OS=Rattus norvegicus OX=10116 GN=Rilpl1 PE=1 SV=1	372071	147340	224266	173216	197289	95890.2		156942	114898	115347	112033	134357	144163
Q66HD0|ENPL_RAT;tr|A0A0A0MY09|A0A0A0MY09_RAT	26	25	1191.75	0.0878544	0.199092	1.4119	92771	Endoplasmin OS=Rattus norvegicus OX=10116 GN=Hsp90b1 PE=1 SV=2	3.03506e+06	1.57056e+06	2.02761e+06	1.56809e+06	1.43247e+06	1.10919e+06		1.33822e+06	958416	1.01002e+06	1.19436e+06	1.55387e+06	1.55398e+06
P11348|DHPR_RAT	3	3	131.07	0.0878669	0.199092	1.40657	25552.2	Dihydropteridine reductase OS=Rattus norvegicus OX=10116 GN=Qdpr PE=1 SV=1	116715	128370	163543	114718	155104	230629		135763	147854	186376	320238	244706	243743
Q6EIX2|TIM16_RAT;tr|D3ZZV1|D3ZZV1_RAT	1	1	41.77	0.087869	0.199092	5.25998	13730.5	Mitochondrial import inner membrane translocase subunit TIM16 OS=Rattus norvegicus OX=10116 GN=Magmas-ps1 PE=3 SV=1	3338.1	18053.7	49918.5	1751.62	7896.62	10590.2		11595.8	14043.2	27316	369650	22182.9	36756.5
B0BNN3|CAH1_RAT	1	1	38.48	0.0884035	0.200048	1.64214	28299.6	Carbonic anhydrase 1 OS=Rattus norvegicus OX=10116 GN=Ca1 PE=1 SV=1	7362.99	3554.9	8867.36	7802.83	2147.06	36388.4		13913.4	10391.9	9416.09	28122.6	27487.1	19253.2
tr|F7EYB9|F7EYB9_RAT;tr|Q7TNM3|Q7TNM3_RAT;tr|Q7TQ25|Q7TQ25_RAT	6	6	237.62	0.0884865	0.200048	1.24038	49581	Oligodendrocyte-myelin glycoprotein OS=Rattus norvegicus OX=10116 GN=Omg PE=1 SV=1	1.30312e+06	948085	738774	750957	749417	897149		705550	589213	671714	730097	919486	727375
Q9EPJ3|RT26_RAT	1	1	26.3	0.0886464	0.200188	1.28926	23349.7	28S ribosomal protein S26, mitochondrial OS=Rattus norvegicus OX=10116 GN=Mrps26 PE=1 SV=1	92100.5	193140	249241	191526	170538	208524		205935	309393	227967	228476	243929	209025
tr|B4F7A2|B4F7A2_RAT;tr|F1M943|F1M943_RAT	2	2	67.41	0.0888415	0.200408	1.35535	75302	Armadillo repeat-containing protein 8 (Fragment) OS=Rattus norvegicus OX=10116 GN=Armc8 PE=2 SV=1	136548	74288.9	69819.2	83859.9	76269.2	73782.9		70229.9	48465.7	78367.8	44960.3	42005.7	95629.1
Q80Z30|PPM1E_RAT	4	4	214.08	0.0890233	0.200539	1.49961	83439	Protein phosphatase 1E OS=Rattus norvegicus OX=10116 GN=Ppm1e PE=1 SV=1	761387	1.19345e+06	936688	1.05577e+06	2.26831e+06	1.46684e+06		1.6375e+06	3.144e+06	994378	1.70632e+06	2.13964e+06	1.89885e+06
P38983|RSSA_RAT	5	5	229.2	0.0891886	0.200539	1.2496	32824	40S ribosomal protein SA OS=Rattus norvegicus OX=10116 GN=Rpsa PE=1 SV=3	229029	450810	366069	310689	314998	399830		391951	420912	351738	440364	597267	386229
tr|B2RYT7|B2RYT7_RAT	1	1	28.32	0.089218	0.200539	2.01789	27793.9	Haloacid dehalogenase-like hydrolase domain-containing protein 3 OS=Rattus norvegicus OX=10116 GN=Hdhd3 PE=1 SV=1	200014	135304	147360	193439	168768	24963.8		182860	157227	13087.7	15428.4	47141.2	15324.5
P63081|VATL_RAT	6	6	228.36	0.0892917	0.200539	1.17645	15807.9	V-type proton ATPase 16 kDa proteolipid subunit OS=Rattus norvegicus OX=10116 GN=Atp6v0c PE=1 SV=1	3.10828e+06	1.89624e+06	2.29689e+06	2.6197e+06	3.42223e+06	2.55003e+06		3.02531e+06	3.26638e+06	3.18369e+06	2.73218e+06	2.9219e+06	3.56836e+06
P86252|PURA_RAT;tr|F1LPS8|F1LPS8_RAT	4	4	279.88	0.0896288	0.201075	1.1802	15322.1	Transcriptional activator protein Pur-alpha (Fragments) OS=Rattus norvegicus OX=10116 GN=Pura PE=1 SV=1	2.83174e+06	2.83658e+06	2.48759e+06	1.81325e+06	2.20387e+06	1.85317e+06		2.72506e+06	3.38862e+06	2.82492e+06	2.61204e+06	2.45577e+06	2.54727e+06
Q9Z270|VAPA_RAT	6	4	328.72	0.0898288	0.201303	1.41447	27841.2	Vesicle-associated membrane protein-associated protein A OS=Rattus norvegicus OX=10116 GN=Vapa PE=1 SV=3	7.84049e+06	4.09109e+06	4.20637e+06	3.39516e+06	2.86234e+06	3.01674e+06		2.88305e+06	2.7756e+06	3.15119e+06	2.95575e+06	3.26914e+06	2.93112e+06
tr|Q3MHC0|Q3MHC0_RAT	1	1	20.67	0.0899414	0.201335	1.52758	33057.8	Junctional adhesion molecule 2 OS=Rattus norvegicus OX=10116 GN=Jam2 PE=2 SV=1	121573	199538	179532	162144	133484	66898.3		57890.9	163233	58615.6	136071	75951.9	73292.1
tr|D3ZK56|D3ZK56_RAT	5	1	285.97	0.0900788	0.201422	1.17853	20744.8	Ras-related protein Rap-2 OS=Rattus norvegicus OX=10116 GN=Rap2c PE=1 SV=2	592211	635675	697339	557808	877304	736829		725871	785809	662196	850758	795240	1.00876e+06
tr|A0A0G2K782|A0A0G2K782_RAT;tr|B5DF95|B5DF95_RAT	3	3	76.59	0.0903707	0.201854	2.35705	35219.2	Zinc finger, C2HC-type-containing 1A OS=Rattus norvegicus OX=10116 GN=Zc2hc1a PE=1 SV=1	28169.3	24339.8	27108.6	49461.8	32034.2	69469.4		53398.4	22970.6	155704	161824	111862	37736.4
P97685|NFASC_RAT	17	16	675.65	0.0904984	0.201919	1.24018	138004	Neurofascin OS=Rattus norvegicus OX=10116 GN=Nfasc PE=1 SV=2	974949	872585	702777	691949	514221	876021		659194	638126	543351	706353	523226	665099
tr|G3V9W0|G3V9W0_RAT	1	1	79.59	0.0908713	0.20249	1.94252	19841.6	Centrin 2 OS=Rattus norvegicus OX=10116 GN=Cetn2 PE=1 SV=1	33236.7	749894	358023	450978	2.14642e+06	1.5765e+06		964863	2.10824e+06	1.09305e+06	2.98374e+06	1.36738e+06	1.80729e+06
P19804|NDKB_RAT	16	9	788.57	0.0910175	0.20249	1.16964	17283	Nucleoside diphosphate kinase B OS=Rattus norvegicus OX=10116 GN=Nme2 PE=1 SV=1	7.28475e+06	7.08962e+06	7.34782e+06	6.36512e+06	5.88729e+06	4.57111e+06		7.02129e+06	6.18505e+06	7.43074e+06	8.53646e+06	7.81986e+06	8.09131e+06
tr|A0A0G2JT21|A0A0G2JT21_RAT;tr|D3ZQE7|D3ZQE7_RAT	1	1	33.56	0.091051	0.20249	2.225	77176.6	Janus kinase and microtubule-interacting protein 2 OS=Rattus norvegicus OX=10116 GN=Jakmip2 PE=1 SV=1	1204.74	6941.85	13069.9	5924.68	10748.8	186.588		6085.91	13182	6877.34	27493	15505.6	15576.4
tr|F1LYI0|F1LYI0_RAT	1	1	20.31	0.0911615	0.202515	1.97535	159370	CECR2, histone acetyl-lysine reader OS=Rattus norvegicus OX=10116 GN=Cecr2 PE=4 SV=2	1.89967e+06	1.77401e+06	806289	1.78024e+06	375568	708808		574901	863880	1.01222e+06	410183	386482	470446
P0C6P5|ARG28_RAT	1	1	21.51	0.0916852	0.203457	1.48747	190756	Rho guanine nucleotide exchange factor 28 OS=Rattus norvegicus OX=10116 GN=Arhgef28 PE=1 SV=1	221659	210653	186037	91708.6	194274	135478		255051	231609	145553	181350	385885	347234
tr|A0A0G2QC52|A0A0G2QC52_RAT;tr|Q5XIQ1|Q5XIQ1_RAT	1	1	52.69	0.0920081	0.203775	1.30596	28558.4	RAB, member of RAS oncogene family-like 2 OS=Rattus norvegicus OX=10116 GN=Rabl2 PE=1 SV=1	87403.8	94232.6	127883	66680.9	91280	75726.2		119942	73361.9	106597	125758	163220	120527
tr|F1M062|F1M062_RAT	2	2	92.97	0.0920273	0.203775	1.41442	106940	La ribonucleoprotein 1, translational regulator OS=Rattus norvegicus OX=10116 GN=Larp1 PE=1 SV=3	38672.6	11708.3	15927.9	13058.3	26771.2	21204.2		32299.3	20031.2	22529.2	28503.7	35130.8	41621.1
tr|D2XZ41|D2XZ41_RAT;tr|Q5I1B6|Q5I1B6_RAT	1	1	30.16	0.092509	0.204034	4.30035	9795.14	Androgen-binding protein (Fragment) OS=Rattus norvegicus OX=10116 GN=Apbh PE=2 SV=1	3828.07	1897.38	0	3925.61	7240.18	28584.5		4630.39	0	0	0	0	5944.52
tr|G3V6S3|G3V6S3_RAT;tr|Q3MID6|Q3MID6_RAT	4	4	169.7	0.0925284	0.204034	1.26471	37063.7	Calumenin OS=Rattus norvegicus OX=10116 GN=Calu PE=1 SV=1	351182	465516	383652	348935	544479	678973		476689	678632	457360	635297	532293	726430
Q5BK07|CCD43_RAT	1	1	56.51	0.0925331	0.204034	1.35708	25060.9	Coiled-coil domain-containing protein 43 OS=Rattus norvegicus OX=10116 GN=Ccdc43 PE=1 SV=2	51774.3	104447	123923	91141.5	237774	158150		181645	201797	154886	192354	141946	168536
P06687|AT1A3_RAT	99	53	5402.28	0.0926865	0.204034	1.21325	111691	Sodium/potassium-transporting ATPase subunit alpha-3 OS=Rattus norvegicus OX=10116 GN=Atp1a3 PE=1 SV=2	3.90635e+07	6.25724e+07	4.57675e+07	4.41781e+07	5.04044e+07	7.08327e+07		6.59685e+07	7.72763e+07	4.86674e+07	6.26613e+07	5.99774e+07	6.4977e+07
P02625|PRVA_RAT	2	1	68.62	0.0930456	0.204034	3.30211	11925.5	Parvalbumin alpha OS=Rattus norvegicus OX=10116 GN=Pvalb PE=1 SV=2	38902.3	59989.9	9782.94	26630.6	22434	234624		5184.95	14778.9	28017.1	60500	4946.86	5394.26
tr|A0A0G2JYB9|A0A0G2JYB9_RAT;tr|F1M8D3|F1M8D3_RAT	2	2	66.64	0.0931599	0.204034	1.8208	84671	C-Maf-inducing protein OS=Rattus norvegicus OX=10116 GN=Cmip PE=4 SV=1	2.40569e+06	967541	953291	785209	513509	500669		577035	429799	819022	508895	556260	473390
P49655|KCJ10_RAT;tr|A0A0H2UHF5|A0A0H2UHF5_RAT	1	1	51.51	0.0931669	0.204034	1.29964	42480.2	ATP-sensitive inward rectifier potassium channel 10 OS=Rattus norvegicus OX=10116 GN=Kcnj10 PE=2 SV=1	687446	717837	576706	1.00088e+06	557580	437031		852734	1.1397e+06	1.05001e+06	623798	781117	721943
P13596|NCAM1_RAT;tr|F1LNY3|F1LNY3_RAT	54	10	3056.9	0.0932452	0.204034	1.16178	94658.3	Neural cell adhesion molecule 1 OS=Rattus norvegicus OX=10116 GN=Ncam1 PE=1 SV=1	4.08992e+07	4.07852e+07	3.48011e+07	2.82918e+07	2.99655e+07	3.34519e+07		4.49462e+07	3.50646e+07	3.33197e+07	4.24116e+07	4.03553e+07	4.57794e+07
tr|A0A0G2JU15|A0A0G2JU15_RAT;tr|D3ZGM1|D3ZGM1_RAT;tr|Q4KM70|Q4KM70_RAT	1	1	48.04	0.0932897	0.204034	1.25304	84557	Pentatricopeptide repeat domain 3 OS=Rattus norvegicus OX=10116 GN=Ptcd3 PE=1 SV=1	764696	605537	943998	772995	645957	382221		881347	692759	794933	832635	993396	961680
Q6AY05|TM175_RAT	1	1	25.78	0.0933319	0.204034	2.16323	55706.4	Endosomal/lysosomal potassium channel TMEM175 OS=Rattus norvegicus OX=10116 GN=Tmem175 PE=1 SV=1	0	0	0	0	555.946	3982.86		1379.49	0	732.015	4621.75	1096.78	1988.47
Q5M9G3|CAPR1_RAT;tr|A0A0G2K8H0|A0A0G2K8H0_RAT	1	1	30.79	0.093363	0.204034	1.18217	78120.9	Caprin-1 OS=Rattus norvegicus OX=10116 GN=Caprin1 PE=1 SV=2	269978	294988	275773	222890	212564	212989		213859	264660	188574	187373	166348	238885
Q5HZX7|LDAH_RAT	1	1	39.9	0.0933812	0.204034	1.3744	36881.3	Lipid droplet-associated hydrolase OS=Rattus norvegicus OX=10116 GN=Ldah PE=2 SV=1	102810	84161.4	108702	114917	72029.3	82124.4		166516	80716.1	161661	115444	164845	86999.1
tr|M0R4G0|M0R4G0_RAT	2	2	87.2	0.0934408	0.204034	1.2981	79878.5	Immunoglobulin superfamily-containing leucine-rich repeat 2 OS=Rattus norvegicus OX=10116 GN=Islr2 PE=4 SV=2	402852	317757	392123	238089	289736	253156		573204	312656	367219	402060	304006	499081
tr|Q5XI77|Q5XI77_RAT	4	3	131.55	0.0936188	0.204205	1.74935	54160.5	Annexin OS=Rattus norvegicus OX=10116 GN=Anxa11 PE=1 SV=1	456224	196321	155321	246070	141960	97324.3		247456	152392	78740.2	85380.7	74801.9	100489
tr|Q6P7D2|Q6P7D2_RAT	6	1	205.47	0.0938539	0.204433	1.72762	72603.9	Arginyl aminopeptidase (Aminopeptidase B) OS=Rattus norvegicus OX=10116 GN=Rnpep PE=2 SV=1	1.05422e+06	688316	1.01136e+06	653975	395794	300127		150550	311273	609776	215758	689481	398564
tr|G3V912|G3V912_RAT	6	5	211.13	0.0939231	0.204433	1.1575	37540.6	Thioredoxin domain containing 13 OS=Rattus norvegicus OX=10116 GN=Tmx4 PE=1 SV=1	450013	592978	483040	512779	581724	707121		670904	617384	521065	691568	624095	726752
Q1WIM2|CADM2_RAT;tr|A0A0A0MY16|A0A0A0MY16_RAT;tr|A0A0G2K5U6|A0A0G2K5U6_RAT	14	13	684.01	0.0940461	0.204483	1.23631	47527.9	Cell adhesion molecule 2 OS=Rattus norvegicus OX=10116 GN=Cadm2 PE=1 SV=2	9.52228e+06	7.59172e+06	5.66595e+06	5.67093e+06	5.38655e+06	5.76152e+06		5.35814e+06	4.87103e+06	4.41703e+06	5.93696e+06	5.21634e+06	6.23037e+06
Q924S1|PLCD_RAT;tr|A0A0G2JWH4|A0A0G2JWH4_RAT	3	3	84.33	0.0945124	0.204695	1.47281	43794.4	1-acyl-sn-glycerol-3-phosphate acyltransferase delta OS=Rattus norvegicus OX=10116 GN=Agpat4 PE=2 SV=1	75072.6	72526.5	78031	102213	69184.9	136557		79818.6	70715.2	135881	173767	169954	155731
Q68FR6|EF1G_RAT	14	13	621.07	0.0946256	0.204695	1.19085	50060.8	Elongation factor 1-gamma OS=Rattus norvegicus OX=10116 GN=Eef1g PE=2 SV=3	1.64195e+06	1.79943e+06	1.99958e+06	1.38233e+06	1.5157e+06	1.19431e+06		1.62575e+06	1.74104e+06	1.65026e+06	2.02842e+06	2.40928e+06	1.89803e+06
Q9WV63|KIF2A_RAT	14	13	535.76	0.0946272	0.204695	1.22192	79792.4	Kinesin-like protein KIF2A OS=Rattus norvegicus OX=10116 GN=Kif2a PE=1 SV=2	581601	1.15456e+06	964652	938971	1.42953e+06	853890		1.3167e+06	1.30353e+06	1.08183e+06	1.15315e+06	1.1838e+06	1.19868e+06
Q5U316|RAB35_RAT	10	7	417.3	0.0946645	0.204695	1.21728	23025.2	Ras-related protein Rab-35 OS=Rattus norvegicus OX=10116 GN=Rab35 PE=1 SV=1	898547	1.25254e+06	987978	962248	728871	841990		1.02626e+06	848568	1.22091e+06	1.31663e+06	1.07291e+06	1.41935e+06
tr|Q6DGF2|Q6DGF2_RAT	2	2	82.08	0.0947084	0.204695	1.2578	52139.8	Clathrin interactor 1 OS=Rattus norvegicus OX=10116 GN=Clint1 PE=1 SV=1	71710.3	94172.8	96140.9	96795	98743.8	155600		67737.4	92879.7	81866.8	74067.4	87830.4	83106.8
P83953|IMA5_RAT;tr|Q56R20|Q56R20_RAT	1	1	62.7	0.0947439	0.204695	1.58536	60136.6	Importin subunit alpha-5 OS=Rattus norvegicus OX=10116 GN=Kpna1 PE=1 SV=1	906484	461861	438300	483920	423246	200070		324254	270047	328417	260014	292579	362682
Q6AY84|SCRN1_RAT	11	10	706.38	0.0953292	0.205392	1.33421	46396.1	Secernin-1 OS=Rattus norvegicus OX=10116 GN=Scrn1 PE=1 SV=1	918472	2.20094e+06	1.55929e+06	1.182e+06	2.54981e+06	2.79421e+06		2.01358e+06	2.28052e+06	2.1456e+06	2.84952e+06	2.77199e+06	2.88824e+06
P26284|ODPA_RAT;tr|D4A5G8|D4A5G8_RAT;tr|Q4FZZ4|Q4FZZ4_RAT	22	21	1081.9	0.0953476	0.205392	1.41122	43226.6	Pyruvate dehydrogenase E1 component subunit alpha, somatic form, mitochondrial OS=Rattus norvegicus OX=10116 GN=Pdha1 PE=1 SV=2	2.97178e+06	7.71802e+06	8.89079e+06	7.50137e+06	1.09563e+07	8.13865e+06		9.25645e+06	1.68965e+07	9.30128e+06	1.11003e+07	9.95982e+06	8.6514e+06
tr|D4ACM1|D4ACM1_RAT	5	5	175.58	0.0953679	0.205392	1.18383	62361.1	Elongator complex protein 3 OS=Rattus norvegicus OX=10116 GN=Elp3 PE=1 SV=2	467373	509910	550804	471333	560883	634606		561257	549453	536273	724999	579655	830587
tr|A0A0G2JY48|A0A0G2JY48_RAT;tr|B2B9B0|B2B9B0_RAT;tr|F1MAJ0|F1MAJ0_RAT	5	3	230.43	0.0959438	0.206126	1.25794	109887	Receptor protein-tyrosine kinase OS=Rattus norvegicus OX=10116 GN=Ephb2 PE=1 SV=1	139841	220389	185634	139429	202435	304871		198517	243684	208711	267811	276269	305231
tr|D3ZAZ1|D3ZAZ1_RAT	3	2	87.01	0.0960224	0.206126	1.51592	115534	Formin-like 1 OS=Rattus norvegicus OX=10116 GN=Fmnl1 PE=1 SV=1	18748.3	66226.8	86373	71908.9	84689.8	51168		87101.5	114114	68255.9	140061	64716.2	100460
P54283|CACB1_RAT;tr|A0A0G2K4U4|A0A0G2K4U4_RAT;tr|G3V6K8|G3V6K8_RAT	7	4	240	0.0961471	0.206126	1.20616	65679.6	Voltage-dependent L-type calcium channel subunit beta-1 OS=Rattus norvegicus OX=10116 GN=Cacnb1 PE=1 SV=1	174622	250076	240846	229279	202306	272178		291374	254475	211965	317368	233590	342831
tr|G3V982|G3V982_RAT	6	4	208.74	0.0961648	0.206126	1.345	83743.3	Engulfment and cell motility 2, ced-12 homolog (C. elegans), isoform CRA_b OS=Rattus norvegicus OX=10116 GN=Elmo2 PE=1 SV=1	95654.1	242551	276883	181903	249574	333080		268848	352465	230616	323712	328545	351439
P86410|RLGPB_RAT;tr|A0A0G2K0K8|A0A0G2K0K8_RAT;tr|A0A0G2KA57|A0A0G2KA57_RAT;tr|R9PXV2|R9PXV2_RAT	5	4	194.79	0.0962717	0.206126	1.12259	165366	Ral GTPase-activating protein subunit beta OS=Rattus norvegicus OX=10116 GN=Ralgapb PE=1 SV=1	246977	243270	248540	203614	253485	212106		248537	252175	220557	275763	268885	314678
tr|F1LV89|F1LV89_RAT	11	10	472.98	0.0963409	0.206126	1.15612	83228.4	Rap1 GTPase-activating protein OS=Rattus norvegicus OX=10116 GN=Rap1gap PE=1 SV=3	773356	848786	593126	606404	634979	533192		891833	657697	826820	769480	734155	732765
P28818|RGRF1_RAT;tr|A0A0G2JZ23|A0A0G2JZ23_RAT	3	3	129.83	0.0964981	0.206126	1.276	142667	Ras-specific guanine nucleotide-releasing factor 1 OS=Rattus norvegicus OX=10116 GN=Rasgrf1 PE=1 SV=1	84220.9	56885	61422.8	52663.9	54225.8	50038.1		68173.1	52786.6	65230.3	100900	73803	97771.8
tr|D3ZX38|D3ZX38_RAT	2	2	76.73	0.0965146	0.206126	2.02622	14255.5	Prefoldin 1 (Predicted) OS=Rattus norvegicus OX=10116 GN=Pfdn1 PE=1 SV=1	16427.1	15142.9	12923.9	12649.2	9901.2	7070.45		11315.4	17290.3	9000.75	22813.8	44610.5	45142.1
Q498R3|DJC10_RAT	2	2	97.45	0.0969997	0.206765	1.30537	90747.5	DnaJ homolog subfamily C member 10 OS=Rattus norvegicus OX=10116 GN=Dnajc10 PE=2 SV=2	580626	378235	487790	598821	594935	322826		476177	413452	403140	247020	388125	342116
Q5U300|UBA1_RAT	45	42	2303.21	0.097016	0.206765	1.11264	117788	Ubiquitin-like modifier-activating enzyme 1 OS=Rattus norvegicus OX=10116 GN=Uba1 PE=1 SV=1	1.30374e+07	1.22761e+07	1.14159e+07	1.02072e+07	1.42536e+07	1.19475e+07		1.34653e+07	1.52912e+07	1.23228e+07	1.32284e+07	1.23105e+07	1.47579e+07
P52481|CAP2_RAT	14	12	576.93	0.0973767	0.207318	1.21131	52912.4	Adenylyl cyclase-associated protein 2 OS=Rattus norvegicus OX=10116 GN=Cap2 PE=1 SV=1	1.10799e+06	1.14687e+06	897849	873015	1.18514e+06	1.51468e+06		810031	871291	782227	985694	981443	1.12162e+06
tr|Q6IRL3|Q6IRL3_RAT	9	1	435.73	0.0979203	0.207654	1.21486	38822.3	Reticulon OS=Rattus norvegicus OX=10116 GN=Rtn4 PE=2 SV=1	79028.8	58599.1	94557.6	72654.1	91261.5	68086.5		118431	105441	82853.4	100632	70934	85630.8
tr|F1LWM8|F1LWM8_RAT	3	2	123.06	0.097928	0.207654	1.29244	69911.6	Oxysterol-binding protein OS=Rattus norvegicus OX=10116 GN=Osbpl10 PE=3 SV=3	4.50133e+06	2.51757e+06	3.39819e+06	3.04156e+06	3.9072e+06	2.25921e+06		3.33243e+06	2.76258e+06	2.60755e+06	2.24577e+06	2.38686e+06	1.84925e+06
Q9JHZ4|GRAP1_RAT	4	4	145.2	0.0979737	0.207654	1.40047	96073.8	GRIP1-associated protein 1 OS=Rattus norvegicus OX=10116 GN=Gripap1 PE=1 SV=1	91517.2	279548	168476	144304	272246	462252		256048	285564	319307	423468	296263	405693
P08413|KCC2B_RAT;tr|F1LUE2|F1LUE2_RAT;tr|G3V9G3|G3V9G3_RAT	44	14	2396.69	0.0980334	0.207654	1.14388	60401.9	Calcium/calmodulin-dependent protein kinase type II subunit beta OS=Rattus norvegicus OX=10116 GN=Camk2b PE=1 SV=1	2.26334e+07	2.63897e+07	2.96998e+07	2.44557e+07	2.05962e+07	2.47912e+07		2.55831e+07	3.00009e+07	2.2661e+07	2.98944e+07	3.19923e+07	2.9809e+07
P07872|ACOX1_RAT;tr|F1LQC1|F1LQC1_RAT	6	1	229.01	0.0980599	0.207654	1.38527	74678.8	Peroxisomal acyl-coenzyme A oxidase 1 OS=Rattus norvegicus OX=10116 GN=Acox1 PE=1 SV=1	147892	368497	331863	278549	245795	100771		278709	381395	248654	416677	375121	340460
tr|D3ZFJ6|D3ZFJ6_RAT	1	1	30.27	0.0981433	0.207654	1.92614	60420.3	Lactamase, beta OS=Rattus norvegicus OX=10116 GN=Lactb PE=1 SV=1	20243.2	50081	73332.4	64799.1	64186.7	46746.5		125305	61578.3	31592.7	108314	93523.6	194873
Q62760|TOM20_RAT	4	4	306.53	0.0983174	0.207807	1.19137	16283.8	Mitochondrial import receptor subunit TOM20 homolog OS=Rattus norvegicus OX=10116 GN=Tomm20 PE=1 SV=2	1.21035e+06	1.49843e+06	2.00733e+06	1.46919e+06	1.52268e+06	1.09438e+06		1.68955e+06	1.87232e+06	1.96901e+06	1.53392e+06	1.98712e+06	1.43497e+06
P62907|RL10A_RAT;tr|F1LYQ7|F1LYQ7_RAT;tr|Q4KM60|Q4KM60_RAT	2	2	75.39	0.0985651	0.20791	1.55142	24831.3	60S ribosomal protein L10a OS=Rattus norvegicus OX=10116 GN=Rpl10a PE=1 SV=2	11964.2	86623.9	57412.4	27838.7	20807.6	48426.1		50755.4	45567.8	59247	115672	59099.7	62281.6
tr|F1LZ81|F1LZ81_RAT;tr|M0R6K4|M0R6K4_RAT	6	5	232.92	0.0985692	0.20791	1.19811	224986	Dedicator of cytokinesis 4 OS=Rattus norvegicus OX=10116 GN=Dock4 PE=1 SV=3	303698	277063	423943	430578	385325	307614		390479	516556	362965	514760	382775	382303
P13852|PRIO_RAT	5	5	169.98	0.0988534	0.208052	1.51513	27804.2	Major prion protein OS=Rattus norvegicus OX=10116 GN=Prnp PE=1 SV=2	219885	216150	151644	210288	101608	278082		226940	138040	336362	411950	285409	385601
tr|Q6GT74|Q6GT74_RAT	8	8	302.68	0.0988575	0.208052	1.31423	29585.5	Basigin OS=Rattus norvegicus OX=10116 GN=Bsg PE=2 SV=1	1.0732e+06	1.93025e+06	1.12941e+06	1.07478e+06	1.08762e+06	1.67243e+06		1.47356e+06	1.27508e+06	1.34436e+06	2.1383e+06	1.81887e+06	2.42123e+06
Q66HF8|AL1B1_RAT;tr|G3V7I5|G3V7I5_RAT	7	6	367.4	0.0989417	0.208052	1.20087	57624.9	Aldehyde dehydrogenase X, mitochondrial OS=Rattus norvegicus OX=10116 GN=Aldh1b1 PE=1 SV=1	574697	726849	860884	956379	577470	838294		920281	1.07704e+06	944009	990835	785054	728227
tr|A0A0G2JZ27|A0A0G2JZ27_RAT	2	2	111.73	0.0992228	0.208429	1.52758	126839	FH2 domain-containing protein OS=Rattus norvegicus OX=10116 PE=1 SV=1	76538	210532	219679	196261	286238	170961		270398	368953	181862	171157	382513	397426
P62994|GRB2_RAT	8	8	283.05	0.0995079	0.208459	1.21887	25206.3	Growth factor receptor-bound protein 2 OS=Rattus norvegicus OX=10116 GN=Grb2 PE=1 SV=1	750085	1.18762e+06	1.06666e+06	983143	1.57597e+06	1.03382e+06		1.18943e+06	1.5146e+06	1.07003e+06	1.24983e+06	1.42296e+06	1.59438e+06
Q6RUV5|RAC1_RAT	15	3	701.83	0.0995427	0.208459	1.2959	21450.1	Ras-related C3 botulinum toxin substrate 1 OS=Rattus norvegicus OX=10116 GN=Rac1 PE=1 SV=1	1.0035e+07	8.49991e+06	7.1336e+06	5.72861e+06	7.121e+06	5.72786e+06		7.6472e+06	5.41171e+06	3.6502e+06	4.87892e+06	7.9224e+06	4.63254e+06
tr|M0R5T4|M0R5T4_RAT	13	1	626.74	0.0995427	0.208459	1.2959	21522	Rac family small GTPase 3 OS=Rattus norvegicus OX=10116 GN=Rac3 PE=4 SV=2	406476	344296	288952	232042	288442	232012		309756	219206	147854	197624	320903	187645
P97633|KC1A_RAT;tr|A0JPL2|A0JPL2_RAT;tr|D3ZRE3|D3ZRE3_RAT	2	2	67.82	0.0997064	0.208523	2.19024	37495.2	Casein kinase I isoform alpha OS=Rattus norvegicus OX=10116 GN=Csnk1a1 PE=2 SV=1	18119.7	9384.05	9950.42	10304.5	12966.3	19851.2		12513.6	8371.54	20612.2	56465.5	50218.8	28299.8
Q6PEC0|AP4A_RAT;tr|D3ZH27|D3ZH27_RAT	1	1	32.48	0.0997772	0.208523	1.31397	16929.3	Bis(5'-nucleosyl)-tetraphosphatase [asymmetrical] OS=Rattus norvegicus OX=10116 GN=Nudt2 PE=2 SV=3	122835	67541.6	55939.8	85333.4	41190.9	60811.9		76867	68693.2	115791	101452	108542	98462.5
O35165|GOSR2_RAT	3	2	131.57	0.099946	0.20856	1.87235	24607.1	Golgi SNAP receptor complex member 2 OS=Rattus norvegicus OX=10116 GN=Gosr2 PE=1 SV=2	51536.2	12800.2	34924.8	40175	29476.9	41691.8		34791.7	25783.6	43677.2	89419.4	103315	97340.2
Q5FWY5|AIP_RAT	1	1	25.65	0.1001	0.20856	10.5198	37598.9	AH receptor-interacting protein OS=Rattus norvegicus OX=10116 GN=Aip PE=1 SV=1	0	0.936625	70.5651	0	1.18676	2982.36		6.86469	0	11904.7	1316.74	8793.72	10116.5
tr|D3ZJA9|D3ZJA9_RAT	2	2	41.62	0.100101	0.20856	1.5201	72458.4	Solute carrier family 27 (Fatty acid transporter), member 3 (Predicted) OS=Rattus norvegicus OX=10116 GN=Slc27a3 PE=3 SV=1	509956	332903	330838	477561	1.27678e+06	1.10537e+06		690203	1.18625e+06	535505	1.20499e+06	1.14963e+06	1.36459e+06
P61227|RAP2B_RAT	8	5	405.73	0.100499	0.209033	1.11907	20504.3	Ras-related protein Rap-2b OS=Rattus norvegicus OX=10116 GN=Rap2b PE=2 SV=1	1.50109e+06	1.57201e+06	1.33712e+06	1.17149e+06	1.58774e+06	1.69739e+06		1.80319e+06	1.64223e+06	1.59727e+06	1.69722e+06	1.4304e+06	1.75225e+06
tr|F1M8A4|F1M8A4_RAT	8	3	322.9	0.100532	0.209033	1.16209	131397	PTPRF-interacting protein alpha 2 OS=Rattus norvegicus OX=10116 GN=Ppfia2 PE=1 SV=2	144483	149221	191285	184255	184635	184265		145397	173556	110957	177462	148001	137967
P31000|VIME_RAT;tr|G3V8C3|G3V8C3_RAT	2	2	54.44	0.100744	0.209261	3.23052	53732.8	Vimentin OS=Rattus norvegicus OX=10116 GN=Vim PE=1 SV=2	25327.5	12511.6	10885.8	14440.1	9888.3	118775		10642.9	9171.91	6926.68	15946.3	7855.83	8836.44
P28023|DCTN1_RAT;tr|D4A8U7|D4A8U7_RAT	26	24	1131.28	0.100915	0.209405	1.19016	141930	Dynactin subunit 1 OS=Rattus norvegicus OX=10116 GN=Dctn1 PE=1 SV=2	1.19527e+06	1.54437e+06	1.24135e+06	988865	1.74577e+06	1.30441e+06		1.61481e+06	1.88666e+06	1.38428e+06	1.51109e+06	1.32086e+06	1.82746e+06
P35439|NMDZ1_RAT;tr|Q62648|Q62648_RAT;tr|Q62683|Q62683_RAT	16	14	645.9	0.101284	0.209957	1.37073	105509	Glutamate receptor ionotropic, NMDA 1 OS=Rattus norvegicus OX=10116 GN=Grin1 PE=1 SV=1	2.66828e+06	1.64483e+06	2.03472e+06	1.72655e+06	1.23236e+06	1.06511e+06		1.1157e+06	1.44837e+06	900395	1.18825e+06	1.41693e+06	1.49704e+06
Q498E0|TXD12_RAT;tr|B0BN97|B0BN97_RAT	3	3	93.28	0.101477	0.210043	1.50233	19018.6	Thioredoxin domain-containing protein 12 OS=Rattus norvegicus OX=10116 GN=Txndc12 PE=2 SV=2	16879.3	41888.5	45932.2	31775.5	30839.7	38067.5		75860.1	32212.4	30884.6	46776.7	75317.5	47500.3
tr|D4A7M0|D4A7M0_RAT	4	3	124.17	0.101531	0.210043	1.44932	176515	Plexin C1 OS=Rattus norvegicus OX=10116 GN=Plxnc1 PE=1 SV=3	146514	89319.2	128332	105137	92918.1	102455		283015	136887	178825	96127.3	106607	161868
tr|D4A8Q2|D4A8Q2_RAT	1	1	46.21	0.102138	0.210874	1.55486	191517	Kinase non-catalytic C-lobe domain-containing 1 OS=Rattus norvegicus OX=10116 GN=Kndc1 PE=1 SV=3	44029.6	109956	94604.9	37731.4	67583.5	20375.7		65495.9	114779	120362	146959	60962.4	73397.7
B2GV87|PTPRE_RAT	1	1	33.33	0.102139	0.210874	1.97056	80733.6	Receptor-type tyrosine-protein phosphatase epsilon OS=Rattus norvegicus OX=10116 GN=Ptpre PE=2 SV=1	4584.92	3716.68	6056.71	2906.55	4109.68	2367.98		2990.29	13195.2	2895.76	6042.95	10446.8	11215
P62260|1433E_RAT	36	26	1407.58	0.102259	0.210909	1.28033	29173.9	14-3-3 protein epsilon OS=Rattus norvegicus OX=10116 GN=Ywhae PE=1 SV=1	1.46936e+07	2.52383e+07	2.11737e+07	2.3362e+07	3.5096e+07	4.20238e+07		3.60557e+07	3.44134e+07	2.59044e+07	4.02189e+07	3.35089e+07	3.67835e+07
tr|D3ZMR1|D3ZMR1_RAT	3	3	136.54	0.102411	0.21101	1.17586	6177.36	Mitochondrial import receptor subunit TOM7 homolog OS=Rattus norvegicus OX=10116 GN=Tomm7 PE=1 SV=1	527989	715075	824801	646787	885053	757877		709989	911065	739380	873199	1.02071e+06	869556
tr|Q5RK08|Q5RK08_RAT	4	3	173.89	0.102531	0.211046	1.31175	32941.7	Glioblastoma amplified sequence OS=Rattus norvegicus OX=10116 GN=Nipsnap2 PE=1 SV=1	754213	577149	666857	550784	685989	361507		1.05222e+06	798124	569133	680246	1.00842e+06	609574
tr|F7EMK8|F7EMK8_RAT;tr|Q6AY99|Q6AY99_RAT	4	4	209.91	0.102741	0.211066	1.5035	33766.7	Aldose reductase-related protein 1-like OS=Rattus norvegicus OX=10116 GN=LOC100910708 PE=3 SV=1	874881	708310	671049	412459	225778	417114		572073	747319	981022	468021	1.13382e+06	1.07372e+06
P07943|ALDR_RAT	12	11	447.13	0.102887	0.211066	1.35299	35797.3	Aldo-keto reductase family 1 member B1 OS=Rattus norvegicus OX=10116 GN=Akr1b1 PE=1 SV=3	1.95125e+06	1.62068e+06	1.50207e+06	1.72183e+06	1.28329e+06	863781		1.40163e+06	1.75869e+06	834576	833180	829372	952293
tr|Q5U355|Q5U355_RAT	5	5	179.65	0.102929	0.211066	1.69941	67372	Itfg1 protein OS=Rattus norvegicus OX=10116 GN=Itfg1 PE=1 SV=1	533352	537893	700559	510565	395477	522160		1.05892e+06	600867	1.04852e+06	304764	936021	1.48903e+06
tr|G3V8Q1|G3V8Q1_RAT	1	1	44.57	0.102954	0.211066	1.315	34653.2	Coatomer subunit epsilon OS=Rattus norvegicus OX=10116 GN=Cope PE=1 SV=3	177438	171925	169351	124538	155387	86292.7		155546	174173	144223	173757	252921	263067
P32198|CPT1A_RAT	5	5	185.11	0.103072	0.211097	1.26526	88125.5	Carnitine O-palmitoyltransferase 1, liver isoform OS=Rattus norvegicus OX=10116 GN=Cpt1a PE=1 SV=2	335215	533038	635002	470555	422293	318355		513931	675425	407356	508239	693680	635860
tr|D3ZA84|D3ZA84_RAT	25	20	1106.36	0.103472	0.211278	1.15726	271682	Talin 2 OS=Rattus norvegicus OX=10116 GN=Tln2 PE=1 SV=3	2.17295e+06	1.74146e+06	1.84727e+06	1.86648e+06	2.30962e+06	1.49225e+06		2.23398e+06	2.77449e+06	2.15141e+06	1.88173e+06	2.05647e+06	2.12948e+06
tr|D3ZJY1|D3ZJY1_RAT	2	2	88.49	0.103669	0.211278	1.41878	30236.8	39S ribosomal protein L28, mitochondrial OS=Rattus norvegicus OX=10116 GN=Mrpl28 PE=1 SV=1	712383	312871	321868	365978	351835	234039		321234	315895	228708	212894	292756	248903
G3V928|LRP1_RAT	37	37	1531.36	0.10371	0.211278	1.1333	504892	Prolow-density lipoprotein receptor-related protein 1 OS=Rattus norvegicus OX=10116 GN=Lrp1 PE=1 SV=1	1.3383e+06	1.62808e+06	1.65032e+06	1.4698e+06	2.14241e+06	1.56231e+06		1.83941e+06	1.96914e+06	1.98118e+06	1.60401e+06	1.98524e+06	1.7174e+06
P24049|RL17_RAT;tr|A0A0G2KB77|A0A0G2KB77_RAT;tr|A0A0H2UHQ1|A0A0H2UHQ1_RAT;tr|F1LZX7|F1LZX7_RAT	1	1	38.56	0.103748	0.211278	1.2707	21397.1	60S ribosomal protein L17 OS=Rattus norvegicus OX=10116 GN=Rpl17 PE=2 SV=3	196508	420549	292599	208352	221136	203254		402286	410288	260424	335758	275285	275880
P05370|G6PD_RAT	6	6	222.81	0.103755	0.211278	1.20274	59375.8	Glucose-6-phosphate 1-dehydrogenase OS=Rattus norvegicus OX=10116 GN=G6pdx PE=1 SV=3	156022	205011	209007	166073	191019	193165		188542	160486	236953	227552	249334	284563
P84817|FIS1_RAT	1	1	53.47	0.10378	0.211278	1.32532	16994.6	Mitochondrial fission 1 protein OS=Rattus norvegicus OX=10116 GN=Fis1 PE=1 SV=1	2.72706e+06	5.17767e+06	6.74929e+06	4.27049e+06	8.68233e+06	5.37608e+06		5.18227e+06	9.30835e+06	6.17076e+06	7.40013e+06	7.91866e+06	7.73263e+06
tr|D4A3T4|D4A3T4_RAT	1	1	44.85	0.104346	0.212219	2.41435	86904.2	Zinc finger FYVE-type-containing 1 OS=Rattus norvegicus OX=10116 GN=Zfyve1 PE=1 SV=1	99783	24163.4	56639.2	15231.1	14549.2	14915.3		21588.6	32166.3	6778.72	30689.8	691.961	1393.82
tr|D3ZHQ1|D3ZHQ1_RAT	2	2	116.93	0.10446	0.21224	1.22553	102176	Dipeptidylpeptidase 8 OS=Rattus norvegicus OX=10116 GN=Dpp8 PE=1 SV=3	366237	375866	307430	355184	458663	244550		322113	327395	290494	207813	276703	295503
P0C6P6|TYY2_RAT;tr|F1LX57|F1LX57_RAT;tr|Q8CHJ4|Q8CHJ4_RAT	1	1	24.14	0.104793	0.212639	2.05597	41804.7	Transcription factor YY2 OS=Rattus norvegicus OX=10116 GN=Yy2 PE=3 SV=1	414.343	8732.22	2636.57	2392.14	1009.28	1601.22		2332.48	1644.99	4019.56	7160.02	7107.92	12246
P50399|GDIB_RAT	38	23	1815.34	0.104864	0.212639	1.14488	50537.2	Rab GDP dissociation inhibitor beta OS=Rattus norvegicus OX=10116 GN=Gdi2 PE=1 SV=2	7.2764e+06	8.50338e+06	8.3086e+06	6.75315e+06	1.01036e+07	7.554e+06		9.98249e+06	9.48926e+06	1.03671e+07	7.61616e+06	8.15285e+06	9.91765e+06
P00388|NCPR_RAT	9	9	466.26	0.105082	0.21273	1.14911	76962.9	NADPH--cytochrome P450 reductase OS=Rattus norvegicus OX=10116 GN=Por PE=1 SV=3	1.24688e+06	1.54098e+06	1.60746e+06	1.47252e+06	1.75114e+06	1.72078e+06		1.81089e+06	1.57518e+06	1.93855e+06	1.41772e+06	1.97375e+06	2.01633e+06
tr|F1LV44|F1LV44_RAT	5	5	164.79	0.105117	0.21273	1.42139	283736	Teneurin transmembrane protein 3 OS=Rattus norvegicus OX=10116 GN=Tenm3 PE=1 SV=3	78981.5	93400.1	87479.7	74064.4	75793.1	93868		82388.2	179416	61072.7	144647	128757	119513
Q66H39|ABCF3_RAT	1	1	46.48	0.105338	0.212862	1.64641	79856.1	ATP-binding cassette sub-family F member 3 OS=Rattus norvegicus OX=10116 GN=Abcf3 PE=2 SV=1	292145	170414	277619	124172	92446.9	108956		69094	283924	30991.8	65045.9	64564.7	133701
P01015|ANGT_RAT	1	1	27.65	0.10539	0.212862	1.25291	51981.6	Angiotensinogen OS=Rattus norvegicus OX=10116 GN=Agt PE=1 SV=1	91539.9	63333.6	63974	60283.5	72302.3	44114.3		71377.5	91545.2	115817	79978.1	68160.2	68709
P11232|THIO_RAT;tr|R4GNK3|R4GNK3_RAT	4	4	156.44	0.106091	0.214065	1.22443	11673.5	Thioredoxin OS=Rattus norvegicus OX=10116 GN=Txn PE=1 SV=2	3.9439e+06	2.26321e+06	2.1731e+06	2.28646e+06	2.42715e+06	2.35089e+06		2.31623e+06	2.29868e+06	1.66446e+06	1.98724e+06	2.176e+06	2.17115e+06
P13233|CN37_RAT;tr|A0A097BVJ5|A0A097BVJ5_RAT	21	20	1101.4	0.10626	0.214195	1.33515	47268.4	2',3'-cyclic-nucleotide 3'-phosphodiesterase OS=Rattus norvegicus OX=10116 GN=Cnp PE=1 SV=2	1.70557e+07	1.66306e+07	1.0878e+07	8.48391e+06	7.08768e+06	7.01308e+06		1.19228e+07	1.49569e+07	1.97051e+07	1.76902e+07	1.46603e+07	1.07184e+07
tr|F1LRZ9|F1LRZ9_RAT	5	2	268.64	0.106529	0.214344	1.24225	50804.4	RUN domain-containing 3A OS=Rattus norvegicus OX=10116 GN=Rundc3a PE=1 SV=1	1.16947e+06	610989	871514	666979	853713	501324		957588	950117	829930	871956	914525	1.28216e+06
Q6AYH6|EMC10_RAT	1	1	40.64	0.106543	0.214344	1.36584	26968.4	ER membrane protein complex subunit 10 OS=Rattus norvegicus OX=10116 GN=Emc10 PE=1 SV=1	107952	118676	139786	179297	111647	232492		96687.4	100226	64810.2	106717	139773	143291
tr|D3ZJX5|D3ZJX5_RAT	4	3	128.05	0.106786	0.214473	1.639	39854.6	Mitochondrial import inner membrane translocase subunit TIM50 OS=Rattus norvegicus OX=10116 GN=Timm50 PE=1 SV=2	1.02549e+06	462536	887042	731264	312906	310901		406517	447654	389213	290085	364940	377461
P08009|GSTM7_RAT	6	4	314.46	0.106817	0.214473	1.12552	25680.7	Glutathione S-transferase Mu 7 OS=Rattus norvegicus OX=10116 GN=Gstm7 PE=1 SV=2	1.92146e+06	2.16551e+06	2.10059e+06	1.58418e+06	2.12492e+06	1.65518e+06		1.87691e+06	2.06265e+06	2.16933e+06	2.22832e+06	2.12396e+06	2.54065e+06
tr|G3V7J1|G3V7J1_RAT	3	3	110.14	0.106944	0.214517	1.33745	105884	Calsyntenin-3 OS=Rattus norvegicus OX=10116 GN=Clstn3 PE=4 SV=1	130732	254119	233182	203928	233268	179492		372811	312621	351013	188381	223704	202853
Q9EPI6|NSMF_RAT;tr|D3ZVR5|D3ZVR5_RAT;tr|D4A9M2|D4A9M2_RAT;tr|D4AAJ2|D4AAJ2_RAT;tr|F1LLY3|F1LLY3_RAT;tr|Q7TSC7|Q7TSC7_RAT	1	1	29.04	0.107651	0.215725	1.4374	60282.4	NMDA receptor synaptonuclear signaling and neuronal migration factor OS=Rattus norvegicus OX=10116 GN=Nsmf PE=1 SV=1	58623.3	189280	160912	56395	93770.9	71747.2		144737	162101	79261.8	142557	194522	183430
tr|D4AAM0|D4AAM0_RAT	5	5	231.68	0.108043	0.216108	1.23928	104184	Transportin 3 OS=Rattus norvegicus OX=10116 GN=Tnpo3 PE=1 SV=2	508465	379364	557101	504579	396368	442827		602244	363974	586690	533619	716666	652797
tr|Q5BJT9|Q5BJT9_RAT	17	16	1077.99	0.108054	0.216108	1.15667	46961.8	Creatine kinase OS=Rattus norvegicus OX=10116 GN=Ckmt1 PE=1 SV=1	1.22786e+07	1.72565e+07	2.08045e+07	1.6719e+07	1.71365e+07	1.30038e+07		1.8233e+07	1.92532e+07	1.85527e+07	2.07891e+07	1.98409e+07	1.5758e+07
P30904|MIF_RAT;tr|A0A0F7RQL3|A0A0F7RQL3_RAT	6	6	303.73	0.108349	0.216487	1.16119	12477.2	Macrophage migration inhibitory factor OS=Rattus norvegicus OX=10116 GN=Mif PE=1 SV=4	1.05625e+07	8.24925e+06	1.04268e+07	6.78179e+06	6.49201e+06	7.23174e+06		9.43184e+06	8.66815e+06	9.35265e+06	9.12846e+06	1.10621e+07	1.0119e+07
P48037|ANXA6_RAT;tr|Q6IMZ3|Q6IMZ3_RAT	20	17	819.14	0.108698	0.216495	1.33933	75754.2	Annexin A6 OS=Rattus norvegicus OX=10116 GN=Anxa6 PE=1 SV=2	1.16573e+06	1.05061e+06	794648	900234	1.21961e+06	1.48396e+06		1.02997e+06	1.68454e+06	922768	1.51206e+06	1.66522e+06	2.0448e+06
F1LQX4|RHG44_RAT;tr|A0A0H2UHC0|A0A0H2UHC0_RAT	7	6	362.81	0.108847	0.216495	2.00233	89114.7	Rho GTPase-activating protein 44 OS=Rattus norvegicus OX=10116 GN=Arhgap44 PE=1 SV=2	869285	1.03402e+06	1.17577e+06	1.051e+06	1.17719e+06	6.86808e+06		1.17461e+06	1.13581e+06	7.11299e+06	5.94162e+06	4.37055e+06	4.64352e+06
O54800|CADH8_RAT	3	3	122.25	0.108851	0.216495	1.49875	88333.4	Cadherin-8 OS=Rattus norvegicus OX=10116 GN=Cdh8 PE=1 SV=1	46099	358032	267237	197623	127059	149353		462324	302086	232126	247570	236649	235913
Q9WVJ4|SYJ2B_RAT	2	1	43.59	0.108913	0.216495	2.21802	15824.9	Synaptojanin-2-binding protein OS=Rattus norvegicus OX=10116 GN=Synj2bp PE=1 SV=2	27192.3	121104	129103	107559	75660.8	9411.5		21836.1	141691	12978.9	9384.52	10251.9	15772.2
O70351|HCD2_RAT;tr|B0BMW2|B0BMW2_RAT	9	9	498.92	0.108931	0.216495	1.16754	27245.6	3-hydroxyacyl-CoA dehydrogenase type-2 OS=Rattus norvegicus OX=10116 GN=Hsd17b10 PE=1 SV=3	821607	919593	1.23893e+06	1.02393e+06	840810	1.00886e+06		1.01001e+06	1.36475e+06	1.10506e+06	1.14609e+06	1.30212e+06	906454
Q9WVC0|SEPT7_RAT;tr|A0A0G2JZT5|A0A0G2JZT5_RAT;tr|A2VCW8|A2VCW8_RAT;tr|D4A0F5|D4A0F5_RAT;tr|F1LMC7|F1LMC7_RAT	21	20	1178.25	0.108988	0.216495	1.15367	50507.9	Septin-7 OS=Rattus norvegicus OX=10116 GN=Septin7 PE=1 SV=1	2.48151e+07	1.91207e+07	1.80744e+07	2.0677e+07	1.51185e+07	1.924e+07		1.91296e+07	1.63627e+07	1.87857e+07	1.5368e+07	1.5304e+07	1.65049e+07
tr|A0A0G2JUD2|A0A0G2JUD2_RAT;tr|F7EPH4|F7EPH4_RAT;tr|Q499R7|Q499R7_RAT	10	9	428.64	0.109331	0.216965	1.32764	34527.1	Inorganic diphosphatase OS=Rattus norvegicus OX=10116 GN=Sar1a PE=1 SV=1	905523	1.70186e+06	1.54201e+06	1.4951e+06	1.2617e+06	794528		814922	1.23885e+06	866157	779366	1.1599e+06	941099
Q66H12|NAGAB_RAT	2	2	65.1	0.109619	0.217327	1.37141	46871.2	Alpha-N-acetylgalactosaminidase OS=Rattus norvegicus OX=10116 GN=Naga PE=2 SV=1	412695	222158	220639	185176	190597	144532		155485	159573	180056	156108	198215	153764
tr|B0K008|B0K008_RAT	3	3	144.52	0.109923	0.217718	1.22589	12746.5	Eukaryotic translation initiation factor 1 OS=Rattus norvegicus OX=10116 GN=Eif1 PE=1 SV=1	104962	172785	135511	108665	128003	185220		141378	168298	133377	217225	171302	192216
Q9Z2L0|VDAC1_RAT	42	42	2231.17	0.110094	0.217845	1.17078	30755.5	Voltage-dependent anion-selective channel protein 1 OS=Rattus norvegicus OX=10116 GN=Vdac1 PE=1 SV=4	3.24812e+07	4.85638e+07	6.28335e+07	5.43253e+07	4.515e+07	4.21785e+07		5.30587e+07	6.54915e+07	5.02867e+07	5.40979e+07	5.77042e+07	5.36578e+07
P97837|DLGP2_RAT;tr|A0A0G2JUI3|A0A0G2JUI3_RAT;tr|F1LSL6|F1LSL6_RAT	7	4	355.95	0.110399	0.218238	1.18055	118978	Disks large-associated protein 2 OS=Rattus norvegicus OX=10116 GN=Dlgap2 PE=1 SV=3	415448	534807	652793	546150	446294	422278		427491	408932	350244	433713	532277	403592
Q9Z1Y3|CADH2_RAT;tr|G3V803|G3V803_RAT	10	10	510.53	0.110537	0.2183	1.12578	99686.1	Cadherin-2 OS=Rattus norvegicus OX=10116 GN=Cdh2 PE=1 SV=1	1.96486e+06	1.88862e+06	2.38727e+06	1.90844e+06	1.58509e+06	2.10218e+06		1.94643e+06	2.49993e+06	2.20458e+06	2.16802e+06	2.02026e+06	2.48601e+06
P13668|STMN1_RAT;tr|A0A096MK73|A0A096MK73_RAT	5	4	215.4	0.110662	0.218336	1.2809	17288.5	Stathmin OS=Rattus norvegicus OX=10116 GN=Stmn1 PE=1 SV=2	7.9641e+06	8.69036e+06	9.45479e+06	8.83231e+06	9.14626e+06	1.34337e+07		1.49354e+07	6.98861e+06	1.32688e+07	1.19961e+07	1.25438e+07	1.39466e+07
tr|A0A0G2JTN4|A0A0G2JTN4_RAT;tr|D4AB17|D4AB17_RAT	1	1	41.17	0.110962	0.218568	1.70853	144392	Formylglycinamide ribonucleotide amidotransferase OS=Rattus norvegicus OX=10116 GN=Pfas PE=1 SV=1	2540.23	52160	36635.1	16708.5	27478.4	34629.8		32467.9	66500.4	30544	47806	57124.9	56266.1
Q6AXT5|RAB21_RAT	8	7	295.02	0.111045	0.218568	1.19397	24163.4	Ras-related protein Rab-21 OS=Rattus norvegicus OX=10116 GN=Rab21 PE=2 SV=1	1.59379e+06	1.86471e+06	1.55231e+06	1.9602e+06	2.13048e+06	2.68806e+06		1.40904e+06	1.53828e+06	1.77637e+06	1.93635e+06	1.61688e+06	1.59729e+06
tr|D3ZW09|D3ZW09_RAT	11	10	362.25	0.111163	0.218568	1.18406	128825	Sortilin-related VPS10 domain-containing receptor 2 OS=Rattus norvegicus OX=10116 GN=Sorcs2 PE=3 SV=3	438309	280200	297706	313056	284578	286357		235438	268199	222451	238399	316334	324007
Q9Z0J5|TRXR2_RAT;tr|A0A0G2K6E2|A0A0G2K6E2_RAT;tr|F1M6X5|F1M6X5_RAT	2	2	82.81	0.111207	0.218568	1.7452	56574.9	Thioredoxin reductase 2, mitochondrial OS=Rattus norvegicus OX=10116 GN=Txnrd2 PE=1 SV=3	94508.8	109208	137403	170730	111927	118128		188545	131507	142937	328549	412063	91174.8
P33124|ACSL6_RAT	17	1	685.15	0.111494	0.218712	1.26617	78180.3	Long-chain-fatty-acid--CoA ligase 6 OS=Rattus norvegicus OX=10116 GN=Acsl6 PE=1 SV=1	287767	279514	318360	307644	285737	162898		279660	236970	192206	153165	199360	235399
tr|A0A0A6YYM0|A0A0A6YYM0_RAT	17	1	716.12	0.111494	0.218712	1.26617	80995.9	Long-chain-fatty-acid--CoA ligase 6 OS=Rattus norvegicus OX=10116 GN=Acsl6 PE=1 SV=2	1.34972e+06	1.31101e+06	1.49321e+06	1.44295e+06	1.3402e+06	764043		1.3117e+06	1.11146e+06	901509	718395	935061	1.1041e+06
P32232|CBS_RAT	3	3	147.04	0.111719	0.218942	1.28525	61454.7	Cystathionine beta-synthase OS=Rattus norvegicus OX=10116 GN=Cbs PE=1 SV=3	153021	216811	198480	139820	281086	281747		248517	280715	248603	238693	404728	212255
P97532|THTM_RAT	5	4	198.34	0.111825	0.218942	1.31996	32940.2	3-mercaptopyruvate sulfurtransferase OS=Rattus norvegicus OX=10116 GN=Mpst PE=1 SV=3	124023	279330	289292	261513	264721	270504		232808	448162	263081	301853	394263	325754
tr|Q499V0|Q499V0_RAT	2	1	63.19	0.112081	0.219233	1.29946	22595.2	COMM domain containing 7, isoform CRA_d OS=Rattus norvegicus OX=10116 GN=Commd7 PE=1 SV=1	221709	370601	279033	247915	261730	221851		163571	212263	129498	417603	137240	173295
tr|B2RYW3|B2RYW3_RAT	5	5	163.04	0.112215	0.219285	1.38424	21892	Complex I-B22 OS=Rattus norvegicus OX=10116 GN=Ndufb9 PE=1 SV=1	508472	549660	621557	806409	496333	1.10528e+06		265200	440811	485517	672015	619991	469490
tr|A0A0G2K808|A0A0G2K808_RAT	1	1	29.63	0.112644	0.219659	1.22172	94323	ArfGAP with SH3 domain, ankyrin repeat and PH domain 2 OS=Rattus norvegicus OX=10116 GN=Asap2 PE=1 SV=1	281957	483737	458847	337963	694388	401559		482492	636826	499329	489825	597478	541943
tr|D3ZRF6|D3ZRF6_RAT;tr|M0R715|M0R715_RAT	2	2	82.58	0.11274	0.219659	1.52285	148375	Patatin-like phospholipase domain-containing 6 OS=Rattus norvegicus OX=10116 GN=Pnpla6 PE=1 SV=2	30533.6	18310.9	26518.7	20415.3	18150.3	55086.5		23297.7	22966.1	48649.1	51357.5	63957.4	47156.7
Q80W89|NDUAB_RAT	2	2	102.04	0.112772	0.219659	1.2273	14854	NADH dehydrogenase [ubiquinone] 1 alpha subcomplex subunit 11 OS=Rattus norvegicus OX=10116 GN=Ndufa11 PE=2 SV=1	992048	1.36823e+06	1.82106e+06	1.67941e+06	1.24689e+06	1.61193e+06		1.4781e+06	1.75867e+06	1.73574e+06	2.06197e+06	2.2872e+06	1.37984e+06
tr|Q5XFV6|Q5XFV6_RAT	1	1	37.27	0.1129	0.219659	1.39789	10446.3	39S ribosomal protein L34, mitochondrial OS=Rattus norvegicus OX=10116 GN=Mrpl34 PE=2 SV=1	126513	181127	311737	311525	219589	233749		205440	268488	141384	124570	131661	118689
Q5XI78|ODO1_RAT	31	25	1506.84	0.1131	0.219659	1.41288	116296	2-oxoglutarate dehydrogenase, mitochondrial OS=Rattus norvegicus OX=10116 GN=Ogdh PE=1 SV=1	1.89565e+06	3.10392e+06	7.16656e+06	5.43484e+06	3.02098e+06	4.21835e+06		4.15466e+06	4.74255e+06	6.67362e+06	4.16841e+06	8.65805e+06	6.69897e+06
P31422|GRM3_RAT;tr|A0A0G2JV93|A0A0G2JV93_RAT	15	11	568.8	0.113165	0.219659	1.1449	98960.2	Metabotropic glutamate receptor 3 OS=Rattus norvegicus OX=10116 GN=Grm3 PE=1 SV=1	1.17432e+06	1.00068e+06	862290	1.06162e+06	899442	1.14902e+06		1.01175e+06	806105	706106	1.03535e+06	859351	950706
tr|D3ZRX7|D3ZRX7_RAT;tr|F1M6B6|F1M6B6_RAT	11	10	429.19	0.113328	0.219659	1.35249	111796	Protocadherin 10 OS=Rattus norvegicus OX=10116 GN=Pcdh10 PE=4 SV=2	322879	715630	1.04041e+06	636661	762576	772908		1.11404e+06	676970	668332	1.14343e+06	1.02552e+06	1.12124e+06
P35465|PAK1_RAT	10	5	459.03	0.113464	0.219659	1.39088	60577.9	Serine/threonine-protein kinase PAK 1 OS=Rattus norvegicus OX=10116 GN=Pak1 PE=1 SV=3	368950	355174	332459	317791	378411	764408		366336	367427	662537	755719	782997	566105
Q6AXW1|GLRX2_RAT	1	1	40.11	0.113478	0.219659	1.24985	17274.8	Glutaredoxin-2, mitochondrial OS=Rattus norvegicus OX=10116 GN=Glrx2 PE=2 SV=2	175875	191543	233618	180105	223258	293331		248002	303212	181743	236847	358495	293673
tr|F1M1D5|F1M1D5_RAT	4	4	194.05	0.11348	0.219659	1.20193	133543	Tubulin-specific chaperone D OS=Rattus norvegicus OX=10116 GN=Tbcd PE=1 SV=3	526863	306659	336014	348768	414458	322658		348126	330177	358217	285929	247139	306913
tr|D3ZK41|D3ZK41_RAT	1	1	40.25	0.113681	0.219841	1.83839	95404.4	RCG49913 OS=Rattus norvegicus OX=10116 GN=Slitrk2 PE=3 SV=2	56581.4	22266.7	22898	25271.5	32629.4	19587.6		1.02229	11440.7	0	12742.4	17317.8	55993.5
A0JPM9|EIF3J_RAT	2	2	65.37	0.113894	0.220045	1.29268	29187.4	Eukaryotic translation initiation factor 3 subunit J OS=Rattus norvegicus OX=10116 GN=Eif3j PE=1 SV=1	175367	217910	168036	229431	206350	343456		260085	156012	132812	200204	138473	149447
P70567|TMOD1_RAT;tr|Q6IMZ5|Q6IMZ5_RAT	1	1	41.61	0.114115	0.220264	1.68547	40480.1	Tropomodulin-1 OS=Rattus norvegicus OX=10116 GN=Tmod1 PE=2 SV=1	3734.39	10615.5	2833.82	3146.35	4214.85	19491.7		9242.64	6569.6	6681.4	8669.45	22379.6	20679.8
P04256|ROA1_RAT;tr|Q5I0M7|Q5I0M7_RAT;tr|Q6P6G9|Q6P6G9_RAT	3	2	88.84	0.114507	0.220811	1.38208	34212.3	Heterogeneous nuclear ribonucleoprotein A1 OS=Rattus norvegicus OX=10116 GN=Hnrnpa1 PE=1 SV=3	189012	319859	243457	150214	106610	231697		180554	224071	243392	401554	335051	330330
P13221|AATC_RAT	32	29	1596.11	0.114842	0.221249	1.16924	46428.8	Aspartate aminotransferase, cytoplasmic OS=Rattus norvegicus OX=10116 GN=Got1 PE=1 SV=3	1.13191e+07	9.35087e+06	7.90239e+06	9.38738e+06	7.99917e+06	6.81858e+06		9.95691e+06	8.52723e+06	1.2484e+07	9.45925e+06	1.17486e+07	9.53348e+06
P08592|A4_RAT	7	7	237.9	0.115712	0.222716	1.20382	86704.1	Amyloid-beta A4 protein OS=Rattus norvegicus OX=10116 GN=App PE=1 SV=2	776879	782897	649931	531517	554833	539554		590079	708905	475455	443287	552870	415613
tr|A0A0G2K490|A0A0G2K490_RAT	16	11	773.76	0.115967	0.222997	1.10268	154971	TRAF2 and NCK-interacting kinase OS=Rattus norvegicus OX=10116 GN=Tnik PE=1 SV=1	1.46689e+06	1.24481e+06	1.32118e+06	1.3185e+06	1.55477e+06	1.22446e+06		1.57464e+06	1.74468e+06	1.36695e+06	1.3283e+06	1.42073e+06	1.53019e+06
P80299|HYES_RAT;tr|Q5RKK3|Q5RKK3_RAT	1	1	107.61	0.116095	0.223033	1.93316	62340.5	Bifunctional epoxide hydrolase 2 OS=Rattus norvegicus OX=10116 GN=Ephx2 PE=1 SV=1	304062	5689.56	3307.63	260562	353229	94991.4		133028	591434	484863	396541	166826	202695
tr|M0RCZ9|M0RCZ9_RAT	14	2	513.43	0.116228	0.223079	1.25026	17627.1	Peptidyl-prolyl cis-trans isomerase OS=Rattus norvegicus OX=10116 GN=Ppial4g PE=1 SV=2	1.23647e+06	1.97436e+06	1.73927e+06	1.4468e+06	3.05637e+06	2.83297e+06		2.17011e+06	2.51689e+06	2.26726e+06	3.12579e+06	2.78311e+06	2.49787e+06
tr|D3ZBW5|D3ZBW5_RAT	1	1	46.37	0.116377	0.223155	3.0846	12133.5	Small membrane A-kinase anchor protein OS=Rattus norvegicus OX=10116 GN=LOC685203 PE=1 SV=1	245818	149859	136372	72790.7	75931.5	3487.09		95866.8	99527.7	9621.76	4664.11	9634.66	2515.66
B2RYW9|FAHD2_RAT	6	6	257.5	0.116613	0.223384	1.2395	34581.3	Fumarylacetoacetate hydrolase domain-containing protein 2 OS=Rattus norvegicus OX=10116 GN=Fahd2 PE=1 SV=1	1.14969e+06	802864	1.0249e+06	1.12748e+06	640855	1.16238e+06		995323	1.02193e+06	1.65027e+06	1.1469e+06	1.41298e+06	1.09577e+06
tr|D4A0A0|D4A0A0_RAT	1	1	22.31	0.116787	0.223384	1.7276	10875.6	Dynein light chain roadblock OS=Rattus norvegicus OX=10116 GN=Dynlrb2 PE=3 SV=1	7.89506e+06	5.42291e+06	7.29154e+06	8.50759e+06	5.30737e+06	1.54303e+06		8.77839e+06	6.1361e+06	1.18438e+06	2.53455e+06	1.09021e+06	1.09574e+06
P97756|KKCC1_RAT;tr|F1LQD2|F1LQD2_RAT	2	2	139.99	0.116824	0.223384	1.4067	55907.9	Calcium/calmodulin-dependent protein kinase kinase 1 OS=Rattus norvegicus OX=10116 GN=Camkk1 PE=1 SV=1	307733	229314	160107	183156	293625	117934		153916	189521	163930	100892	127652	182455
P61765|STXB1_RAT	62	55	3106.64	0.11714	0.223747	1.11922	67568.8	Syntaxin-binding protein 1 OS=Rattus norvegicus OX=10116 GN=Stxbp1 PE=1 SV=1	4.81663e+07	4.08933e+07	3.66006e+07	4.94316e+07	4.4684e+07	3.49314e+07		5.22199e+07	4.4703e+07	5.36261e+07	4.599e+07	4.50047e+07	4.35308e+07
tr|D3ZES7|D3ZES7_RAT	24	17	1107.76	0.117232	0.223747	1.19671	212610	Plexin A4 OS=Rattus norvegicus OX=10116 GN=Plxna4 PE=3 SV=1	2.42826e+06	2.49833e+06	2.10159e+06	1.90306e+06	2.19247e+06	1.48568e+06		2.96992e+06	2.0337e+06	1.96031e+06	2.8175e+06	2.56784e+06	2.74059e+06
tr|A0A0G2JUM4|A0A0G2JUM4_RAT;tr|Q6MG85|Q6MG85_RAT	3	3	131.59	0.117735	0.224498	1.28019	19822.7	1-acylglycerol-3-phosphate O-acyltransferase 1 (Fragment) OS=Rattus norvegicus OX=10116 GN=Agpat1 PE=4 SV=1	209084	217454	322356	154581	150833	106339		210435	224116	313943	280109	197606	259637
tr|D3ZDM7|D3ZDM7_RAT	1	1	38.39	0.118194	0.224868	1.42868	37543.1	D-aspartate oxidase OS=Rattus norvegicus OX=10116 GN=Ddo PE=1 SV=1	528138	393754	503938	328398	396702	179283		259171	322040	289331	168956	338870	252654
O88339|EPN1_RAT;tr|A0A140TAC3|A0A140TAC3_RAT	5	4	216.31	0.118413	0.224868	1.51435	60158.1	Epsin-1 OS=Rattus norvegicus OX=10116 GN=Epn1 PE=1 SV=1	932415	289178	357574	311470	396090	469628		426198	358493	344905	182524	251808	256224
A0JPJ7|OLA1_RAT	6	6	357.29	0.118434	0.224868	1.15903	44535.3	Obg-like ATPase 1 OS=Rattus norvegicus OX=10116 GN=Ola1 PE=2 SV=1	2.47173e+06	2.23877e+06	2.14702e+06	1.91816e+06	1.70637e+06	1.61095e+06		2.47182e+06	2.44553e+06	2.67576e+06	1.99181e+06	2.53157e+06	1.89971e+06
P00564|KCRM_RAT;tr|A0A0G2JSP8|A0A0G2JSP8_RAT	11	8	499.19	0.118467	0.224868	1.23645	43045	Creatine kinase M-type OS=Rattus norvegicus OX=10116 GN=Ckm PE=1 SV=2	3.36224e+06	5.23741e+06	3.40544e+06	3.61395e+06	3.93551e+06	4.76484e+06		3.74552e+06	3.77341e+06	6.38201e+06	5.98188e+06	5.4655e+06	4.72148e+06
Q4QR85|MEP50_RAT;tr|Q7TPI7|Q7TPI7_RAT	1	1	20.93	0.118504	0.224868	1.32239	37075.7	Methylosome protein 50 OS=Rattus norvegicus OX=10116 GN=Wdr77 PE=1 SV=1	2066.54	5828.02	4883.67	5039.78	5224.04	58730.1		9212.26	10114.2	11929.7	29835.4	30550.6	16492.5
O88881|BEGIN_RAT;tr|A0A0G2K0E5|A0A0G2K0E5_RAT	2	2	70.97	0.118589	0.224868	1.49318	66993.2	Brain-enriched guanylate kinase-associated protein OS=Rattus norvegicus OX=10116 GN=Begain PE=1 SV=1	72076.2	107325	157770	131023	55494.4	151487		47701.3	56990.2	52508.5	142536	75139.3	77296.4
P35213|1433B_RAT	26	9	1317	0.118911	0.22527	1.21777	28054.4	14-3-3 protein beta/alpha OS=Rattus norvegicus OX=10116 GN=Ywhab PE=1 SV=3	9.85528e+06	1.48861e+07	1.20684e+07	8.53992e+06	1.82722e+07	1.63108e+07		1.45605e+07	1.7877e+07	1.34666e+07	1.76248e+07	1.52912e+07	1.85198e+07
tr|A0A0G2KAW2|A0A0G2KAW2_RAT	7	7	337.36	0.119281	0.225762	1.44775	197123	Signal-induced proliferation-associated 1 like 1, isoform CRA_b OS=Rattus norvegicus OX=10116 GN=Sipa1l1 PE=1 SV=1	306465	508365	630966	454897	576203	812727		493947	448276	736731	991357	1.14782e+06	944415
P42260|GRIK2_RAT;tr|F1M855|F1M855_RAT	4	4	162.9	0.119457	0.225886	1.20765	102470	Glutamate receptor ionotropic, kainate 2 OS=Rattus norvegicus OX=10116 GN=Grik2 PE=1 SV=2	348919	273988	286330	214714	220935	191335		324417	221939	283934	331142	327471	366321
tr|Q3MHS7|Q3MHS7_RAT	1	1	54.36	0.119605	0.225958	1.35313	42095	GDP-D-mannose dehydratase OS=Rattus norvegicus OX=10116 GN=Gmds PE=2 SV=1	106415	321328	275458	372156	493160	337124		519513	450181	404469	325308	386973	492141
P80433|COX8A_RAT	1	1	36.38	0.119722	0.225971	4.29648	7672.17	Cytochrome c oxidase subunit 8A, mitochondrial OS=Rattus norvegicus OX=10116 GN=Cox8a PE=1 SV=3	36540.6	9109.38	9226.59	8021.04	17728.7	54703.5		8077.93	9265.12	104224	139692	223157	97026.9
tr|D3ZYS1|D3ZYS1_RAT	3	2	82.14	0.119926	0.226068	1.38573	39834.8	Purine-rich element-binding protein G OS=Rattus norvegicus OX=10116 GN=Purg PE=1 SV=1	31620	27942.4	22528	20814.9	13611.8	24213.7		29867.7	30971.6	35761.3	16575.1	46760.9	35077.6
Q9QYL8|LYPA2_RAT	2	2	112.99	0.119995	0.226068	1.56764	24807	Acyl-protein thioesterase 2 OS=Rattus norvegicus OX=10116 GN=Lypla2 PE=1 SV=1	215414	305180	245821	287160	413789	748733		274196	300745	816624	653366	711395	717715
tr|G3V963|G3V963_RAT	12	12	562.62	0.120728	0.22724	1.19015	110461	RCG47487, isoform CRA_b OS=Rattus norvegicus OX=10116 GN=Tmem132a PE=3 SV=1	1.79342e+06	2.24559e+06	2.57076e+06	1.59692e+06	1.7817e+06	1.22157e+06		2.09459e+06	1.94157e+06	2.12607e+06	2.17751e+06	2.30486e+06	2.69691e+06
P97694|CYH1_RAT;tr|B2GUV0|B2GUV0_RAT	3	1	109.07	0.120988	0.22752	1.40877	46273.6	Cytohesin-1 OS=Rattus norvegicus OX=10116 GN=Cyth1 PE=1 SV=1	10739.9	7756.95	9548.31	10247.5	11622.9	16211.9		9917.3	9772.45	12582	23795.9	16482.3	20608.3
P09495|TPM4_RAT;P58775|TPM2_RAT;tr|A0A0G2K2G8|A0A0G2K2G8_RAT;tr|Q5FVG5|Q5FVG5_RAT	2	1	63.95	0.121114	0.227547	1.73315	28509.7	Tropomyosin alpha-4 chain OS=Rattus norvegicus OX=10116 GN=Tpm4 PE=1 SV=3	4190.58	6343.69	5634.06	6581.86	7655.36	24810		8349.25	6884.81	27092.6	8826.74	23319	21224.3
tr|D4A3V2|D4A3V2_RAT	5	5	154.4	0.12148	0.227821	1.1234	15223.8	NADH dehydrogenase [ubiquinone] 1 alpha subcomplex subunit 6 OS=Rattus norvegicus OX=10116 GN=Ndufa6 PE=1 SV=1	880168	1.09126e+06	1.26114e+06	1.39162e+06	948888	1.15301e+06		1.13703e+06	1.27981e+06	1.22735e+06	1.36369e+06	1.32416e+06	1.22404e+06
tr|F1M9C3|F1M9C3_RAT	3	3	104.54	0.121482	0.227821	1.47344	79652.8	B-Raf proto-oncogene, serine/threonine kinase OS=Rattus norvegicus OX=10116 GN=Braf PE=1 SV=3	140854	67638	79931.8	122970	67538.4	44040.8		75856.4	43991.2	71009.8	48034.3	54713.9	61329.2
tr|D3Z9D0|D3Z9D0_RAT	8	8	313.02	0.121878	0.2281	1.22175	201944	Similar to KIAA1549 protein OS=Rattus norvegicus OX=10116 GN=RGD1306271 PE=1 SV=3	298197	341906	292937	260926	242710	206549		242724	264346	157461	160960	238627	280863
Q68FY0|QCR1_RAT	39	39	1989.46	0.122051	0.2281	1.29016	52848.8	Cytochrome b-c1 complex subunit 1, mitochondrial OS=Rattus norvegicus OX=10116 GN=Uqcrc1 PE=1 SV=1	7.23178e+06	1.76217e+07	2.28632e+07	1.60996e+07	2.22418e+07	1.47557e+07		1.88412e+07	2.8068e+07	2.04876e+07	2.10129e+07	2.29948e+07	1.86612e+07
Q7TMB7|PLPR4_RAT;tr|G3V864|G3V864_RAT	8	8	318.37	0.122107	0.2281	1.4182	83361.5	2-lysophosphatidate phosphatase PLPPR4 OS=Rattus norvegicus OX=10116 GN=Plppr4 PE=1 SV=1	1.21012e+06	1.15183e+06	975817	1.25295e+06	1.14639e+06	2.848e+06		950333	954045	884026	1.41314e+06	848693	1.0033e+06
tr|D3ZUZ9|D3ZUZ9_RAT;tr|D4A5R0|D4A5R0_RAT	1	1	26.67	0.122294	0.2281	1.12163	18611.4	Peptidyl-prolyl cis-trans isomerase OS=Rattus norvegicus OX=10116 GN=Ppih PE=1 SV=2	120802	193210	151073	151445	148701	172029		174180	156155	172454	166783	197885	183803
P14942|GSTA4_RAT;tr|A9UMW1|A9UMW1_RAT	1	1	21.42	0.122294	0.2281	1.16753	25509.8	Glutathione S-transferase alpha-4 OS=Rattus norvegicus OX=10116 GN=Gsta4 PE=1 SV=2	109842	140203	143323	95071.1	144407	98975.5		144847	150084	114797	127346	167531	149815
tr|Q5M9I2|Q5M9I2_RAT	4	3	153.33	0.1223	0.2281	1.25761	115840	Alpha-mannosidase OS=Rattus norvegicus OX=10116 GN=Man2c1 PE=1 SV=1	205193	123038	90152.5	146915	120992	114104		96445.9	97724.5	116430	112866	100796	112179
tr|A0A0G2K4C6|A0A0G2K4C6_RAT;tr|F1M5N4|F1M5N4_RAT	13	12	676.8	0.122441	0.228154	1.25958	63436.4	Malic enzyme OS=Rattus norvegicus OX=10116 GN=Me3 PE=3 SV=1	714407	642616	1.03729e+06	932045	1.14197e+06	714708		950092	1.53485e+06	1.14654e+06	1.04043e+06	743478	1.11305e+06
Q63366|NXPH1_RAT;tr|F1LWT9|F1LWT9_RAT	1	1	20.66	0.122703	0.228435	1.40743	31017.2	Neurexophilin-1 OS=Rattus norvegicus OX=10116 GN=Nxph1 PE=1 SV=1	70138.4	37743.8	43939	37644.7	29499.6	28282.1		38470.4	25445.5	14039.3	25983.4	31583.9	40151
Q63553|SNRK_RAT	1	1	23.22	0.12304	0.228854	5.12327	81627.5	SNF-related serine/threonine-protein kinase OS=Rattus norvegicus OX=10116 GN=Snrk PE=1 SV=1	0	0	2847.95	2804.87	1009.2	55295.4		0	0	0	12093.3	0	0
tr|D3ZVS2|D3ZVS2_RAT	2	2	51.39	0.123318	0.229164	1.52806	50732.6	L-2-hydroxyglutarate dehydrogenase OS=Rattus norvegicus OX=10116 GN=L2hgdh PE=1 SV=1	10518.3	41559.8	35180.3	37766.1	54261.5	49891.3		64949.6	55558.4	32227.5	39530.1	77109.6	80822
tr|A0A0G2JZ84|A0A0G2JZ84_RAT	1	1	40.14	0.124238	0.230652	1.25827	291348	Ectopic P-granules autophagy protein 5 homolog OS=Rattus norvegicus OX=10116 GN=Epg5 PE=1 SV=1	254942	218549	253524	222098	257548	119014		282930	226434	330049	266807	211677	350156
tr|D3ZG85|D3ZG85_RAT;tr|E2E1S0|E2E1S0_RAT	1	1	46.3	0.124345	0.230652	1.41074	105209	Cyclin-dependent kinase-like 5 OS=Rattus norvegicus OX=10116 GN=Cdkl5 PE=1 SV=2	97678.8	52667.5	66900.4	46134	66811.4	59554.7		29181.6	13313.9	21320.8	47100.6	59135.9	106218
P63036|DNJA1_RAT	10	9	511.96	0.125194	0.231974	1.16384	44868.2	DnaJ homolog subfamily A member 1 OS=Rattus norvegicus OX=10116 GN=Dnaja1 PE=1 SV=1	2.48437e+06	3.22767e+06	3.92386e+06	2.85434e+06	2.76247e+06	2.12674e+06		4.11825e+06	3.38415e+06	2.87662e+06	3.31896e+06	3.29716e+06	3.23179e+06
tr|B2GUY4|B2GUY4_RAT;tr|D4A559|D4A559_RAT	3	3	179.66	0.125336	0.231974	1.77767	39524.2	Dematin actin-binding protein OS=Rattus norvegicus OX=10116 GN=Dmtn PE=1 SV=1	49865	87445.9	242909	339129	91738	133856		168099	100629	448851	173219	378463	410539
Q5U2Z3|NP1L4_RAT	10	9	459.73	0.125397	0.231974	1.15175	43916.8	Nucleosome assembly protein 1-like 4 OS=Rattus norvegicus OX=10116 GN=Nap1l4 PE=1 SV=1	1.71318e+06	1.48871e+06	1.55749e+06	1.14956e+06	1.47535e+06	1.26602e+06		1.42829e+06	1.53286e+06	1.39509e+06	1.88223e+06	1.74621e+06	1.97832e+06
tr|D4A3L3|D4A3L3_RAT	3	3	141.07	0.125993	0.232674	1.2366	62886.6	EGF-like-domain, multiple 5 (Predicted) OS=Rattus norvegicus OX=10116 GN=Megf9 PE=4 SV=1	356725	339011	353421	215799	309964	323050		343066	407016	263700	456181	366140	510932
P11505|AT2B1_RAT	59	24	3023.8	0.126027	0.232674	1.22157	134693	Plasma membrane calcium-transporting ATPase 1 OS=Rattus norvegicus OX=10116 GN=Atp2b1 PE=1 SV=3	5.94195e+06	9.832e+06	6.30026e+06	6.4718e+06	7.44684e+06	7.25782e+06		9.11643e+06	8.33966e+06	5.90531e+06	1.08464e+07	8.06114e+06	1.05646e+07
Q62807|SYT17_RAT;tr|A0A0G2K9H6|A0A0G2K9H6_RAT;tr|A0A0U1RRS2|A0A0U1RRS2_RAT;tr|A0A0U1RRV6|A0A0U1RRV6_RAT	5	5	239.08	0.126197	0.232674	1.13484	53827.1	Synaptotagmin-17 OS=Rattus norvegicus OX=10116 GN=Syt17 PE=1 SV=1	357345	279583	359228	306452	318440	287274		342149	234971	292249	264880	228397	318934
tr|F7EMB2|F7EMB2_RAT;tr|Q6QI16|Q6QI16_RAT	3	3	104.94	0.126231	0.232674	1.74124	28170.2	RNA transcription, translation and transport factor protein OS=Rattus norvegicus OX=10116 GN=Rtraf PE=1 SV=1	133075	92922.3	98962.7	82466.1	85794.9	64018.8		95680.2	89760	65629.6	255542	242845	220831
tr|D3ZRB3|D3ZRB3_RAT	1	1	34.4	0.126348	0.23268	1.55036	23601.3	RCG21806 OS=Rattus norvegicus OX=10116 GN=Rhof PE=1 SV=2	10629.8	67963.1	72459.6	34737.2	108791	120516		109880	123928	56577.9	100912	108078	144174
Q68FW4|STX18_RAT	1	1	32.15	0.126684	0.233028	1.42845	38512.5	Syntaxin-18 OS=Rattus norvegicus OX=10116 GN=Stx18 PE=2 SV=1	66864.9	36701.4	34743.3	36095	36051.1	18748.6		28270.5	36616.7	25863.9	19544.1	23802.6	26359.3
P35332|HPCL4_RAT	9	7	468.02	0.126859	0.233028	1.27932	22245.4	Hippocalcin-like protein 4 OS=Rattus norvegicus OX=10116 GN=Hpcal4 PE=2 SV=2	1.01187e+06	2.16397e+06	1.95553e+06	1.47612e+06	2.79964e+06	3.2869e+06		2.48404e+06	2.62234e+06	2.17207e+06	2.91802e+06	2.65996e+06	3.38334e+06
tr|A0A0G2JZ56|A0A0G2JZ56_RAT	66	1	3221.84	0.126878	0.233028	1.17643	202649	Ankyrin 2 OS=Rattus norvegicus OX=10116 GN=Ank2 PE=1 SV=1	1.41221e+06	1.17054e+06	1.24603e+06	1.46475e+06	1.06088e+06	1.61453e+06		1.77246e+06	1.43109e+06	2.06016e+06	1.41325e+06	1.32498e+06	1.37292e+06
tr|B5DF60|B5DF60_RAT	1	1	32.94	0.127841	0.234584	1.7404	16460.4	Eukaryotic translation initiation factor 4C OS=Rattus norvegicus OX=10116 GN=Eif1ax PE=1 SV=1	332629	101973	122313	142108	109833	54357.3		83984.9	76107.6	70154.1	89323.3	80515.7	95899.2
tr|D3ZFQ8|D3ZFQ8_RAT	14	13	851.43	0.128696	0.235942	1.2787	35434.8	Cytochrome c-1 OS=Rattus norvegicus OX=10116 GN=Cyc1 PE=1 SV=3	4.30989e+06	4.49619e+06	6.87948e+06	5.04258e+06	3.48653e+06	2.12943e+06		5.27977e+06	6.17945e+06	3.98556e+06	6.66024e+06	5.55338e+06	6.02781e+06
tr|G3V7I7|G3V7I7_RAT	2	2	107.91	0.128947	0.236037	1.38976	67940.6	Leucine-rich repeat-containing 40 OS=Rattus norvegicus OX=10116 GN=Lrrc40 PE=1 SV=3	102521	103079	208557	211215	166074	161411		310183	200702	288042	124000	238543	162770
P83732|RL24_RAT;tr|A0A0H2UH99|A0A0H2UH99_RAT;tr|M0RBD1|M0RBD1_RAT	2	1	76.93	0.128987	0.236037	1.71578	17779	60S ribosomal protein L24 OS=Rattus norvegicus OX=10116 GN=Rpl24 PE=2 SV=1	131962	49695.4	60263.2	55992.1	33409.9	25682.1		44744.2	57613	35088.6	21078.6	23293.6	26253.6
Q5BJQ0|COQ8A_RAT	1	1	37.41	0.129276	0.236037	1.17426	72225.7	Atypical kinase COQ8A, mitochondrial OS=Rattus norvegicus OX=10116 GN=Coq8a PE=2 SV=1	107634	131045	148831	197462	120465	150993		185077	135921	151181	169901	162099	201496
Q64560|TPP2_RAT	23	22	930.72	0.129307	0.236037	1.16793	138292	Tripeptidyl-peptidase 2 OS=Rattus norvegicus OX=10116 GN=Tpp2 PE=2 SV=3	600512	669309	667353	521099	692385	549497		609071	675877	567661	793135	736934	938846
P19527|NFL_RAT	5	4	198.01	0.129324	0.236037	1.56626	61335.4	Neurofilament light polypeptide OS=Rattus norvegicus OX=10116 GN=Nefl PE=1 SV=3	366431	1.08279e+06	536447	466510	218693	423808		1.20219e+06	1.10741e+06	309729	693274	850818	683659
Q99J82|ILK_RAT	1	1	25.93	0.129791	0.236677	3.05188	51373.2	Integrin-linked protein kinase OS=Rattus norvegicus OX=10116 GN=Ilk PE=2 SV=1	8251.95	34304.6	15958.9	14714.2	7877.14	16214.6		4514.62	4577.25	5259.5	15891.7	1645.91	0
Q4KM49|SYYC_RAT;tr|A0A0H2UHG0|A0A0H2UHG0_RAT	4	3	139.38	0.130215	0.23724	1.31731	59115.4	Tyrosine--tRNA ligase, cytoplasmic OS=Rattus norvegicus OX=10116 GN=Yars1 PE=2 SV=3	84188.4	121411	105735	93620.2	90491.4	173473		102744	92711.5	125261	67258.1	48343	71475.4
Q66HR0|S12A9_RAT	5	5	206.65	0.130859	0.237875	1.25862	96004.6	Solute carrier family 12 member 9 OS=Rattus norvegicus OX=10116 GN=Slc12a9 PE=1 SV=1	303771	328592	343889	228728	198691	113003		307269	382888	306169	298069	324635	289879
tr|F1M4G6|F1M4G6_RAT	10	1	357.31	0.131062	0.237875	1.30054	33984.7	Gp_dh_N domain-containing protein OS=Rattus norvegicus OX=10116 PE=3 SV=1	4.65874e+06	4.58903e+06	2.90638e+06	4.22955e+06	3.78851e+06	7.66299e+06		3.21261e+06	3.63084e+06	3.84895e+06	3.84662e+06	3.22937e+06	3.63442e+06
Q496Z0|ELP2_RAT	2	2	50.97	0.131062	0.237875	1.55682	91745.8	Elongator complex protein 2 OS=Rattus norvegicus OX=10116 GN=Elp2 PE=2 SV=1	61469.9	50459.3	40651.4	36312.8	42139.4	57511.7		45946.4	31650.7	73177.9	129003	86518.3	82915.7
P20272|CNR1_RAT;tr|Q99NU2|Q99NU2_RAT	1	1	28.88	0.13113	0.237875	1.48927	52845.1	Cannabinoid receptor 1 OS=Rattus norvegicus OX=10116 GN=Cnr1 PE=1 SV=1	6655.38	11951.7	7567.35	13193	6957.91	17383.4		2830.15	4925.37	5943.42	13441.2	5955.78	9682.71
P17475|A1AT_RAT;tr|A0A0G2JY31|A0A0G2JY31_RAT;tr|A0A0G2JZ73|A0A0G2JZ73_RAT	1	1	42.16	0.131145	0.237875	4.28678	46135.8	Alpha-1-antiproteinase OS=Rattus norvegicus OX=10116 GN=Serpina1 PE=1 SV=2	944165	130434	82000.2	59046.4	143151	29484.1		92590.4	51809.8	56363.5	37839.1	42002.9	43246.2
P60841|ENSA_RAT	2	1	75.91	0.13157	0.238435	1.70632	13335	Alpha-endosulfine OS=Rattus norvegicus OX=10116 GN=Ensa PE=1 SV=1	418654	218626	215092	319033	191991	832242		140036	143254	235799	308158	198648	260869
tr|D4A5I4|D4A5I4_RAT;tr|F1LYK3|F1LYK3_RAT	6	5	273.86	0.131854	0.238737	1.23575	231548	Neuron navigator 1 OS=Rattus norvegicus OX=10116 GN=Nav1 PE=1 SV=3	405496	395039	456555	446022	529937	580003		545376	558804	431286	571905	480492	888353
tr|G3V8D0|G3V8D0_RAT;tr|P97877|P97877_RAT	4	4	153.59	0.132111	0.238883	1.41783	43901.8	ST8 alpha-N-acetyl-neuraminide alpha-2,8-sialyltransferase 3 OS=Rattus norvegicus OX=10116 GN=St8sia3 PE=1 SV=1	231801	189790	141979	110283	96843.4	90727.1		135003	59982.1	108128	101372	82032.1	121046
tr|D4AEH3|D4AEH3_RAT	11	10	515.09	0.132183	0.238883	1.28885	36491.8	Proteasome (Prosome, macropain) 26S subunit, non-ATPase, 7 (Predicted) OS=Rattus norvegicus OX=10116 GN=Psmd7 PE=1 SV=1	422993	818426	682523	357708	533837	246196		618428	516812	567787	643577	806155	793294
Q9Z0V6|PRDX3_RAT;tr|G3V7I0|G3V7I0_RAT	13	12	489.64	0.132413	0.238883	1.25895	28295.4	Thioredoxin-dependent peroxide reductase, mitochondrial OS=Rattus norvegicus OX=10116 GN=Prdx3 PE=1 SV=2	676538	1.10061e+06	1.54973e+06	1.35339e+06	1.33786e+06	1.30169e+06		1.17775e+06	1.77057e+06	1.16988e+06	1.93664e+06	1.70459e+06	1.45585e+06
Q2PQA9|KINH_RAT	8	5	417.27	0.132554	0.238883	1.14018	109531	Kinesin-1 heavy chain OS=Rattus norvegicus OX=10116 GN=Kif5b PE=1 SV=1	1.17497e+06	1.17366e+06	1.10579e+06	1.02324e+06	1.54881e+06	1.09183e+06		1.63677e+06	1.52357e+06	1.25161e+06	1.25766e+06	1.13901e+06	1.30754e+06
Q6AY04|MAIP1_RAT	1	1	36.09	0.132591	0.238883	1.64094	33090.2	m-AAA protease-interacting protein 1, mitochondrial OS=Rattus norvegicus OX=10116 GN=Maip1 PE=2 SV=1	2069.54	1810.96	8683.07	9065.46	7768.79	5659.64		8451.36	14951.6	12126.5	10839.5	7553.18	3604.99
Q6P799|SYSC_RAT;tr|A0A0G2JZG7|A0A0G2JZG7_RAT	13	12	594.58	0.13283	0.238883	1.23757	58588	Serine--tRNA ligase, cytoplasmic OS=Rattus norvegicus OX=10116 GN=Sars1 PE=1 SV=3	1.03078e+06	1.14346e+06	1.77808e+06	1.30048e+06	1.57769e+06	1.27693e+06		1.63283e+06	1.61741e+06	1.13547e+06	1.58276e+06	1.68106e+06	2.38396e+06
Q5XI72|IF4H_RAT	5	5	202.83	0.132879	0.238883	1.22465	27324	Eukaryotic translation initiation factor 4H OS=Rattus norvegicus OX=10116 GN=Eif4h PE=1 SV=1	3.10513e+06	2.30288e+06	2.40238e+06	2.68585e+06	2.83873e+06	1.99007e+06		2.62675e+06	2.75849e+06	2.51671e+06	1.4189e+06	1.46837e+06	1.72458e+06
O35458|VIAAT_RAT	8	7	284.98	0.132963	0.238883	1.24388	57407.2	Vesicular inhibitory amino acid transporter OS=Rattus norvegicus OX=10116 GN=Slc32a1 PE=1 SV=1	1.92791e+06	1.35006e+06	1.18394e+06	1.83189e+06	1.06122e+06	1.23238e+06		2.13009e+06	1.59695e+06	2.44827e+06	1.65502e+06	1.34565e+06	1.50576e+06
Q2IBD4|CTTB2_RAT	5	5	146.67	0.133103	0.238883	1.13785	178767	Cortactin-binding protein 2 OS=Rattus norvegicus OX=10116 GN=Cttnbp2 PE=1 SV=1	217759	222125	230132	237293	176655	189911		204156	200749	158249	143441	218393	194558
P62850|RS24_RAT;tr|A0A0H2UHH9|A0A0H2UHH9_RAT;tr|D3ZFZ8|D3ZFZ8_RAT;tr|D4ACJ1|D4ACJ1_RAT	1	1	48.41	0.133134	0.238883	1.80994	15423.2	40S ribosomal protein S24 OS=Rattus norvegicus OX=10116 GN=Rps24 PE=2 SV=1	1.59801e+06	828691	871016	338118	455234	326464		464257	327947	574983	440871	341090	291560
tr|D3ZY46|D3ZY46_RAT;tr|G8CYZ7|G8CYZ7_RAT	3	1	86.38	0.133358	0.238883	1.40761	83935.6	Engulfment and cell motility 1 OS=Rattus norvegicus OX=10116 GN=Elmo1 PE=1 SV=1	45655.4	54532.7	55324.6	15598.4	29051.7	51110.5		55984.3	33115.6	78149.5	67703.4	49917.4	68823.5
tr|B2RYI6|B2RYI6_RAT;tr|E9PU13|E9PU13_RAT	7	7	240.46	0.133417	0.238883	1.1718	51941.9	Snx4 protein OS=Rattus norvegicus OX=10116 GN=Snx4 PE=2 SV=1	468330	447944	437388	477929	669250	427046		565896	469990	663263	450474	610894	670380
P11240|COX5A_RAT	19	18	1080.83	0.133523	0.238883	1.21482	16129.5	Cytochrome c oxidase subunit 5A, mitochondrial OS=Rattus norvegicus OX=10116 GN=Cox5a PE=1 SV=1	2.57409e+07	3.76159e+07	5.23985e+07	4.47385e+07	3.73642e+07	2.80407e+07		4.15092e+07	6.0765e+07	4.73473e+07	4.08615e+07	4.63803e+07	3.75626e+07
Q5HZE4|MTNA_RAT	3	1	128.31	0.133569	0.238883	1.28791	39587.3	Methylthioribose-1-phosphate isomerase OS=Rattus norvegicus OX=10116 GN=Mri1 PE=1 SV=1	128283	250115	202989	206324	278436	668860		306652	371493	392517	299266	465772	398837
P0C546|S2542_RAT;tr|B1H271|B1H271_RAT	3	3	124.31	0.134058	0.239548	1.40208	35099.7	Mitochondrial coenzyme A transporter SLC25A42 OS=Rattus norvegicus OX=10116 GN=Slc25a42 PE=2 SV=1	73620.2	48536.7	104839	77693.6	44924.5	41717		46805	62916.1	62228.3	33595.3	43704.3	29858.2
tr|D4A3N4|D4A3N4_RAT	3	3	107.01	0.134199	0.23959	1.21187	108261	Adenylate cyclase type 1 OS=Rattus norvegicus OX=10116 GN=Adcy1 PE=1 SV=2	239349	277235	271625	262524	261463	157361		293957	253188	251310	241762	371984	368719
P16970|ABCD3_RAT	7	7	311.78	0.134442	0.239815	1.21871	75315.6	ATP-binding cassette sub-family D member 3 OS=Rattus norvegicus OX=10116 GN=Abcd3 PE=1 SV=3	169099	286999	333233	250433	237585	236312		264580	361011	227425	380178	275547	335976
P18420|PSA1_RAT	11	11	520.16	0.134594	0.239878	1.21967	29517.5	Proteasome subunit alpha type-1 OS=Rattus norvegicus OX=10116 GN=Psma1 PE=1 SV=2	1.90267e+06	2.65625e+06	2.05676e+06	2.32059e+06	3.05606e+06	1.31596e+06		3.28388e+06	3.07803e+06	2.22551e+06	2.25136e+06	2.76849e+06	2.62448e+06
O88871|GABR2_RAT;tr|A0A0A0MXV8|A0A0A0MXV8_RAT	6	6	289.11	0.135111	0.24059	1.23139	105751	Gamma-aminobutyric acid type B receptor subunit 2 OS=Rattus norvegicus OX=10116 GN=Gabbr2 PE=1 SV=2	431108	424005	468606	239320	334788	312651		358583	410954	378735	565904	427746	580046
tr|D3Z865|D3Z865_RAT	1	1	20.29	0.135239	0.240609	2.0143	26547.6	Mannose-P-dolichol utilization defect 1 protein OS=Rattus norvegicus OX=10116 GN=Mpdu1 PE=1 SV=1	40.2106	0	15764.9	1850.84	25192.3	62333.4		27616.7	16499.7	1881.19	57551.2	48912.2	59406.1
Q5XIG8|STRAP_RAT	6	6	259.69	0.13537	0.240632	1.33961	38456.3	Serine-threonine kinase receptor-associated protein OS=Rattus norvegicus OX=10116 GN=Strap PE=1 SV=1	66138.1	125241	103684	92143.2	113518	207030		99771.3	129197	141633	226413	152859	198246
tr|G3V7V3|G3V7V3_RAT	7	7	214.36	0.135791	0.241171	1.14949	72188.4	Solute carrier family 27 (Fatty acid transporter), member 4 OS=Rattus norvegicus OX=10116 GN=Slc27a4 PE=1 SV=1	553631	599956	736701	731817	493993	673040		760434	765786	892072	678393	664048	594841
Q63450|KCC1A_RAT	1	1	29.13	0.136305	0.241839	1.17183	41638.4	Calcium/calmodulin-dependent protein kinase type 1 OS=Rattus norvegicus OX=10116 GN=Camk1 PE=1 SV=2	170242	172968	206374	174450	165548	167226		192440	157203	181488	221230	200979	285063
tr|A0A0G2JW88|A0A0G2JW88_RAT	12	11	653.74	0.136515	0.241839	1.2759	233392	Microtubule-associated protein OS=Rattus norvegicus OX=10116 GN=Map4 PE=1 SV=1	1.11994e+06	1.75978e+06	1.42959e+06	1.0185e+06	2.1673e+06	2.28933e+06		2.38482e+06	2.3507e+06	1.34457e+06	1.95376e+06	1.95097e+06	2.49914e+06
Q9WUD9|SRC_RAT	9	6	374.07	0.136522	0.241839	1.30674	59973	Proto-oncogene tyrosine-protein kinase Src OS=Rattus norvegicus OX=10116 GN=Src PE=1 SV=4	1.26445e+06	829533	1.01458e+06	765496	1.0641e+06	531885		913769	608233	778731	499066	578393	807825
P05065|ALDOA_RAT	30	14	1403.56	0.137388	0.243163	1.16688	39352	Fructose-bisphosphate aldolase A OS=Rattus norvegicus OX=10116 GN=Aldoa PE=1 SV=2	1.18348e+07	1.63563e+07	1.1846e+07	1.24926e+07	1.61004e+07	2.17596e+07		1.46273e+07	1.65437e+07	1.81109e+07	2.01895e+07	1.80318e+07	1.79707e+07
Q562B5|PGAM5_RAT;tr|G3V9N1|G3V9N1_RAT	4	4	119.39	0.137962	0.243968	1.44892	32060.5	Serine/threonine-protein phosphatase PGAM5, mitochondrial OS=Rattus norvegicus OX=10116 GN=Pgam5 PE=2 SV=1	57065.4	115023	107690	132062	64399.2	247759		119804	88937.6	220679	246183	176488	196923
P10536|RAB1B_RAT;tr|G3V6H0|G3V6H0_RAT	10	2	488.27	0.138893	0.245064	1.20877	22163.1	Ras-related protein Rab-1B OS=Rattus norvegicus OX=10116 GN=Rab1b PE=1 SV=1	1.06951e+06	1.7511e+06	1.75821e+06	1.77422e+06	2.33324e+06	2.51456e+06		2.03361e+06	2.68905e+06	1.83473e+06	2.29205e+06	2.20211e+06	2.48764e+06
tr|F1M6C4|F1M6C4_RAT;tr|M0RB29|M0RB29_RAT	2	1	77.36	0.139021	0.245064	1.30983	22906.2	ADP-ribosylation factor-like GTPase 15 OS=Rattus norvegicus OX=10116 GN=Arl15 PE=1 SV=2	151976	290716	422945	219501	365080	271416		513157	409172	453523	283440	275017	320739
O88801|HOME2_RAT	2	1	55.66	0.139067	0.245064	1.64988	40563.2	Homer protein homolog 2 OS=Rattus norvegicus OX=10116 GN=Homer2 PE=1 SV=1	4414.47	5528.72	11222.5	13574.7	5164.34	11897.1		5129.16	11033.3	1025.5	3590.97	5067.79	5550.7
Q9JHZ9|S38A3_RAT	6	4	309.63	0.139158	0.245064	1.45516	55636.7	Sodium-coupled neutral amino acid transporter 3 OS=Rattus norvegicus OX=10116 GN=Slc38a3 PE=2 SV=1	72149.6	112322	108901	107307	90909.7	212847		101313	85036.8	198130	196869	218356	225360
tr|D3ZDI7|D3ZDI7_RAT	2	1	82.76	0.139181	0.245064	1.29818	56337.1	Serine/threonine-protein phosphatase 2A 56 kDa regulatory subunit OS=Rattus norvegicus OX=10116 GN=Ppp2r5a PE=1 SV=1	25552.1	67647.5	54766.5	51531.7	66856.6	110571		76595.1	64720.2	66695.4	88731.5	90760.4	101813
tr|A0A0G2KA27|A0A0G2KA27_RAT	20	20	879.68	0.139645	0.245669	1.30623	181137	MAP kinase-activating death domain protein OS=Rattus norvegicus OX=10116 GN=Madd PE=1 SV=1	3.66483e+06	1.89203e+06	2.28993e+06	2.25565e+06	2.05219e+06	1.36168e+06		2.11971e+06	1.80846e+06	1.79346e+06	1.3895e+06	1.70681e+06	1.52962e+06
P63055|PCP4_RAT;tr|Q8CHN7|Q8CHN7_RAT	4	4	207.53	0.140006	0.246094	1.22147	6807.41	Calmodulin regulator protein PCP4 OS=Rattus norvegicus OX=10116 GN=Pcp4 PE=1 SV=2	6.00699e+06	7.02251e+06	3.48492e+06	5.11754e+06	3.54217e+06	4.92901e+06		5.85655e+06	4.30267e+06	6.94594e+06	7.15738e+06	6.11761e+06	6.38979e+06
Q5I0C3|MCCA_RAT;tr|F1LP30|F1LP30_RAT	1	1	24.05	0.140467	0.246635	1.47574	79329.7	Methylcrotonoyl-CoA carboxylase subunit alpha, mitochondrial OS=Rattus norvegicus OX=10116 GN=Mccc1 PE=1 SV=1	196351	71839.7	81425	82266.1	68594.7	80298.2		64276.3	96811.2	27734.2	71933.4	57626.5	75166.1
Q4G061|EIF3B_RAT	3	3	122.01	0.140555	0.246635	1.22178	90910.8	Eukaryotic translation initiation factor 3 subunit B OS=Rattus norvegicus OX=10116 GN=Eif3b PE=1 SV=1	226096	576801	520659	470630	445226	461756		616160	523743	529080	441108	558120	632024
tr|A0A0G2JSQ4|A0A0G2JSQ4_RAT;tr|Q6AZ25|Q6AZ25_RAT;tr|Q91XN7|Q91XN7_RAT	4	2	154.52	0.140729	0.246721	1.10016	28556.8	Tropomyosin 1, alpha, isoform CRA_p OS=Rattus norvegicus OX=10116 GN=Tpm1 PE=1 SV=1	389431	384172	402529	464338	390194	469231		536111	507858	402254	441736	428190	434136
tr|D3ZZZ9|D3ZZZ9_RAT	12	12	529.53	0.140887	0.246721	1.12421	104072	Catenin (Cadherin associated protein), delta 1 (Predicted), isoform CRA_a OS=Rattus norvegicus OX=10116 GN=Ctnnd1 PE=1 SV=1	1.28154e+06	1.23554e+06	1.26455e+06	1.26769e+06	1.61219e+06	1.14803e+06		1.37105e+06	1.27639e+06	1.06192e+06	928857	1.07793e+06	1.23057e+06
P35053|GPC1_RAT;tr|Q6P7Q2|Q6P7Q2_RAT	7	7	333.98	0.141027	0.246721	1.30596	61734.3	Glypican-1 OS=Rattus norvegicus OX=10116 GN=Gpc1 PE=1 SV=1	108115	378907	273884	268292	252788	304157		295766	442084	240826	386339	351629	354797
tr|D4A8H3|D4A8H3_RAT	1	1	48.61	0.141087	0.246721	1.23173	117931	E1 ubiquitin-activating enzyme OS=Rattus norvegicus OX=10116 GN=Uba6 PE=1 SV=1	288987	310767	285147	249068	375186	201446		423417	334680	471366	247811	304331	325401
Q6AY57|WIPI2_RAT	2	2	76.63	0.141231	0.246763	1.4647	48519.2	WD repeat domain phosphoinositide-interacting protein 2 OS=Rattus norvegicus OX=10116 GN=Wipi2 PE=1 SV=1	473981	1.73528e+06	1.15017e+06	1.20599e+06	1.55575e+06	3.21426e+06		1.62023e+06	1.13585e+06	2.91361e+06	2.74836e+06	2.42226e+06	2.83328e+06
tr|A0A0G2JVY6|A0A0G2JVY6_RAT	15	1	596.07	0.141624	0.247133	1.8061	49953.8	Septin OS=Rattus norvegicus OX=10116 GN=Sept8 PE=1 SV=1	2.56582e+06	888061	774739	637252	571538	441672		492410	575760	616527	458287	593313	518822
tr|A0A0G2K0W9|A0A0G2K0W9_RAT	10	10	344.28	0.141994	0.247133	1.20797	27855.8	Proteasome subunit alpha type OS=Rattus norvegicus OX=10116 GN=Psma7 PE=1 SV=1	4.07674e+06	3.62431e+06	2.90888e+06	2.40274e+06	2.75734e+06	2.58822e+06		3.33426e+06	2.80473e+06	1.88407e+06	2.66216e+06	2.10489e+06	2.40745e+06
Q566C7|NUDT3_RAT	1	1	27.77	0.142081	0.247133	1.26249	19095.6	Diphosphoinositol polyphosphate phosphohydrolase 1 OS=Rattus norvegicus OX=10116 GN=Nudt3 PE=1 SV=1	151118	232361	170238	215515	154994	314719		145536	140860	159990	204272	150149	180544
tr|Q5XIA5|Q5XIA5_RAT	5	5	223.02	0.142286	0.247133	1.19303	62187.6	Coenzyme A synthase OS=Rattus norvegicus OX=10116 GN=Coasy PE=1 SV=1	845023	543137	677360	583316	471369	589653		615321	769968	969725	578624	693307	799021
tr|A0A0G2K931|A0A0G2K931_RAT;tr|E9PSV5|E9PSV5_RAT;tr|Q68FU2|Q68FU2_RAT;tr|Q80YG1|Q80YG1_RAT	7	7	277.24	0.142363	0.247133	1.25859	40549.2	Phosphoserine aminotransferase OS=Rattus norvegicus OX=10116 GN=Psat1 PE=1 SV=1	2.11225e+06	1.31428e+06	1.48088e+06	1.24283e+06	1.02467e+06	959135		1.09555e+06	950244	1.14032e+06	1.03941e+06	939182	1.29811e+06
Q6AYP7|5NT3B_RAT;tr|A0A096MK29|A0A096MK29_RAT	2	2	106.32	0.14238	0.247133	1.24749	34535.5	7-methylguanosine phosphate-specific 5'-nucleotidase OS=Rattus norvegicus OX=10116 GN=Nt5c3b PE=2 SV=2	39882.5	40076.3	42718.3	45704.5	29217.9	28102.7		51028.3	31749.6	23860.3	19673.8	24070.2	30543
Q641Y7|NUD18_RAT;tr|B0BNL9|B0BNL9_RAT	1	1	38.16	0.142463	0.247133	1.19877	35646.7	8-oxo-dGDP phosphatase NUDT18 OS=Rattus norvegicus OX=10116 GN=Nudt18 PE=2 SV=2	33565.1	41037.4	43420.9	32018.6	47292.1	47072.8		33840.8	46929.2	39157.5	27787	33037.2	23130.4
tr|F1M853|F1M853_RAT	5	5	184.97	0.142534	0.247133	1.35527	157503	Ribosome-binding protein 1 OS=Rattus norvegicus OX=10116 GN=Rrbp1 PE=1 SV=3	787145	869382	998181	935232	686912	379287		490803	652314	368986	514786	788759	619943
P04177|TY3H_RAT	11	9	562.37	0.142582	0.247133	2.7775	55966.1	Tyrosine 3-monooxygenase OS=Rattus norvegicus OX=10116 GN=Th PE=1 SV=3	211538	239472	289287	323018	286908	124903		432550	95999.3	1.60978e+06	1.14271e+06	266772	549364
Q08877|DYN3_RAT	22	8	906.96	0.142651	0.247133	1.1306	97914.3	Dynamin-3 OS=Rattus norvegicus OX=10116 GN=Dnm3 PE=1 SV=2	613193	466488	549419	528652	783768	661381		738160	713841	736452	622453	590340	672183
Q99ML5|PCYOX_RAT	10	8	520.4	0.143086	0.247676	1.25809	56287.7	Prenylcysteine oxidase OS=Rattus norvegicus OX=10116 GN=Pcyox1 PE=1 SV=1	858434	783296	1.15293e+06	1.14875e+06	894065	556780		852009	935750	687390	588897	596488	627112
Q6AYN4|PHIPL_RAT	7	6	235.68	0.143679	0.248338	1.12749	42412	Phytanoyl-CoA hydroxylase-interacting protein-like OS=Rattus norvegicus OX=10116 GN=Phyhipl PE=1 SV=2	605781	524757	500518	591308	494315	625558		569483	569844	749823	695731	670844	512600
P0C1S9|DGLB_RAT;tr|A0A0U1RRW6|A0A0U1RRW6_RAT;tr|D3Z890|D3Z890_RAT	1	1	45.25	0.143711	0.248338	1.14864	73771.6	Diacylglycerol lipase-beta OS=Rattus norvegicus OX=10116 GN=Daglb PE=1 SV=1	174639	118716	161915	124343	123633	89385.9		148502	153713	139514	154606	167712	146404
P60905|DNJC5_RAT	5	5	374.69	0.143984	0.2486	1.25621	22100.7	DnaJ homolog subfamily C member 5 OS=Rattus norvegicus OX=10116 GN=Dnajc5 PE=1 SV=1	4.12905e+06	9.03011e+06	6.84761e+06	7.31135e+06	1.1615e+07	9.95752e+06		9.77217e+06	1.36679e+07	8.44637e+06	1.07588e+07	8.28698e+06	1.04846e+07
Q00715|H2B1_RAT;tr|A0A0G2JXE0|A0A0G2JXE0_RAT;tr|A0A0G2JXI9|A0A0G2JXI9_RAT;tr|D3ZLY9|D3ZLY9_RAT;tr|D3ZNH4|D3ZNH4_RAT;tr|D3ZWM5|D3ZWM5_RAT;tr|G3V8B3|G3V8B3_RAT;tr|G3V9C7|G3V9C7_RAT;tr|M0R4L7|M0R4L7_RAT	3	2	105.03	0.144514	0.249304	1.58572	13990.2	Histone H2B type 1 OS=Rattus norvegicus OX=10116 PE=1 SV=2	165074	292329	322838	204015	220578	448912		305524	237974	281522	880327	328545	588493
tr|Q6PUA8|Q6PUA8_RAT	11	1	510.57	0.145362	0.250541	1.20078	15806.9	Amino acid transporter (Fragment) OS=Rattus norvegicus OX=10116 PE=2 SV=1	616600	819930	575790	645915	603904	1.04331e+06		839638	597403	956916	821626	953104	1.00122e+06
P62813|GBRA1_RAT	4	2	140.23	0.145475	0.250541	1.24451	51753.8	Gamma-aminobutyric acid receptor subunit alpha-1 OS=Rattus norvegicus OX=10116 GN=Gabra1 PE=1 SV=1	383877	307205	276213	334606	223460	493117		227072	246477	246699	302380	295061	304222
Q923V8|SEP15_RAT;tr|A0A0G2KAY8|A0A0G2KAY8_RAT	1	1	41.05	0.145764	0.250561	1.28034	17822.5	Selenoprotein F OS=Rattus norvegicus OX=10116 GN=Selenof PE=1 SV=3	469653	448593	330957	489254	464349	308838		705019	569634	561859	310062	627303	441876
tr|D4A3T5|D4A3T5_RAT	1	1	26.4	0.146034	0.250561	1.37038	26687.1	Adiponectin j OS=Rattus norvegicus OX=10116 GN=C1ql3 PE=4 SV=1	268152	153874	216192	213798	124774	103220		182775	90316.7	121749	119762	110098	163408
P61203|CSN2_RAT	5	5	244.27	0.146061	0.250561	1.17323	51596.8	COP9 signalosome complex subunit 2 OS=Rattus norvegicus OX=10116 GN=Cops2 PE=1 SV=1	408728	314004	272096	268160	288017	324048		273304	197958	218970	259986	295718	352266
tr|A0A0G2JUJ9|A0A0G2JUJ9_RAT;tr|D4A2Z6|D4A2Z6_RAT	1	1	20.6	0.146166	0.250561	1.31174	87716.8	SEC63 homolog, protein translocation regulator OS=Rattus norvegicus OX=10116 GN=Sec63 PE=1 SV=1	23260.9	17855	17916.4	14380.9	18098.9	35466.4		12274.6	11951.7	19546.1	19030.1	17468.1	16531.2
tr|B2RYS2|B2RYS2_RAT	4	4	132.64	0.146213	0.250561	1.30569	13558.5	Cytochrome b-c1 complex subunit 7 OS=Rattus norvegicus OX=10116 GN=Uqcrb PE=1 SV=1	1.29392e+06	1.22106e+06	1.42528e+06	2.25905e+06	869529	1.27441e+06		1.04849e+06	1.38974e+06	1.31586e+06	989188	768749	877890
tr|B2RYT5|B2RYT5_RAT	3	2	125.83	0.146307	0.250561	1.25027	12650.8	Cox7a2l protein OS=Rattus norvegicus OX=10116 GN=Cox7a2l PE=2 SV=1	859229	745473	1.02214e+06	1.15749e+06	555303	763373		725897	835895	822809	528404	647336	521164
Q5XIM7|SYK_RAT	2	1	69.66	0.146344	0.250561	1.27911	71623.3	Lysine--tRNA ligase OS=Rattus norvegicus OX=10116 GN=Kars1 PE=1 SV=1	199465	309300	238459	190612	177096	167302		206436	210158	213836	263447	345067	401178
P30349|LKHA4_RAT	2	2	91.25	0.146467	0.250561	1.18189	69089.1	Leukotriene A-4 hydrolase OS=Rattus norvegicus OX=10116 GN=Lta4h PE=1 SV=3	432463	363345	334720	340465	249322	308923		389223	275259	413198	414372	461671	444603
P97838|DLGP3_RAT;tr|G3V7T8|G3V7T8_RAT	7	6	318.42	0.14668	0.250716	1.15463	105990	Disks large-associated protein 3 OS=Rattus norvegicus OX=10116 GN=Dlgap3 PE=1 SV=2	442483	804506	790156	705616	602929	621019		660196	721849	736602	771559	912717	777169
P62775|MTPN_RAT	6	6	432.85	0.14722	0.25143	1.47033	12860.8	Myotrophin OS=Rattus norvegicus OX=10116 GN=Mtpn PE=1 SV=2	830524	833531	691162	835296	725614	1.25699e+06		787867	734143	975652	2.4672e+06	1.32682e+06	1.31452e+06
Q5PQS2|ZN365_RAT	1	1	33	0.147529	0.251576	1.29114	46967.6	Protein ZNF365 OS=Rattus norvegicus OX=10116 GN=Znf365 PE=1 SV=1	165479	118581	98079	128793	81459.5	143353		125428	105539	66494.5	118435	53775.4	100171
Q8CFC9|LZTS1_RAT	2	2	47.66	0.147666	0.251576	1.42745	67565.5	Leucine zipper putative tumor suppressor 1 OS=Rattus norvegicus OX=10116 GN=Lzts1 PE=1 SV=3	141187	230861	305734	236896	185225	311995		321466	138207	363530	354175	448491	389548
tr|Q5RJN0|Q5RJN0_RAT	3	3	178.85	0.147675	0.251576	1.24066	23945	Complex I-20kD OS=Rattus norvegicus OX=10116 GN=Ndufs7 PE=1 SV=1	1.34928e+06	1.00051e+06	1.36147e+06	1.10476e+06	848710	934165		965543	1.5344e+06	1.31983e+06	1.14382e+06	1.99858e+06	1.22482e+06
Q9QW07|PLCB4_RAT;tr|D3ZCI6|D3ZCI6_RAT;tr|D4A8C5|D4A8C5_RAT;tr|F1LNK2|F1LNK2_RAT	1	1	48.07	0.148068	0.251853	1.21499	134496	1-phosphatidylinositol 4,5-bisphosphate phosphodiesterase beta-4 OS=Rattus norvegicus OX=10116 GN=Plcb4 PE=1 SV=2	164819	165291	185530	246387	219332	147501		187810	312048	192351	197763	282824	198761
O08815|SLK_RAT;tr|G3V7I8|G3V7I8_RAT	1	1	36.75	0.148084	0.251853	1.74355	137888	STE20-like serine/threonine-protein kinase OS=Rattus norvegicus OX=10116 GN=Slk PE=1 SV=1	308.945	1992.62	20332.8	15561.2	38487.9	70691.9		37605.2	48325.4	9267.74	63007.5	31123.7	67626.4
Q5RKI1|IF4A2_RAT	13	6	622.33	0.148829	0.252761	1.19413	46402.3	Eukaryotic initiation factor 4A-II OS=Rattus norvegicus OX=10116 GN=Eif4a2 PE=1 SV=1	2.48827e+06	2.38826e+06	2.14932e+06	1.67543e+06	1.91938e+06	2.0107e+06		2.05312e+06	2.62373e+06	1.78794e+06	2.70473e+06	2.63052e+06	3.28344e+06
Q6GQP4|RAB31_RAT;tr|A0A0G2JSZ1|A0A0G2JSZ1_RAT	1	1	91.26	0.148865	0.252761	1.14116	21368.5	Ras-related protein Rab-31 OS=Rattus norvegicus OX=10116 GN=Rab31 PE=1 SV=2	198299	257771	213183	179658	168112	177620		211608	206979	224262	238250	193782	288395
P62024|PHAR1_RAT	6	6	215.7	0.149155	0.253044	1.37512	66216.1	Phosphatase and actin regulator 1 OS=Rattus norvegicus OX=10116 GN=Phactr1 PE=1 SV=1	109805	243744	117451	176232	173734	201234		230378	123628	202941	329324	196448	322925
tr|A0A0G2JSS8|A0A0G2JSS8_RAT	15	14	706.73	0.149499	0.253335	1.19054	22206.7	Peroxiredoxin-5 OS=Rattus norvegicus OX=10116 GN=Prdx5 PE=1 SV=1	2.34981e+06	2.39602e+06	2.30222e+06	2.83575e+06	1.55073e+06	2.25522e+06		2.3938e+06	2.30481e+06	1.86915e+06	1.8093e+06	1.53432e+06	1.58742e+06
P10687|PLCB1_RAT	27	27	1383.8	0.149574	0.253335	1.14635	138344	1-phosphatidylinositol 4,5-bisphosphate phosphodiesterase beta-1 OS=Rattus norvegicus OX=10116 GN=Plcb1 PE=1 SV=1	2.49767e+06	3.5727e+06	3.10543e+06	2.66019e+06	4.86126e+06	3.21777e+06		3.95734e+06	3.65267e+06	3.59419e+06	3.48438e+06	3.86187e+06	4.27909e+06
tr|O54857|O54857_RAT	2	2	67.17	0.15051	0.254195	1.28348	47118.3	Phosphatidylinositol 3,4,5-trisphosphate 3-phosphatase and dual-specificity protein phosphatase PTEN OS=Rattus norvegicus OX=10116 GN=Pten PE=1 SV=1	320883	277647	231713	161279	191556	165912		182939	200590	108776	146879	200796	211063
P12007|IVD_RAT	8	7	346.04	0.150514	0.254195	1.11039	46435.5	Isovaleryl-CoA dehydrogenase, mitochondrial OS=Rattus norvegicus OX=10116 GN=Ivd PE=1 SV=2	863947	723472	907587	847964	813991	579807		806233	905474	969823	822895	855988	899224
tr|F1M5P4|F1M5P4_RAT	3	1	121.07	0.150568	0.254195	1.82611	14268.1	Gp_dh_C domain-containing protein OS=Rattus norvegicus OX=10116 PE=3 SV=2	299114	207324	180924	136877	234106	308118		268863	332762	308287	124917	709239	751242
tr|F1M8H2|F1M8H2_RAT	1	1	37.5	0.150645	0.254195	1.38448	40141.5	Tryptophanyl-tRNA synthetase OS=Rattus norvegicus OX=10116 GN=Wars2 PE=1 SV=2	10240.6	48774.8	56215.5	64384.4	72331.8	64303.6		66580.3	75044.4	78201.2	81828	59392.6	76795.1
tr|B2GUW3|B2GUW3_RAT	2	2	128.45	0.150764	0.254195	1.19316	39338.3	Hdac11 protein OS=Rattus norvegicus OX=10116 GN=Hdac11 PE=2 SV=1	432661	400755	555200	515116	261011	304973		453310	599784	546140	439137	442056	466348
tr|D4A3X6|D4A3X6_RAT	4	3	140.02	0.150864	0.254195	1.1914	130935	Phospholipid-transporting ATPase OS=Rattus norvegicus OX=10116 GN=Atp8a2 PE=1 SV=3	106105	89420.1	86475.5	133429	105749	195549		145936	135186	119442	146417	131894	175033
tr|A0A0G2KAW5|A0A0G2KAW5_RAT;tr|D3Z8C7|D3Z8C7_RAT	1	1	86.74	0.150952	0.254195	1.18265	77587.3	USP1-associated factor 1 OS=Rattus norvegicus OX=10116 GN=Wdr48 PE=1 SV=1	533513	329970	313556	284961	503116	313035		381082	462837	477131	375107	528200	469909
tr|D4ADV8|D4ADV8_RAT	1	1	33.48	0.151318	0.254461	2.68559	78137	Dishevelled segment polarity protein 3 OS=Rattus norvegicus OX=10116 GN=Dvl3 PE=1 SV=2	5058.66	2178.24	10947.8	5689.72	13529.6	5898.41		4890.8	3218.09	24028.4	12180	28015.8	43959.7
tr|A0A0G2K9M4|A0A0G2K9M4_RAT	3	3	115.13	0.151522	0.254461	1.18371	391572	WD repeat and FYVE domain-containing 3 OS=Rattus norvegicus OX=10116 GN=Wdfy3 PE=1 SV=1	95254.3	96174	76501.7	86336.6	90512	107855		87959.7	120075	52336.9	66904.2	78511.7	61080
tr|F1LST0|F1LST0_RAT	5	5	203.41	0.151766	0.254461	1.19849	219652	HEAT repeat-containing 5B OS=Rattus norvegicus OX=10116 GN=Heatr5b PE=1 SV=2	74400	98856.6	102637	83475.5	91009.4	55512.3		88443.1	85294.3	79357.6	118042	113080	122089
P0C2C4|RM10_RAT;tr|D3ZX69|D3ZX69_RAT	2	2	97.94	0.151956	0.254461	1.30915	29940.1	39S ribosomal protein L10, mitochondrial OS=Rattus norvegicus OX=10116 GN=Mrpl10 PE=1 SV=1	303970	198363	252462	299123	194410	142762		351487	118828	166661	143078	128679	153858
tr|A0A159KIH4|A0A159KIH4_RAT	40	1	2108.95	0.151995	0.254461	1.3235	61936.3	Amino acid transporter OS=Rattus norvegicus OX=10116 PE=2 SV=1	910601	1.20052e+06	812374	1.25896e+06	1.55159e+06	2.00917e+06		1.01795e+06	1.28282e+06	1.14831e+06	833703	859352	708445
Q5XIT9|MCCB_RAT	3	3	95.63	0.152042	0.254461	1.21777	61517.2	Methylcrotonoyl-CoA carboxylase beta chain, mitochondrial OS=Rattus norvegicus OX=10116 GN=Mccc2 PE=2 SV=1	183691	99411.8	140187	97356.9	128711	73472.6		111824	149918	125827	160018	166034	166623
Q6AXQ5|PDE12_RAT	1	1	39.23	0.152199	0.254461	1.54446	67176.4	2',5'-phosphodiesterase 12 OS=Rattus norvegicus OX=10116 GN=Pde12 PE=2 SV=1	1.13194e+06	613942	592735	632573	489226	226156		406539	376719	391516	373753	422896	415537
Q9QXJ0|TTL_RAT;tr|G3V8C8|G3V8C8_RAT	2	1	61.7	0.152317	0.254461	1.38649	43118.2	Tubulin--tyrosine ligase OS=Rattus norvegicus OX=10116 GN=Ttl PE=1 SV=1	35147.8	21772.4	22294.1	58917.8	26069.3	11453.1		35974.7	20296.5	45494.5	50097.7	50414.3	41265.4
Q6AYU3|DNJB6_RAT	2	1	80.48	0.152339	0.254461	1.42584	38922.2	DnaJ homolog subfamily B member 6 OS=Rattus norvegicus OX=10116 GN=Dnajb6 PE=1 SV=1	213827	177348	329794	133132	138964	351785		194990	202490	338861	472659	248582	459958
tr|M0R5Q3|M0R5Q3_RAT;tr|M0R920|M0R920_RAT;tr|M0RD63|M0RD63_RAT	1	1	32.12	0.152353	0.254461	1.64693	52418.7	RAN-binding protein 3 OS=Rattus norvegicus OX=10116 GN=Ranbp3 PE=1 SV=2	99577.8	56536.4	61491.2	38225.5	19004.9	33331.7		29490.5	31618.3	24724.6	22913	40959.5	37410.3
tr|F1M8V2|F1M8V2_RAT	3	3	110.28	0.153328	0.25588	1.28413	133300	Ubiquitination factor E4B OS=Rattus norvegicus OX=10116 GN=Ube4b PE=1 SV=3	123021	78809.8	98022.8	96970.7	66244.6	51796.4		68137.4	68575.3	52014.4	56834.5	72706.1	82676.6
Q9Z0U4|GABR1_RAT;tr|Q6MFX8|Q6MFX8_RAT;tr|Q924M0|Q924M0_RAT	6	6	257.91	0.153477	0.255914	1.15315	111534	Gamma-aminobutyric acid type B receptor subunit 1 OS=Rattus norvegicus OX=10116 GN=Gabbr1 PE=1 SV=1	1.18072e+06	1.36575e+06	1.25336e+06	1.10616e+06	1.55764e+06	1.48758e+06		1.32193e+06	1.53865e+06	1.65868e+06	1.16542e+06	1.90105e+06	1.58323e+06
tr|F1MA89|F1MA89_RAT	2	1	75.68	0.153665	0.255914	1.49147	39367.8	Cyclin Y OS=Rattus norvegicus OX=10116 GN=Ccny PE=1 SV=2	401084	194722	195030	209645	198056	89991.8		183320	145243	105709	133565	119145	176950
Q8VHK2|CSKI1_RAT;tr|D3ZE17|D3ZE17_RAT	6	6	194.17	0.153723	0.255914	1.38003	150347	Caskin-1 OS=Rattus norvegicus OX=10116 GN=Caskin1 PE=1 SV=1	451814	435692	480125	443033	324352	185565		454022	646951	119848	148538	136220	175968
Q6DGG9|CAMLG_RAT;tr|A0A1L1WKE8|A0A1L1WKE8_RAT	1	1	42.72	0.154226	0.256506	1.2777	32790.5	Guided entry of tail-anchored proteins factor CAMLG OS=Rattus norvegicus OX=10116 GN=Camlg PE=1 SV=1	339252	270470	421807	354482	310538	190173		358941	272703	237818	160545	186920	259731
Q5BJT1|AN34A_RAT	2	2	47.92	0.15433	0.256506	1.27328	52456.3	Ankyrin repeat domain-containing protein 34A OS=Rattus norvegicus OX=10116 GN=Ankrd34a PE=1 SV=1	122358	92085.2	111201	83835.7	80436.4	91517.7		179431	75074.9	131103	119403	96816	138500
P63088|PP1G_RAT;tr|Q6AYZ4|Q6AYZ4_RAT	13	2	645.7	0.154608	0.256683	1.30347	36983.8	Serine/threonine-protein phosphatase PP1-gamma catalytic subunit OS=Rattus norvegicus OX=10116 GN=Ppp1cc PE=1 SV=1	294484	307455	363397	369346	321911	419244		295884	305936	489644	465534	725924	422877
Q75Q39|TOM70_RAT;tr|R9PXR4|R9PXR4_RAT	16	16	900.95	0.154687	0.256683	1.12961	67445	Mitochondrial import receptor subunit TOM70 OS=Rattus norvegicus OX=10116 GN=Tomm70 PE=1 SV=1	3.54639e+06	3.01915e+06	4.06586e+06	3.95203e+06	2.77818e+06	2.49067e+06		4.11998e+06	3.97541e+06	3.94987e+06	3.48775e+06	3.40902e+06	3.48333e+06
tr|A0A096UWG9|A0A096UWG9_RAT;tr|Q2YDU7|Q2YDU7_RAT	2	2	78.72	0.154929	0.256875	1.26093	63960	Diacylglycerol kinase OS=Rattus norvegicus OX=10116 GN=Dgke PE=3 SV=1	119836	81450.3	152202	101573	136446	91877.4		175030	202699	123499	97609.5	119544	143321
Q4G008|K0930_RAT	1	1	30.8	0.155269	0.257232	1.37751	45958.4	Uncharacterized protein KIAA0930 homolog OS=Rattus norvegicus OX=10116 PE=1 SV=2	10065.4	54500.1	46976.3	43753.7	48968.4	58607.5		62839.9	67533.9	42479.2	66017.9	51947.5	71289.7
Q63604|NTRK2_RAT;tr|A0A0G2K5X6|A0A0G2K5X6_RAT	1	1	28.93	0.155857	0.257834	2.03541	92186.3	BDNF/NT-3 growth factors receptor OS=Rattus norvegicus OX=10116 GN=Ntrk2 PE=1 SV=1	111621	1.04886e+06	1.16944e+06	959672	651373	393717		230293	806383	653929	103516	185348	150166
Q5PPN5|TPPP3_RAT	2	2	77.32	0.155885	0.257834	1.15999	18979.5	Tubulin polymerization-promoting protein family member 3 OS=Rattus norvegicus OX=10116 GN=Tppp3 PE=2 SV=1	195845	239639	216443	212609	239466	316354		310805	313531	289917	274978	198080	260293
P0C2X9|AL4A1_RAT;tr|A0A0G2JUB9|A0A0G2JUB9_RAT;tr|A0A0G2JUT5|A0A0G2JUT5_RAT;tr|A0A0G2JVM0|A0A0G2JVM0_RAT;tr|A0A0G2K9I7|A0A0G2K9I7_RAT;tr|B4F768|B4F768_RAT;tr|Q7TP27|Q7TP27_RAT	5	5	194.43	0.156123	0.258019	1.37908	61868.7	Delta-1-pyrroline-5-carboxylate dehydrogenase, mitochondrial OS=Rattus norvegicus OX=10116 GN=Aldh4a1 PE=1 SV=1	154296	147983	155798	184090	120432	59357.4		113376	127342	94449.2	76091.9	91996.8	92764.6
tr|Q5RKH2|Q5RKH2_RAT	4	4	152.81	0.156677	0.258368	1.31833	42376.4	Galactokinase 1 OS=Rattus norvegicus OX=10116 GN=Galk1 PE=1 SV=1	546711	292057	301241	328551	279900	195242		302646	263456	291200	186534	240339	190195
tr|F1MA36|F1MA36_RAT	47	35	1978.51	0.156682	0.258368	1.13187	271014	Spectrin beta chain OS=Rattus norvegicus OX=10116 GN=Sptbn2 PE=1 SV=2	1.14839e+06	1.34726e+06	1.76077e+06	1.46184e+06	1.52364e+06	1.49941e+06		1.58467e+06	1.96006e+06	1.29319e+06	1.58827e+06	1.73529e+06	1.73255e+06
Q64428|ECHA_RAT	22	21	1263.48	0.156713	0.258368	1.13771	82665	Trifunctional enzyme subunit alpha, mitochondrial OS=Rattus norvegicus OX=10116 GN=Hadha PE=1 SV=2	2.65691e+06	2.67922e+06	3.90751e+06	2.89657e+06	2.52171e+06	1.99608e+06		2.99548e+06	3.31353e+06	3.10507e+06	2.82048e+06	3.60857e+06	3.10888e+06
O35112|CD166_RAT	15	13	641.17	0.157007	0.258601	1.22953	65022.1	CD166 antigen OS=Rattus norvegicus OX=10116 GN=Alcam PE=1 SV=1	5.37136e+06	4.28041e+06	3.44707e+06	3.22814e+06	3.58787e+06	3.52521e+06		5.44865e+06	2.97112e+06	4.27384e+06	5.26132e+06	4.76935e+06	6.09598e+06
tr|A0A0G2K6N2|A0A0G2K6N2_RAT;tr|D3ZN99|D3ZN99_RAT	2	2	60.39	0.157107	0.258601	1.27423	166321	Adhesion G protein-coupled receptor B2 OS=Rattus norvegicus OX=10116 GN=Adgrb2 PE=1 SV=1	152222	142842	202672	138574	110101	71070.3		151975	143208	136685	153636	246751	209405
tr|F1M695|F1M695_RAT	1	1	52.31	0.157247	0.258623	1.4083	27039.9	YjeF N-terminal domain-containing 3 OS=Rattus norvegicus OX=10116 GN=Yjefn3 PE=4 SV=3	102519	106147	170026	62302.7	157046	76356.6		56239.7	131088	47412.5	64008.9	102001	78124.6
P84083|ARF5_RAT	18	2	768.14	0.158466	0.260272	1.10868	20529.7	ADP-ribosylation factor 5 OS=Rattus norvegicus OX=10116 GN=Arf5 PE=1 SV=2	2.36304e+06	1.76667e+06	2.16268e+06	1.71528e+06	1.96566e+06	1.54733e+06		2.02518e+06	1.89699e+06	2.20197e+06	2.28051e+06	2.01522e+06	2.35283e+06
tr|B0BN37|B0BN37_RAT;tr|F1LR76|F1LR76_RAT	1	1	43.36	0.158504	0.260272	1.54022	52468.2	Beta-N-acetylhexosaminidase (Fragment) OS=Rattus norvegicus OX=10116 GN=Hexd PE=2 SV=1	51839.9	31460.4	32616.6	62235.2	278336	78768.6		250737	124416	77409.5	183229	48386.3	140236
O88923|AGRL2_RAT;tr|D3ZBE9|D3ZBE9_RAT;tr|D3ZNG0|D3ZNG0_RAT;tr|F1M7T0|F1M7T0_RAT	4	2	162.01	0.158871	0.260468	1.29815	166728	Adhesion G protein-coupled receptor L2 OS=Rattus norvegicus OX=10116 GN=Adgrl2 PE=1 SV=2	397920	328166	313846	333901	286415	322976		486715	213510	407219	406331	534257	526483
O35092|TI17A_RAT	1	1	31.67	0.158878	0.260468	2.14821	18037.5	Mitochondrial import inner membrane translocase subunit Tim17-A OS=Rattus norvegicus OX=10116 GN=Timm17a PE=2 SV=1	4841.61	39176.8	49555.4	24482	25157.6	70743.3		17638.6	26939.2	60748.2	150275	100079	103943
P31016|DLG4_RAT	32	26	1373.06	0.159029	0.260507	1.21234	80465.4	Disks large homolog 4 OS=Rattus norvegicus OX=10116 GN=Dlg4 PE=1 SV=1	1.28023e+07	8.9132e+06	1.08971e+07	1.18338e+07	6.85849e+06	7.50644e+06		9.31963e+06	8.09244e+06	8.53788e+06	6.75712e+06	8.06393e+06	7.73951e+06
Q99P74|RB27B_RAT	3	1	105.55	0.159409	0.260921	1.37752	24619.9	Ras-related protein Rab-27B OS=Rattus norvegicus OX=10116 GN=Rab27b PE=2 SV=3	8691.52	15137.4	18925.5	19666.7	17083.2	18204.9		21264.9	21554.6	16813.5	17505	41839.1	15619.3
tr|D3ZH41|D3ZH41_RAT	5	5	174.93	0.160396	0.262005	1.23603	36315.8	Cytoskeleton-associated protein 4 OS=Rattus norvegicus OX=10116 GN=Ckap4 PE=1 SV=2	413072	503094	664472	455120	672136	630863		454344	585745	247031	413598	468285	532195
tr|A0A0G2JU96|A0A0G2JU96_RAT;tr|A0A0G2JUA5|A0A0G2JUA5_RAT	2	2	64.05	0.16043	0.262005	1.41067	571866	AHNAK nucleoprotein OS=Rattus norvegicus OX=10116 GN=Ahnak PE=1 SV=1	62386.7	159801	124036	126615	152153	201022		161775	151534	56796.3	81119.4	74605.1	59717.5
O70593|SGTA_RAT	3	3	159.41	0.160456	0.262005	1.16194	34157.2	Small glutamine-rich tetratricopeptide repeat-containing protein alpha OS=Rattus norvegicus OX=10116 GN=Sgta PE=1 SV=1	267306	248633	276733	242921	300946	192098		285897	301149	224289	392345	281095	291415
Q505J6|GHC2_RAT	7	5	243.72	0.160764	0.262232	1.40795	34170.1	Mitochondrial glutamate carrier 2 OS=Rattus norvegicus OX=10116 GN=Slc25a18 PE=2 SV=2	376074	236372	297531	265318	262497	105512		147852	212144	192246	158168	165645	220080
Q6AYK6|CYBP_RAT	5	4	137.12	0.160851	0.262232	1.39873	26541.2	Calcyclin-binding protein OS=Rattus norvegicus OX=10116 GN=Cacybp PE=1 SV=1	704184	635950	659435	658956	489891	1.37731e+06		702463	537059	1.52369e+06	1.02164e+06	1.37747e+06	1.16793e+06
tr|A0A0G2JYM3|A0A0G2JYM3_RAT;tr|G3V8F7|G3V8F7_RAT;tr|Q4G038|Q4G038_RAT	1	1	22.59	0.161896	0.263725	1.23284	51737.6	ADP-ribosylation factor-binding protein GGA2-like OS=Rattus norvegicus OX=10116 GN=LOC103694867 PE=4 SV=1	70711.7	112923	144844	68033.2	125135	98880.8		140106	144781	94363.4	105189	116927	163647
P62193|PRS4_RAT	6	6	328.55	0.162034	0.26374	1.18926	49184.6	26S proteasome regulatory subunit 4 OS=Rattus norvegicus OX=10116 GN=Psmc1 PE=1 SV=1	834478	1.65781e+06	1.704e+06	1.04989e+06	1.39953e+06	1.2727e+06		1.58488e+06	1.54276e+06	1.32573e+06	1.30506e+06	1.93954e+06	1.71904e+06
Q63768|CRK_RAT	6	6	236.74	0.162217	0.263829	1.08735	33844.7	Adapter molecule crk OS=Rattus norvegicus OX=10116 GN=Crk PE=1 SV=1	255564	248508	217448	259901	238647	318725		287208	250074	280126	263946	291716	300142
tr|B2RYS8|B2RYS8_RAT	8	8	322.39	0.163349	0.265459	1.24908	21958.9	NADH dehydrogenase [ubiquinone] 1 beta subcomplex subunit 8, mitochondrial OS=Rattus norvegicus OX=10116 GN=Ndufb8 PE=1 SV=1	1.85322e+06	1.34485e+06	1.67075e+06	2.14385e+06	1.74114e+06	951753		1.40755e+06	1.50304e+06	1.21468e+06	989784	1.23708e+06	1.418e+06
tr|B5DFL9|B5DFL9_RAT	7	7	314.09	0.163656	0.265747	1.1337	79421.4	SEC14 and spectrin domain-containing 1 OS=Rattus norvegicus OX=10116 GN=Sestd1 PE=1 SV=1	1.98308e+06	1.61864e+06	2.05216e+06	1.43004e+06	1.87874e+06	1.27223e+06		1.73547e+06	1.72424e+06	1.88204e+06	1.88613e+06	2.10474e+06	2.27065e+06
Q6IN33|RCAN1_RAT	1	1	21.95	0.164262	0.266404	1.60672	22947.9	Calcipressin-1 OS=Rattus norvegicus OX=10116 GN=Rcan1 PE=2 SV=1	230955	70077.4	61102.3	77211.7	61593.5	57481.4		63813.8	50084.6	61257.3	68020	43849.6	60528.1
Q9JJP9|UBQL1_RAT;tr|A0A140TAI1|A0A140TAI1_RAT	3	2	123.2	0.164483	0.266404	1.34936	62071.6	Ubiquilin-1 OS=Rattus norvegicus OX=10116 GN=Ubqln1 PE=1 SV=1	162827	58464.9	82440.2	75682.3	94888.2	79204.4		88860.5	63301.3	74346.8	39178	87678.5	56833.8
P29995|ITPR2_RAT;tr|Q6W3E4|Q6W3E4_RAT	5	1	147.59	0.164932	0.266404	2.10458	307057	Inositol 1,4,5-trisphosphate receptor type 2 OS=Rattus norvegicus OX=10116 GN=Itpr2 PE=1 SV=1	3015.52	1756.6	1288.94	1152.55	727.537	961.716		824.137	810.378	4449.32	5363.53	3822.26	3467.18
tr|D3ZZU4|D3ZZU4_RAT	2	2	71.12	0.164944	0.266404	2.0264	19587.4	Transmembrane protein 160 OS=Rattus norvegicus OX=10116 GN=Tmem160 PE=1 SV=1	27059.7	24685.8	27649.7	29789.8	16898.1	57157.3		15520.2	19719.9	70136.8	93562.8	91043.9	81335.6
tr|B5DF03|B5DF03_RAT;tr|G3V6L9|G3V6L9_RAT	1	1	29.78	0.165079	0.266404	1.41468	24834.4	Peptidylprolyl isomerase (Fragment) OS=Rattus norvegicus OX=10116 GN=Fkbp3 PE=2 SV=1	9646.43	22256.5	25934	45684.3	31201	46345.4		29963.5	24568.2	36888.9	56176.4	50979.7	57575.2
Q10836|TRHDE_RAT;tr|G3V6Q2|G3V6Q2_RAT	1	1	27.01	0.165122	0.266404	1.66875	117287	Thyrotropin-releasing hormone-degrading ectoenzyme OS=Rattus norvegicus OX=10116 GN=Trhde PE=1 SV=1	186387	66007.7	64233.7	92655.7	66521.1	34182.8		51269	42949.5	59175.1	45864.9	91964.2	14387.6
tr|D3ZEI4|D3ZEI4_RAT	5	5	268.3	0.165195	0.266404	1.24165	46529	Hepatic and glial cell adhesion molecule OS=Rattus norvegicus OX=10116 GN=Hepacam PE=1 SV=2	2.52537e+06	1.71165e+06	1.64771e+06	1.82315e+06	1.13584e+06	1.30204e+06		1.38845e+06	1.79e+06	1.33722e+06	1.1709e+06	1.25436e+06	1.23024e+06
tr|F1LQI6|F1LQI6_RAT	1	1	50.22	0.165231	0.266404	1.22191	89094.7	Zyg-11-related, cell cycle regulator OS=Rattus norvegicus OX=10116 GN=Zer1 PE=1 SV=1	34574.6	90769.6	86617.1	48228.3	77541	63394.9		91285.9	68619.8	69510.5	76848.6	95404.6	88468.5
P21670|PSA4_RAT	8	7	329.26	0.165233	0.266404	1.7362	29497.8	Proteasome subunit alpha type-4 OS=Rattus norvegicus OX=10116 GN=Psma4 PE=1 SV=1	3.32052e+06	1.25513e+06	854533	678436	746453	777032		735995	756777	626863	750251	687327	838642
Q5U1Z2|TPPC3_RAT	1	1	20.39	0.165661	0.266743	1.14974	20302.1	Trafficking protein particle complex subunit 3 OS=Rattus norvegicus OX=10116 GN=Trappc3 PE=2 SV=1	202403	227410	168261	199273	243627	262611		193823	177569	147488	210381	169656	234895
tr|F1M7N7|F1M7N7_RAT	3	2	111.78	0.165704	0.266743	1.36587	83168.7	Ribosomal protein S6 kinase OS=Rattus norvegicus OX=10116 GN=Rps6ka2 PE=3 SV=2	25221.2	18911	15117.9	25189.2	40621.2	20949.3		42437.1	16448.6	40223.5	42094.7	25010.8	33215.4
Q6IFU8|K1C17_RAT	5	1	185.61	0.16638	0.267395	5.44703	48122.8	Keratin, type I cytoskeletal 17 OS=Rattus norvegicus OX=10116 GN=Krt17 PE=1 SV=1	88687.2	80585.1	55197.5	52956.8	54789.5	53854.9		1.66703e+06	84546.1	48421.7	83234.3	93863.7	125841
P0CAX5|OPHN1_RAT	1	1	44.66	0.1665	0.267395	3.60206	91838.9	Oligophrenin-1 OS=Rattus norvegicus OX=10116 GN=Ophn1 PE=1 SV=1	21364.8	0	33.0362	894.582	26299.8	16233.1		0	4288.03	0	0	13708.7	0.0300406
D3Z8E6|CAMP1_RAT	4	4	167.2	0.166539	0.267395	1.42907	178524	Calmodulin-regulated spectrin-associated protein 1 OS=Rattus norvegicus OX=10116 GN=Camsap1 PE=1 SV=2	68877.4	168506	168128	185466	163080	88730.4		369553	234971	151306	164981	162722	120869
tr|M0R809|M0R809_RAT;tr|O35357|O35357_RAT	1	1	41.61	0.166758	0.267395	1.19696	8404.73	Guanine nucleotide-binding protein subunit gamma OS=Rattus norvegicus OX=10116 GN=Gng4 PE=3 SV=1	1.49512e+06	1.93877e+06	1.51488e+06	1.84533e+06	1.69956e+06	2.44319e+06		1.50735e+06	1.53094e+06	1.56769e+06	1.03157e+06	2.25799e+06	1.24168e+06
tr|F1M471|F1M471_RAT	3	3	164.61	0.166763	0.267395	1.15567	70130.3	EPM2A-interacting protein 1 OS=Rattus norvegicus OX=10116 GN=Epm2aip1 PE=1 SV=3	675413	830869	809119	625837	967891	660122		965154	1.14731e+06	757108	728469	833527	848968
tr|A0A0G2JTL4|A0A0G2JTL4_RAT;tr|Q63116|Q63116_RAT	2	2	68.56	0.167157	0.267818	1.52327	108956	Mast/stem cell growth factor receptor OS=Rattus norvegicus OX=10116 GN=Kit PE=1 SV=1	206178	184085	125008	136728	92735.9	42291.4		201361	350522	231881	139710	88423.8	186959
P31977|EZRI_RAT;tr|A0A0G2K890|A0A0G2K890_RAT	9	7	352.63	0.167363	0.267937	1.18593	69390.9	Ezrin OS=Rattus norvegicus OX=10116 GN=Ezr PE=1 SV=3	1.17014e+06	1.65019e+06	1.5134e+06	1.10897e+06	1.97854e+06	1.07906e+06		1.41356e+06	1.91823e+06	1.37435e+06	1.49522e+06	1.7936e+06	2.08583e+06
Q5PQN1|HERC4_RAT	1	1	34.52	0.167743	0.268135	6.32502	118540	Probable E3 ubiquitin-protein ligase HERC4 OS=Rattus norvegicus OX=10116 GN=Herc4 PE=2 SV=1	249.97	2224.7	1170.46	985.244	157.579	2062.73		8326.12	1064.49	15815.9	17282.7	366.525	474.971
tr|Q5RJK6|Q5RJK6_RAT	1	1	58.97	0.167861	0.268135	1.28264	43359.3	Inositol polyphosphate-1-phosphatase OS=Rattus norvegicus OX=10116 GN=Inpp1 PE=1 SV=1	188120	378022	241669	290590	492077	182928		436921	391004	240248	301644	417066	487758
A7VJC2|ROA2_RAT;tr|F1LM82|F1LM82_RAT;tr|F1LNF1|F1LNF1_RAT	2	2	78.37	0.16792	0.268135	1.15438	37477.8	Heterogeneous nuclear ribonucleoproteins A2/B1 OS=Rattus norvegicus OX=10116 GN=Hnrnpa2b1 PE=1 SV=1	317842	423691	392648	227830	212709	286287		382964	359859	377505	335357	365962	326656
P63324|RS12_RAT;tr|D3ZHB3|D3ZHB3_RAT;tr|Q6PDW1|Q6PDW1_RAT	1	1	105.98	0.168011	0.268135	1.20513	14524.9	40S ribosomal protein S12 OS=Rattus norvegicus OX=10116 GN=Rps12 PE=1 SV=2	203074	294344	278591	215032	357357	307093		261383	367207	246751	315882	375702	428159
Q5XIU9|PGRC2_RAT	1	1	49.41	0.168764	0.269127	1.50645	23403.2	Membrane-associated progesterone receptor component 2 OS=Rattus norvegicus OX=10116 GN=Pgrmc2 PE=1 SV=1	661023	247689	335196	588113	191753	335848		430405	304405	299717	223321	161891	146607
Q9EP80|PICK1_RAT;tr|Q6GQQ2|Q6GQQ2_RAT	1	1	41.77	0.169116	0.26948	1.21774	46606.1	PRKCA-binding protein OS=Rattus norvegicus OX=10116 GN=Pick1 PE=1 SV=1	287619	152144	164457	220814	152680	155016		145159	162796	176333	142412	137104	166390
Q7TP48|APMAP_RAT;tr|A0A0G2K6G2|A0A0G2K6G2_RAT	8	7	376.56	0.169597	0.269527	1.30003	42062.5	Adipocyte plasma membrane-associated protein OS=Rattus norvegicus OX=10116 GN=Apmap PE=2 SV=2	974992	614362	686241	718521	754520	354149		566063	671708	475819	382395	534823	525118
Q5BJT7|CCD93_RAT	1	1	34.8	0.169867	0.269527	1.21755	72635.9	Coiled-coil domain-containing protein 93 OS=Rattus norvegicus OX=10116 GN=Ccdc93 PE=1 SV=1	154505	298709	246705	282698	240029	180249		211232	187437	205433	144996	208618	194509
Q4KM45|CT027_RAT	1	1	37.57	0.17015	0.269527	1.30135	19456.2	UPF0687 protein C20orf27 homolog OS=Rattus norvegicus OX=10116 PE=2 SV=1	310717	268508	232370	228938	248675	188449		349705	183009	476899	306107	237894	369334
tr|F1M9G9|F1M9G9_RAT	19	1	848.59	0.170329	0.269527	1.11086	220895	Sodium channel protein OS=Rattus norvegicus OX=10116 GN=Scn2a PE=1 SV=3	957124	863365	821720	813743	843943	603747		1.02456e+06	808342	984131	832292	851511	946442
P04775|SCN2A_RAT	21	2	942.96	0.170329	0.269527	1.11086	227872	Sodium channel protein type 2 subunit alpha OS=Rattus norvegicus OX=10116 GN=Scn2a PE=1 SV=1	1.57389e+06	1.41972e+06	1.35124e+06	1.33812e+06	1.38778e+06	992801		1.68478e+06	1.32924e+06	1.6183e+06	1.36862e+06	1.40022e+06	1.55633e+06
P32089|TXTP_RAT	6	5	312.87	0.170409	0.269527	1.31397	33835.4	Tricarboxylate transport protein, mitochondrial OS=Rattus norvegicus OX=10116 GN=Slc25a1 PE=1 SV=1	2.32214e+06	1.09959e+06	1.44816e+06	1.66388e+06	1.04839e+06	966044		1.0924e+06	786308	1.57466e+06	1.18409e+06	972584	895579
P07632|SODC_RAT;tr|Q6LDS4|Q6LDS4_RAT	10	10	443.66	0.17044	0.269527	1.57603	15911.6	Superoxide dismutase [Cu-Zn] OS=Rattus norvegicus OX=10116 GN=Sod1 PE=1 SV=2	2.56138e+06	1.93299e+06	1.79371e+06	1.91449e+06	1.13322e+06	3.51051e+06		1.84173e+06	1.55818e+06	5.00247e+06	2.22504e+06	5.01105e+06	4.60765e+06
Q8K3F3|PP14B_RAT	1	1	72.19	0.170478	0.269527	1.43434	15957	Protein phosphatase 1 regulatory subunit 14B OS=Rattus norvegicus OX=10116 GN=Ppp1r14b PE=2 SV=1	272164	182247	156367	169776	327747	131288		518033	410836	178288	194373	248264	228194
tr|A0A0G2JVL3|A0A0G2JVL3_RAT;tr|D3ZL30|D3ZL30_RAT	5	4	136.89	0.170509	0.269527	1.48679	144953	Non-specific serine/threonine protein kinase OS=Rattus norvegicus OX=10116 GN=Mast3 PE=1 SV=1	291439	107296	88626	115236	91985.5	86738.2		84997.8	91390.2	114674	60681.7	76553.7	97212.3
P53987|MOT1_RAT	4	4	162.38	0.170529	0.269527	1.35414	53238.3	Monocarboxylate transporter 1 OS=Rattus norvegicus OX=10116 GN=Slc16a1 PE=1 SV=1	222128	134916	93418.8	157467	122029	236550		70493.7	84296.9	141668	164990	138285	114012
tr|D3ZRN3|D3ZRN3_RAT	19	3	714.29	0.170595	0.269527	1.17977	41963.1	Actin, beta-like 2 OS=Rattus norvegicus OX=10116 GN=Actbl2 PE=1 SV=1	564032	690084	713198	918274	880886	1.02994e+06		682654	772087	568127	720551	610399	711737
tr|F1M9W9|F1M9W9_RAT	1	1	44.33	0.170844	0.269713	1.48772	160349	Similar to TRS85 homolog (Predicted) OS=Rattus norvegicus OX=10116 GN=Trappc8 PE=1 SV=2	309736	164739	171053	190478	137681	68041.5		128510	87802.8	134627	104014	122457	122805
Q5PQN7|LZIC_RAT	2	2	117.04	0.171169	0.270017	1.24888	21394.4	Protein LZIC OS=Rattus norvegicus OX=10116 GN=Lzic PE=2 SV=1	85779.9	164837	168407	127884	238835	213411		246156	271518	193164	173626	154575	208784
tr|C0IXW5|C0IXW5_RAT;tr|C0IXW6|C0IXW6_RAT	8	8	261.36	0.172188	0.271285	1.11365	338374	Furry-like protein OS=Rattus norvegicus OX=10116 GN=Fry PE=2 SV=1	245849	283626	302920	244350	251026	198240		339400	250021	255040	275343	278757	300877
P60203|MYPR_RAT;tr|A0A097BVK2|A0A097BVK2_RAT	1	1	29.44	0.17225	0.271285	1.96124	30077.2	Myelin proteolipid protein OS=Rattus norvegicus OX=10116 GN=Plp1 PE=1 SV=2	6.35651e+06	4.73165e+06	2.28389e+06	1.82904e+06	885382	1.40708e+06		1.35872e+06	1.79053e+06	1.81256e+06	1.52866e+06	1.02012e+06	1.40907e+06
tr|A0A0U1RRQ1|A0A0U1RRQ1_RAT;tr|B4F7B9|B4F7B9_RAT;tr|G3V9S6|G3V9S6_RAT	1	1	63.15	0.17237	0.271285	1.38892	7692.06	Complex I-MWFE OS=Rattus norvegicus OX=10116 GN=Ndufa1 PE=1 SV=1	37017	44603.7	57266.6	71148	46922.2	22114.6		33983.1	55684.8	21452	38599.8	27308.3	23899.6
F1LNI5|PPM1G_RAT;tr|A0A0H2UHT5|A0A0H2UHT5_RAT;tr|Q8K3W9|Q8K3W9_RAT	1	1	21.47	0.172706	0.271604	1.22492	58743.2	Protein phosphatase 1G OS=Rattus norvegicus OX=10116 GN=Ppm1g PE=1 SV=2	213333	304192	376726	365524	332935	403474		215890	344992	200818	371537	289335	207075
B2GUZ5|CAZA1_RAT	6	5	253.26	0.173223	0.272207	1.08309	32909.8	F-actin-capping protein subunit alpha-1 OS=Rattus norvegicus OX=10116 GN=Capza1 PE=1 SV=1	883048	851859	851860	859469	700689	831545		761325	853614	1.01626e+06	911982	965316	883631
tr|A0A0G2K261|A0A0G2K261_RAT	6	5	281.31	0.173544	0.272502	1.154	112677	Isoleucyl-tRNA synthetase OS=Rattus norvegicus OX=10116 GN=Iars2 PE=1 SV=1	264223	222315	235329	237235	216846	235072		235834	191724	281098	268217	332613	318824
Q62881|NOL3_RAT;tr|G3V7Z3|G3V7Z3_RAT	1	1	55.13	0.173772	0.272652	1.20944	24576.6	Nucleolar protein 3 OS=Rattus norvegicus OX=10116 GN=Nol3 PE=1 SV=1	47031.7	80208.2	65809.2	59340.8	94654.8	81810.2		73412.7	87652.8	86268.3	60914.9	103156	107269
Q05764|ADDB_RAT;tr|F8WFS9|F8WFS9_RAT	12	10	558.81	0.174445	0.273498	1.63117	80592.7	Beta-adducin OS=Rattus norvegicus OX=10116 GN=Add2 PE=1 SV=4	1.13213e+07	5.48662e+06	4.11327e+06	3.40731e+06	2.76264e+06	2.37604e+06		3.33471e+06	2.75845e+06	3.27051e+06	2.57071e+06	3.55308e+06	2.57756e+06
tr|Q6AZ33|Q6AZ33_RAT	7	7	280.69	0.174933	0.273854	1.26254	33507.5	Biliverdin reductase A OS=Rattus norvegicus OX=10116 GN=Blvra PE=1 SV=1	587486	410670	340357	376562	329633	161194		484206	433273	616851	371672	355356	523684
P08081|CLCA_RAT	11	11	515.31	0.17494	0.273854	1.13383	26980.5	Clathrin light chain A OS=Rattus norvegicus OX=10116 GN=Clta PE=1 SV=1	2.54156e+06	2.25099e+06	1.77222e+06	2.04537e+06	2.73458e+06	1.86373e+06		2.76179e+06	2.14692e+06	2.37314e+06	2.09823e+06	2.75547e+06	2.84061e+06
tr|D4A7R0|D4A7R0_RAT	1	1	25.09	0.175166	0.273854	1.32358	74652.3	Signal recognition particle subunit SRP72 OS=Rattus norvegicus OX=10116 GN=LOC108348180 PE=1 SV=2	21536.6	30118.9	34820.9	47573	24342.1	22821.3		59070.2	21734.4	6979.73	17220.9	8009.1	23896.9
P84076|HPCA_RAT	8	2	370.48	0.175207	0.273854	1.16841	22427.4	Neuron-specific calcium-binding protein hippocalcin OS=Rattus norvegicus OX=10116 GN=Hpca PE=1 SV=2	3.21754e+06	4.019e+06	2.44953e+06	3.3907e+06	4.20532e+06	4.52434e+06		3.57569e+06	4.90202e+06	3.98001e+06	5.29751e+06	3.61234e+06	4.11117e+06
tr|Q3KRC3|Q3KRC3_RAT	3	2	92.76	0.175439	0.2739	1.33345	69657	SRP receptor subunit alpha OS=Rattus norvegicus OX=10116 GN=Srpra PE=1 SV=1	216690	138308	194330	183715	173337	80273.5		167879	143320	94286.7	78666.4	120946	134827
P50878|RL4_RAT;tr|Q6P3V9|Q6P3V9_RAT	3	3	83.47	0.175552	0.2739	1.69794	47256.9	60S ribosomal protein L4 OS=Rattus norvegicus OX=10116 GN=Rpl4 PE=1 SV=3	401816	212009	219841	182894	75878.4	94911.9		107502	109245	182787	42311.9	128010	129432
B2RZ37|REEP5_RAT	2	1	62.34	0.17594	0.2739	1.15739	21431	Receptor expression-enhancing protein 5 OS=Rattus norvegicus OX=10116 GN=Reep5 PE=1 SV=1	534474	647705	635856	534733	443683	738748		566275	555474	457102	605900	400379	469317
P07335|KCRB_RAT	48	39	2551.36	0.176049	0.2739	1.12977	42725.3	Creatine kinase B-type OS=Rattus norvegicus OX=10116 GN=Ckb PE=1 SV=2	3.61076e+07	4.68389e+07	2.84467e+07	2.69331e+07	3.17928e+07	4.02865e+07		3.48621e+07	3.74628e+07	3.79549e+07	4.4706e+07	3.97395e+07	4.29853e+07
Q8CGU6|NICA_RAT;tr|B3DM90|B3DM90_RAT	5	5	305.09	0.176076	0.2739	1.134	78399.9	Nicastrin OS=Rattus norvegicus OX=10116 GN=Ncstn PE=1 SV=1	820479	514642	578527	506054	651475	444690		737799	651906	585411	664080	604052	743731
P60570|PANX1_RAT	5	5	358.49	0.17617	0.2739	1.22399	48073.2	Pannexin-1 OS=Rattus norvegicus OX=10116 GN=Panx1 PE=1 SV=1	406327	390712	482103	354840	391242	261602		635035	313393	374279	488671	454272	533413
Q9R0E0|CEGT_RAT	1	1	50.77	0.176307	0.2739	1.25091	44822.6	Ceramide glucosyltransferase OS=Rattus norvegicus OX=10116 GN=Ugcg PE=1 SV=1	293744	374295	295211	153831	243970	187127		349123	216602	285621	314607	315377	455305
Q63416|ITIH3_RAT;tr|D3ZBS2|D3ZBS2_RAT	1	1	39.24	0.176381	0.2739	1.40139	99097.6	Inter-alpha-trypsin inhibitor heavy chain H3 OS=Rattus norvegicus OX=10116 GN=Itih3 PE=2 SV=1	160061	113845	88670.2	120697	104910	46483		69397.6	56927.2	63857.5	44312.8	126150	92237.4
P62944|AP2B1_RAT;tr|Q3ZB97|Q3ZB97_RAT	78	63	3945.74	0.176442	0.2739	1.13979	104553	AP-2 complex subunit beta OS=Rattus norvegicus OX=10116 GN=Ap2b1 PE=1 SV=1	2.09422e+07	2.00576e+07	2.7649e+07	2.74034e+07	2.58393e+07	1.93311e+07		2.26283e+07	2.37189e+07	3.02321e+07	3.13073e+07	2.9864e+07	2.32134e+07
tr|A0A096MJ90|A0A096MJ90_RAT;tr|B5DFM3|B5DFM3_RAT;tr|F1LNW6|F1LNW6_RAT	4	4	252.12	0.176675	0.274054	1.35066	13181.2	Lymphocyte antigen 6 family member H (Fragment) OS=Rattus norvegicus OX=10116 GN=Ly6h PE=4 SV=6	455657	222857	246957	174068	441713	473273		435459	224702	406211	535547	547245	571775
tr|B4F772|B4F772_RAT;tr|F7F2F3|F7F2F3_RAT	11	11	433.8	0.176871	0.27415	1.16406	94220.9	Heat shock 70kDa protein 4-like (Predicted), isoform CRA_b OS=Rattus norvegicus OX=10116 GN=Hspa4l PE=1 SV=1	1.44084e+06	2.62162e+06	2.82441e+06	2.7999e+06	2.9946e+06	2.56382e+06		2.93494e+06	3.48707e+06	3.17529e+06	2.89997e+06	2.63483e+06	2.61419e+06
tr|F1LUT4|F1LUT4_RAT	21	20	884.14	0.17741	0.274592	1.23139	110954	Phospholipid-transporting ATPase OS=Rattus norvegicus OX=10116 GN=Atp8a1 PE=1 SV=3	372200	616329	529759	501250	524401	847745		780013	879361	876788	550993	536615	552714
tr|A0A0G2JYZ1|A0A0G2JYZ1_RAT	3	1	74.84	0.177424	0.274592	1.93211	136431	Tau tubulin kinase 2 OS=Rattus norvegicus OX=10116 GN=Ttbk2 PE=1 SV=1	37124.1	9832.24	9095.36	8581.03	23538.1	5458.6		8760.94	10274.3	3756.29	9457.3	7553.44	8657.37
P97846|CNTP1_RAT	21	18	774.42	0.177746	0.274882	1.14977	155868	Contactin-associated protein 1 OS=Rattus norvegicus OX=10116 GN=Cntnap1 PE=1 SV=1	1.57773e+06	1.25437e+06	1.07164e+06	1.42664e+06	971717	1.31685e+06		1.16492e+06	1.37318e+06	1.02906e+06	1.14071e+06	936798	981822
tr|Q32Q54|Q32Q54_RAT	1	1	40.23	0.17791	0.274928	1.21308	34546.1	RCG37273, isoform CRA_a OS=Rattus norvegicus OX=10116 GN=Uqcc1 PE=1 SV=1	49639.4	74225	79566.2	56325	94183.9	29904.2		81707.5	88766.6	65675.6	73353.5	72956.5	83173.4
tr|F1LP57|F1LP57_RAT;tr|Q4KSH6|Q4KSH6_RAT;tr|S4VP54|S4VP54_RAT	3	3	197.61	0.178161	0.275107	1.40109	42397.8	Mitogen-activated protein kinase kinase 4 OS=Rattus norvegicus OX=10116 GN=Map2k4 PE=1 SV=3	850674	283108	323408	467530	383346	289126		426869	252220	355586	269452	278893	270672
tr|D4A9D6|D4A9D6_RAT	1	1	37.67	0.178704	0.275705	1.93059	131731	DEAH box protein 9 OS=Rattus norvegicus OX=10116 GN=Dhx9 PE=1 SV=1	87829.7	56872.8	71629.7	23893.3	20719.6	14267.8		32854.4	23399.9	21915.6	17307.6	25584.6	21492
Q63881|KCND2_RAT	6	5	253.05	0.179073	0.275705	1.15292	70548.6	Potassium voltage-gated channel subfamily D member 2 OS=Rattus norvegicus OX=10116 GN=Kcnd2 PE=1 SV=1	1.36972e+06	1.40255e+06	885735	1.14273e+06	1.04364e+06	799414		1.61259e+06	1.18567e+06	1.35442e+06	1.21489e+06	1.12289e+06	1.16929e+06
Q5M7W7|SYPM_RAT	1	1	29.61	0.179094	0.275705	1.2359	53332.8	Probable proline--tRNA ligase, mitochondrial OS=Rattus norvegicus OX=10116 GN=Pars2 PE=2 SV=1	26389.2	14058.3	29444.4	24902.2	22879.8	22363.2		20104.6	25764.1	21856.7	18113.9	14389.7	13078.8
tr|Q3MIE9|Q3MIE9_RAT	4	4	176.56	0.179287	0.275705	1.33267	41310.3	Spermine synthase OS=Rattus norvegicus OX=10116 GN=Sms PE=1 SV=1	260827	348414	386826	313206	465075	195332		486599	403364	240359	131097	88978.8	127595
Q6IRE4|TS101_RAT	3	3	106.8	0.179304	0.275705	1.12704	44077.6	Tumor susceptibility gene 101 protein OS=Rattus norvegicus OX=10116 GN=Tsg101 PE=1 SV=1	340064	321750	334178	301402	267535	215844		274675	265911	253885	267720	234896	282957
tr|D3ZJ86|D3ZJ86_RAT	3	3	93.63	0.179356	0.275705	1.24587	79837.4	Sodium/hydrogen exchanger OS=Rattus norvegicus OX=10116 GN=Slc9a6 PE=1 SV=2	192810	204765	227718	169674	102756	132359		255489	252278	199776	249919	133750	192132
P08485|ACM4_RAT	1	1	22.34	0.180125	0.276576	1.91774	52929	Muscarinic acetylcholine receptor M4 OS=Rattus norvegicus OX=10116 GN=Chrm4 PE=1 SV=1	0	17127	3163.42	4047.96	2426.31	40710.4		28596.9	5469.48	27312.5	45344.1	13015.5	9661.21
Q99068|AMRP_RAT	2	2	70.57	0.180194	0.276576	2.43926	42031.8	Alpha-2-macroglobulin receptor-associated protein OS=Rattus norvegicus OX=10116 GN=Lrpap1 PE=1 SV=2	72706.8	40383.4	49099.7	51403.3	41935.8	733268		62290.7	38403	977943	138581	734576	460139
P35427|RL13A_RAT;tr|Q5RK10|Q5RK10_RAT	2	2	76.76	0.180778	0.277265	1.16476	23476.2	60S ribosomal protein L13a OS=Rattus norvegicus OX=10116 GN=Rpl13a PE=1 SV=2	204007	382566	339507	222849	213897	304447		355848	350553	277018	359503	331978	267069
tr|Q3B7V5|Q3B7V5_RAT	9	1	389.81	0.181108	0.277563	1.70014	24085.3	RAB2B, member RAS oncogene family OS=Rattus norvegicus OX=10116 GN=Rab2b PE=1 SV=1	102014	42183.5	38758.2	45872.6	33850.8	114399		44657.7	34373.8	130328	128046	144433	159249
Q6P7P5|BZW1_RAT	3	3	111.4	0.181428	0.277846	1.13376	48043.3	Basic leucine zipper and W2 domain-containing protein 1 OS=Rattus norvegicus OX=10116 GN=Bzw1 PE=1 SV=1	302997	218213	216247	215737	233424	268885		213005	169808	178392	252433	217181	252961
tr|D4A197|D4A197_RAT	3	3	145.08	0.181627	0.277942	1.20144	18815.8	Methylmalonyl CoA epimerase OS=Rattus norvegicus OX=10116 GN=Mcee PE=1 SV=1	128493	198476	322418	243765	171162	170871		186983	285821	275991	261013	203915	270273
P23978|SC6A1_RAT	11	10	389.44	0.181941	0.278215	1.13978	67001.5	Sodium- and chloride-dependent GABA transporter 1 OS=Rattus norvegicus OX=10116 GN=Slc6a1 PE=1 SV=1	2.07707e+06	2.11516e+06	1.85548e+06	1.87237e+06	1.93902e+06	2.97161e+06		2.26536e+06	3.15821e+06	2.00705e+06	2.35416e+06	2.41608e+06	2.42328e+06
D3ZN43|NDUF6_RAT;tr|A0A0H2UI06|A0A0H2UI06_RAT	2	2	85.7	0.182615	0.279027	1.2211	38515.4	NADH dehydrogenase (ubiquinone) complex I, assembly factor 6 OS=Rattus norvegicus OX=10116 GN=Ndufaf6 PE=3 SV=1	88311.8	63388	90109.6	112939	55584.1	29110.8		98377.8	91906.8	86256	86148.7	87059	86854.7
tr|D3ZSA9|D3ZSA9_RAT	14	14	655.13	0.182745	0.279027	1.20781	133443	Nodal modulator 1 OS=Rattus norvegicus OX=10116 GN=Nomo1 PE=1 SV=1	1.32899e+06	863629	1.05806e+06	944497	838173	709220		770887	612020	678439	591422	1.13635e+06	965400
Q9Z339|GSTO1_RAT;tr|B6DYQ5|B6DYQ5_RAT;tr|Q6AXR6|Q6AXR6_RAT	10	9	363.41	0.183096	0.279355	1.12612	27668.9	Glutathione S-transferase omega-1 OS=Rattus norvegicus OX=10116 GN=Gsto1 PE=1 SV=2	471374	625837	472923	576918	554594	479453		685994	543151	509986	506550	607047	729576
F1M3L7|EPS8_RAT	2	2	62	0.183795	0.280164	1.67471	91928.5	Epidermal growth factor receptor kinase substrate 8 OS=Rattus norvegicus OX=10116 GN=Eps8 PE=1 SV=2	716.481	18055.7	27319.3	28895.7	31389.1	14254.7		36265.9	53144.7	29195.1	14003.3	28821.9	40590.3
P54282|CAC1A_RAT;tr|A0A0G2JXK1|A0A0G2JXK1_RAT	2	2	73.44	0.1839	0.280164	1.34713	251525	Voltage-dependent P/Q-type calcium channel subunit alpha-1A OS=Rattus norvegicus OX=10116 GN=Cacna1a PE=1 SV=1	112869	240500	211974	248997	233948	316466		242997	262253	83202.1	147304	180775	96556.3
tr|B2RZ96|B2RZ96_RAT	1	1	28.65	0.184165	0.280182	1.65662	27166	LOC689226 protein OS=Rattus norvegicus OX=10116 GN=Ube2r2 PE=1 SV=1	853067	272992	403567	261106	257503	145790		210818	255877	272893	171966	195457	217390
Q9Z2F5|CTBP1_RAT;tr|A0A0H2UI20|A0A0H2UI20_RAT;tr|F7FG31|F7FG31_RAT;tr|Q6AZ26|Q6AZ26_RAT	8	7	490.88	0.184186	0.280182	1.13865	46628.2	C-terminal-binding protein 1 OS=Rattus norvegicus OX=10116 GN=Ctbp1 PE=1 SV=3	2.09042e+06	2.09349e+06	2.29355e+06	2.35059e+06	1.99222e+06	1.41981e+06		2.01101e+06	2.46077e+06	2.34395e+06	2.15248e+06	2.92581e+06	2.0431e+06
tr|B0BN30|B0BN30_RAT	8	8	302.77	0.18441	0.280314	1.20029	41592.4	Mitochondrial carrier 1 OS=Rattus norvegicus OX=10116 GN=Mtch1 PE=1 SV=1	1.76726e+06	1.79707e+06	2.47707e+06	2.58265e+06	2.2784e+06	1.49987e+06		1.95701e+06	2.29259e+06	3.1332e+06	1.81624e+06	2.7803e+06	2.90701e+06
tr|D3ZMY7|D3ZMY7_RAT	5	3	257.57	0.184653	0.280474	1.18161	67761.2	5'-nucleotidase, cytosolic II OS=Rattus norvegicus OX=10116 GN=Nt5c2 PE=1 SV=3	421853	329306	292260	306893	382930	218972		464197	467111	408811	298274	331071	337292
B1WC61|ACAD9_RAT	15	15	872.35	0.184886	0.280621	1.11788	68843.3	Complex I assembly factor ACAD9, mitochondrial OS=Rattus norvegicus OX=10116 GN=Acad9 PE=1 SV=1	3.01131e+06	3.08494e+06	3.93103e+06	2.95377e+06	2.99884e+06	2.12661e+06		3.31662e+06	3.80095e+06	3.45733e+06	2.92757e+06	3.42471e+06	3.31363e+06
Q5XHY5|SYTC_RAT;tr|A0A0G2K9V6|A0A0G2K9V6_RAT	4	4	150.4	0.185134	0.280789	1.31996	80576.1	Threonine--tRNA ligase 1, cytoplasmic OS=Rattus norvegicus OX=10116 GN=Tars1 PE=1 SV=1	345784	334045	275793	286187	347319	374801		344446	343650	322694	285608	604769	691138
tr|B2RZ27|B2RZ27_RAT	4	4	178.83	0.185411	0.280892	1.15449	10476.7	SH3 domain binding glutamic acid-rich protein-like 3 OS=Rattus norvegicus OX=10116 GN=Sh3bgrl3 PE=1 SV=1	2.05289e+06	2.91263e+06	3.5542e+06	2.99638e+06	4.35325e+06	2.45892e+06		4.01533e+06	3.92742e+06	3.54858e+06	3.03361e+06	3.1296e+06	3.50525e+06
O08838|AMPH_RAT	25	24	1277.49	0.185477	0.280892	1.13845	74877.9	Amphiphysin OS=Rattus norvegicus OX=10116 GN=Amph PE=1 SV=1	8.79492e+06	1.25869e+07	1.11709e+07	1.09606e+07	1.45364e+07	8.29251e+06		1.35924e+07	1.28156e+07	1.49866e+07	1.07621e+07	1.12866e+07	1.20836e+07
P04762|CATA_RAT	6	6	307.97	0.185839	0.281037	1.1628	59757.3	Catalase OS=Rattus norvegicus OX=10116 GN=Cat PE=1 SV=3	625402	815982	794645	737752	447842	455610		650562	913227	690788	687561	813782	752512
P28480|TCPA_RAT	20	19	990.57	0.185847	0.281037	1.11129	60359.8	T-complex protein 1 subunit alpha OS=Rattus norvegicus OX=10116 GN=Tcp1 PE=1 SV=1	3.15046e+06	2.87641e+06	2.75092e+06	2.12491e+06	2.95722e+06	2.10117e+06		2.90185e+06	2.86084e+06	2.87404e+06	2.67899e+06	2.91023e+06	3.51153e+06
tr|A0A0G2K7X2|A0A0G2K7X2_RAT;tr|D3Z9G0|D3Z9G0_RAT	1	1	33.56	0.186123	0.281246	1.93111	69204.7	TNF receptor-associated factor OS=Rattus norvegicus OX=10116 GN=Traf3 PE=3 SV=1	728.35	1805.47	1066.41	1849.48	916.989	7640.46		286.702	668.97	444.867	4174.59	1089.25	589.035
Q9JHU6|STMN3_RAT;tr|A0A0G2K8P5|A0A0G2K8P5_RAT;tr|D3ZI49|D3ZI49_RAT	1	1	36.07	0.186284	0.281282	1.09304	20894.7	Stathmin-3 OS=Rattus norvegicus OX=10116 GN=Stmn3 PE=1 SV=1	855756	615877	655726	597675	532721	641327		765160	669066	657831	738328	690739	740716
P11506|AT2B2_RAT	56	6	2552.57	0.186699	0.281701	1.22163	136811	Plasma membrane calcium-transporting ATPase 2 OS=Rattus norvegicus OX=10116 GN=Atp2b2 PE=1 SV=2	6.42043e+06	1.10953e+07	6.29521e+06	6.06123e+06	9.38325e+06	6.21049e+06		7.92671e+06	8.67019e+06	6.09503e+06	9.91836e+06	1.11192e+07	1.18131e+07
Q9JI92|SDCB1_RAT	2	2	109.71	0.186929	0.28184	1.26636	32423.4	Syntenin-1 OS=Rattus norvegicus OX=10116 GN=Sdcbp PE=1 SV=1	462607	253722	295458	232056	240026	181160		245950	268406	220414	184596	202460	192991
tr|A0A0G2JXZ7|A0A0G2JXZ7_RAT;tr|G3V602|G3V602_RAT	2	2	46.83	0.187204	0.282047	2.96429	78978.3	Xenotropic and polytropic retrovirus receptor 1 OS=Rattus norvegicus OX=10116 GN=Xpr1 PE=1 SV=1	9615.14	8678.85	3393.29	4573.6	8318.03	2040.6		6080.53	4720.38	2386.4	26533.2	31278.1	37552.3
Q6MG49|BAG6_RAT;tr|A0A0G2K7C1|A0A0G2K7C1_RAT	4	4	154.87	0.187381	0.282105	1.50424	120012	Large proline-rich protein BAG6 OS=Rattus norvegicus OX=10116 GN=Bag6 PE=1 SV=2	661375	546195	458627	384445	309190	149262		302732	336587	248311	244698	321713	213976
O89049|TRXR1_RAT;tr|A0A0G2JUN7|A0A0G2JUN7_RAT;tr|R9PXU4|R9PXU4_RAT	3	3	148.21	0.187523	0.282112	1.12361	54670.6	Thioredoxin reductase 1, cytoplasmic OS=Rattus norvegicus OX=10116 GN=Txnrd1 PE=1 SV=5	321997	304503	408894	310414	398779	424700		379452	402019	327363	425274	406230	497102
Q62651|ECH1_RAT	2	2	57.6	0.187907	0.28225	1.13702	36171.7	Delta(3,5)-Delta(2,4)-dienoyl-CoA isomerase, mitochondrial OS=Rattus norvegicus OX=10116 GN=Ech1 PE=1 SV=2	173026	237727	214606	221784	195541	153639		272225	238945	175575	248087	215775	209641
Q5RK00|RM46_RAT	1	1	39.83	0.187998	0.28225	1.33556	31673.3	39S ribosomal protein L46, mitochondrial OS=Rattus norvegicus OX=10116 GN=Mrpl46 PE=2 SV=1	44446.5	105294	151837	165679	99582.7	172361		107535	146844	118402	223440	214855	176170
tr|F1LXC7|F1LXC7_RAT	5	5	214.67	0.188164	0.28225	1.14922	144816	Hypothetical protein LOC100362814 OS=Rattus norvegicus OX=10116 GN=LOC100362814 PE=1 SV=3	203608	296357	263575	220031	284249	369681		321608	315657	247081	328569	287101	381833
P97538|RASM_RAT;tr|Q5RKJ7|Q5RKJ7_RAT	3	3	146.07	0.188167	0.28225	1.11385	23887.5	Ras-related protein M-Ras OS=Rattus norvegicus OX=10116 GN=Mras PE=1 SV=2	695275	1.01375e+06	851687	929684	992183	1.21373e+06		985485	1.02029e+06	1.0749e+06	940527	1.15025e+06	1.17336e+06
Q9ES67|ARHGB_RAT;tr|A0A0G2JZC6|A0A0G2JZC6_RAT;tr|F1LQS9|F1LQS9_RAT	4	4	172.69	0.188645	0.282761	1.19592	168533	Rho guanine nucleotide exchange factor 11 OS=Rattus norvegicus OX=10116 GN=Arhgef11 PE=1 SV=1	84951.1	90180.4	100743	86969.5	252521	97388.3		127592	133049	122561	126594	177445	165158
Q63486|RRAGA_RAT	4	3	165.02	0.188874	0.282896	1.18231	36566.2	Ras-related GTP-binding protein A OS=Rattus norvegicus OX=10116 GN=Rraga PE=1 SV=1	424711	273395	256879	313101	244370	321551		216276	197995	219192	300070	278989	338684
tr|Q3SWT7|Q3SWT7_RAT	2	2	83.9	0.189304	0.283132	1.50405	59792.7	Nuclear receptor binding protein OS=Rattus norvegicus OX=10116 GN=Nrbp1 PE=1 SV=1	142699	137091	111337	118109	91360.7	110121		166448	147819	201373	284197	209009	60113.8
B2GV71|NDUF5_RAT	2	1	67.41	0.189415	0.283132	2.79367	38229.3	Arginine-hydroxylase NDUFAF5, mitochondrial OS=Rattus norvegicus OX=10116 GN=Ndufaf5 PE=2 SV=1	6241.38	3689.27	4109.37	6297.49	2714.45	42713.3		2966.69	2663.07	57360.5	45410.7	28541.6	46784
tr|G3V8Y8|G3V8Y8_RAT	1	1	35.07	0.189447	0.283132	2.3811	115004	Huntingtin interacting protein 1, isoform CRA_a OS=Rattus norvegicus OX=10116 GN=Hip1 PE=1 SV=1	0	4054.85	4256.42	2829.14	2316.92	15990.4		6272.26	3733.17	4609.86	24362.5	21565.9	9574.34
tr|B4F774|B4F774_RAT	12	12	646.94	0.189943	0.283479	1.14631	41697.1	Ganglioside-induced differentiation-associated protein 1-like 1 OS=Rattus norvegicus OX=10116 GN=Gdap1l1 PE=2 SV=1	1.27598e+06	1.20704e+06	1.74415e+06	1.50531e+06	2.32357e+06	1.36923e+06		1.83652e+06	2.0644e+06	1.43468e+06	1.83015e+06	1.91802e+06	1.7205e+06
P50408|VATF_RAT	8	8	446.4	0.189956	0.283479	1.1224	13370.3	V-type proton ATPase subunit F OS=Rattus norvegicus OX=10116 GN=Atp6v1f PE=1 SV=1	3.69756e+06	3.73008e+06	3.64608e+06	4.14042e+06	4.09852e+06	2.73381e+06		4.26541e+06	4.24441e+06	4.96036e+06	3.25511e+06	4.02462e+06	3.99515e+06
Q925N6|IGSF1_RAT	2	2	85.72	0.190109	0.283501	1.58564	147293	Immunoglobulin superfamily member 1 OS=Rattus norvegicus OX=10116 GN=Igsf1 PE=1 SV=1	203661	196902	137478	99653.3	38409.5	34190.7		239075	122173	383113	162102	77246.3	142561
tr|A0A0G2K051|A0A0G2K051_RAT;tr|F1LUA1|F1LUA1_RAT	2	2	58.32	0.190268	0.283531	1.1616	165407	Early endosome antigen 1 OS=Rattus norvegicus OX=10116 GN=Eea1 PE=1 SV=1	136153	235037	203757	157233	217128	178796		154999	173554	155614	129380	175396	182222
tr|A0A0G2K2T2|A0A0G2K2T2_RAT;tr|D4A5P3|D4A5P3_RAT	2	1	93.07	0.191547	0.28523	1.19142	67482.5	Mitoguardin 1 OS=Rattus norvegicus OX=10116 GN=Miga1 PE=3 SV=1	298865	132636	314492	229082	192272	119637		237762	242529	279941	255450	287976	229677
tr|D3ZQP6|D3ZQP6_RAT	4	4	143.05	0.19188	0.285386	1.28768	75144	Sema domain, immunoglobulin domain (Ig), and GPI membrane anchor, (Semaphorin) 7A (Predicted) OS=Rattus norvegicus OX=10116 GN=Sema7a PE=1 SV=1	211789	309195	162818	193924	151574	80008		193498	172568	208657	207570	316112	330031
P17105|IP3KA_RAT	3	3	111.73	0.191931	0.285386	1.54738	50870.7	Inositol-trisphosphate 3-kinase A OS=Rattus norvegicus OX=10116 GN=Itpka PE=1 SV=3	17925.7	162924	199910	103347	131782	157690		93143.8	188724	132534	185384	293585	303648
tr|G3V6H9|G3V6H9_RAT	10	8	454.76	0.193416	0.287108	1.23124	45373.2	Nucleosome assembly protein 1-like 1 OS=Rattus norvegicus OX=10116 GN=Nap1l1 PE=1 SV=1	3.95457e+06	4.43155e+06	4.23617e+06	2.98187e+06	4.54779e+06	4.77385e+06		4.81904e+06	4.60834e+06	4.56301e+06	3.30008e+06	5.71311e+06	7.68612e+06
tr|A0A0G2JXP4|A0A0G2JXP4_RAT;tr|D3ZY86|D3ZY86_RAT	1	1	47.43	0.193427	0.287108	1.73791	31941.1	Transport and golgi organization 2 homolog OS=Rattus norvegicus OX=10116 GN=Tango2 PE=1 SV=1	29064.2	52995.5	110303	26880.7	144319	15771		20891.7	108316	75528.3	112899	183926	157684
tr|Q5XIG9|Q5XIG9_RAT	4	4	181.73	0.19351	0.287108	1.54509	18366.2	Mitochondrial 18 kDa protein OS=Rattus norvegicus OX=10116 GN=Mtfp1 PE=1 SV=1	607551	208588	545529	305571	170489	200829		203919	200722	262240	205568	226045	220879
tr|D4A517|D4A517_RAT	1	1	26.35	0.193661	0.287124	1.60197	94307.1	Solute carrier family 39 (Zinc transporter), member 10 (Predicted), isoform CRA_a OS=Rattus norvegicus OX=10116 GN=Slc39a10 PE=1 SV=1	394401	139225	85409.6	136204	92668.8	176769		128893	101903	105484	120280	53090.4	129985
Q66HG5|TM9S2_RAT	6	6	199.11	0.193823	0.287156	1.22219	75586.4	Transmembrane 9 superfamily member 2 OS=Rattus norvegicus OX=10116 GN=Tm9sf2 PE=2 SV=1	683167	602187	414181	357010	389871	625490		607866	416589	573411	737106	582730	836741
tr|D3ZWW5|D3ZWW5_RAT	2	2	56.01	0.194183	0.287449	1.16258	62684.3	Solute carrier family 30 member 9 OS=Rattus norvegicus OX=10116 GN=Slc30a9 PE=1 SV=1	93665.3	166686	166201	162101	140020	152128		193542	210807	132054	153684	161454	172462
Q5HZA6|PPCEL_RAT;tr|A0A0G2JX67|A0A0G2JX67_RAT;tr|D3ZZ32|D3ZZ32_RAT	10	10	468.63	0.194464	0.287449	1.25238	83481.6	Prolyl endopeptidase-like OS=Rattus norvegicus OX=10116 GN=Prepl PE=1 SV=2	515206	980754	881798	737049	1.06092e+06	717018		1.00227e+06	1.45699e+06	863215	621900	1.12832e+06	1.05489e+06
tr|D4A781|D4A781_RAT	9	9	444.64	0.194472	0.287449	1.24742	123706	Importin 5 OS=Rattus norvegicus OX=10116 GN=Ipo5 PE=1 SV=1	195545	525966	468160	356119	618052	705208		576439	611537	469924	484403	665162	771452
tr|Q5UAJ6|Q5UAJ6_RAT	14	2	688.19	0.194583	0.287449	5.45121	25942.3	Cytochrome c oxidase subunit 2 OS=Rattus norvegicus OX=10116 GN=COX2 PE=3 SV=1	718511	441588	490142	441434	8.02098e+06	8.79005e+06		446648	357054	643212	662437	745261	613003
tr|G3V984|G3V984_RAT	55	52	2494.93	0.194901	0.287711	1.09186	418030	Protein bassoon OS=Rattus norvegicus OX=10116 GN=Bsn PE=4 SV=1	2.644e+06	3.44044e+06	3.75911e+06	3.76037e+06	3.02786e+06	2.95738e+06		3.39419e+06	4.06225e+06	3.26533e+06	3.73605e+06	3.59164e+06	3.33911e+06
tr|E9PSJ4|E9PSJ4_RAT	3	1	126.52	0.195687	0.288663	1.18093	146006	Sperm-associated antigen 9 OS=Rattus norvegicus OX=10116 GN=Spag9 PE=1 SV=2	1.6335e+06	3.47687e+06	2.69758e+06	2.09836e+06	4.17493e+06	2.99168e+06		3.89311e+06	2.9909e+06	3.80145e+06	3.50424e+06	3.07361e+06	2.8986e+06
P04961|PCNA_RAT	1	1	39.94	0.195846	0.28869	1.23456	28748.8	Proliferating cell nuclear antigen OS=Rattus norvegicus OX=10116 GN=Pcna PE=1 SV=1	1165.04	105531	76588.5	11758.3	19118.6	1575.47		24344.7	13043.6	65821.3	44351.6	42860	75918.8
tr|D3ZUP8|D3ZUP8_RAT	1	1	50.78	0.196208	0.288929	1.28403	81082.1	LMBR1 domain-containing 2 OS=Rattus norvegicus OX=10116 GN=Lmbrd2 PE=1 SV=1	439278	694580	785979	376275	825822	880728		646478	838113	665058	806341	751334	1.43222e+06
tr|A0A0G2JZH8|A0A0G2JZH8_RAT;tr|Q5BJX2|Q5BJX2_RAT;tr|Q7TQ85|Q7TQ85_RAT	5	5	216.05	0.1964	0.288929	1.17653	54169.7	Dihydrolipoamide acetyltransferase component of pyruvate dehydrogenase complex OS=Rattus norvegicus OX=10116 GN=Pdhx PE=1 SV=1	273469	197995	253840	278843	168851	270580		153614	184146	197958	226715	274299	190250
Q10468|B4GN1_RAT	2	2	70.07	0.196574	0.288929	1.55471	59279	Beta-1,4 N-acetylgalactosaminyltransferase 1 OS=Rattus norvegicus OX=10116 GN=B4galnt1 PE=1 SV=1	27551.9	24906.1	3280.94	12847.9	6577.94	21405.7		38076.8	23354.5	11878.8	19553.1	13374	43901.6
D4A7N1|MIC25_RAT	2	2	64.11	0.196574	0.288929	1.29001	29210.9	MICOS complex subunit Mic25 OS=Rattus norvegicus OX=10116 GN=Chchd6 PE=1 SV=1	82954.1	299913	319138	279585	283835	453288		302561	438776	265261	426919	408556	375081
P48721|GRP75_RAT;tr|F1M953|F1M953_RAT	24	20	1084.46	0.19786	0.290611	1.19804	73857.8	Stress-70 protein, mitochondrial OS=Rattus norvegicus OX=10116 GN=Hspa9 PE=1 SV=3	3.81482e+06	3.17531e+06	3.68559e+06	4.60263e+06	2.57396e+06	2.53332e+06		3.32592e+06	3.54306e+06	3.12747e+06	2.51678e+06	2.24373e+06	2.2588e+06
tr|B0BN83|B0BN83_RAT	2	1	112.83	0.198078	0.290723	1.15809	31204.4	Armadillo repeat-containing protein 1 OS=Rattus norvegicus OX=10116 GN=Armc1 PE=1 SV=1	139084	164660	220366	167015	144089	151833		155521	230220	141988	222315	193253	199794
O88588|PACS1_RAT;tr|F1LPG3|F1LPG3_RAT	7	6	296.56	0.198322	0.290873	1.13682	104700	Phosphofurin acidic cluster sorting protein 1 OS=Rattus norvegicus OX=10116 GN=Pacs1 PE=1 SV=1	381833	291849	253058	339843	229155	296700		275025	260607	292397	271751	222518	254409
Q63797|PSME1_RAT;tr|Q6P9V7|Q6P9V7_RAT	2	2	80.85	0.198842	0.291408	1.31824	28576.9	Proteasome activator complex subunit 1 OS=Rattus norvegicus OX=10116 GN=Psme1 PE=2 SV=1	377498	194511	227395	138751	228227	145698		158583	165987	117272	211523	189669	152295
tr|F1M0Z3|F1M0Z3_RAT;tr|H1UBM8|H1UBM8_RAT	6	3	187.58	0.198972	0.291408	1.29392	63347.3	Copine 4 OS=Rattus norvegicus OX=10116 GN=Cpne4 PE=3 SV=2	51680.1	64747.4	68747.6	76512	115306	108457		120372	112211	54666.8	118074	85963.6	136846
Q8K4V4|SNX27_RAT;tr|G3V8U4|G3V8U4_RAT;tr|M0RBS9|M0RBS9_RAT	5	4	157.94	0.199869	0.292512	1.21155	61015	Sorting nexin-27 OS=Rattus norvegicus OX=10116 GN=Snx27 PE=1 SV=2	206580	443628	350241	300992	499189	422637		319014	602316	435085	451114	411288	474781
tr|A0A0G2K6E8|A0A0G2K6E8_RAT	3	1	134.32	0.200482	0.292736	1.17881	149585	Sperm-associated antigen 9 OS=Rattus norvegicus OX=10116 GN=Spag9 PE=1 SV=1	2.42414e+06	5.19805e+06	4.0269e+06	3.12382e+06	6.2393e+06	4.47427e+06		5.80244e+06	4.45783e+06	5.65522e+06	5.22872e+06	4.56412e+06	4.33538e+06
P11530|DMD_RAT	3	3	108.56	0.200524	0.292736	1.27771	425830	Dystrophin OS=Rattus norvegicus OX=10116 GN=Dmd PE=1 SV=2	38318.1	53997.9	54756.4	58687.2	85536.9	43738.7		60755.4	43641.6	75179.3	83713.4	56869.4	107917
Q60587|ECHB_RAT	9	7	375.52	0.200619	0.292736	2.06074	51414.5	Trifunctional enzyme subunit beta, mitochondrial OS=Rattus norvegicus OX=10116 GN=Hadhb PE=1 SV=1	1.29819e+07	4.14234e+06	3.27584e+06	2.86965e+06	1.73793e+06	1.47689e+06		2.26255e+06	2.42694e+06	2.06682e+06	2.31754e+06	1.81943e+06	1.95867e+06
Q63364|PJA2_RAT;tr|A0A0H2UHM9|A0A0H2UHM9_RAT	2	1	71.97	0.200632	0.292736	1.44423	77920.9	E3 ubiquitin-protein ligase Praja-2 OS=Rattus norvegicus OX=10116 GN=Pja2 PE=2 SV=1	30546	66224.6	72719.8	22079.9	48223.3	52868.5		14232.1	36148.4	20876.4	34910.9	53410.8	43064.1
B4F779|DP13B_RAT	3	3	126.64	0.200766	0.292736	1.18823	74117.1	DCC-interacting protein 13-beta OS=Rattus norvegicus OX=10116 GN=Appl2 PE=2 SV=1	108321	177527	169198	147421	189902	149704		181443	268028	197978	139258	169298	163399
B4F766|DYM_RAT	1	1	22	0.20088	0.292736	1.30595	76491.2	Dymeclin OS=Rattus norvegicus OX=10116 GN=Dym PE=2 SV=1	39481	20144.5	18507.6	19764.7	35434.7	24416.2		52855.6	36502	35888.3	23864.2	20271	36630.5
tr|A0A0G2K5B0|A0A0G2K5B0_RAT;tr|D4A3Z3|D4A3Z3_RAT	3	3	103.31	0.201166	0.292944	1.19752	63410	TBC1 domain family member 24 OS=Rattus norvegicus OX=10116 GN=Tbc1d24 PE=1 SV=1	190073	119661	158333	134197	142083	74963.6		188574	127091	171405	154186	136255	203628
Q10728|MYPT1_RAT;tr|A0A0G2JWJ0|A0A0G2JWJ0_RAT;tr|D3ZR53|D3ZR53_RAT;tr|D4A1S6|D4A1S6_RAT;tr|D4ACS0|D4ACS0_RAT	2	2	142.11	0.201528	0.293261	1.33042	115283	Protein phosphatase 1 regulatory subunit 12A OS=Rattus norvegicus OX=10116 GN=Ppp1r12a PE=1 SV=2	172024	288588	417616	188142	327758	239972		225330	300202	237731	472290	389903	548584
Q9WVA1|TIM8A_RAT;tr|F1LP21|F1LP21_RAT	2	2	100.93	0.202038	0.293795	1.13967	11042.4	Mitochondrial import inner membrane translocase subunit Tim8 A OS=Rattus norvegicus OX=10116 GN=Timm8a PE=1 SV=1	349261	589320	687228	626520	582430	771768		650663	711553	623511	742162	662204	720144
tr|M0RC57|M0RC57_RAT	3	3	139.7	0.20231	0.293966	1.13005	47661.2	Small ArfGAP 1 OS=Rattus norvegicus OX=10116 GN=Smap1 PE=1 SV=1	1.09418e+06	1.1879e+06	1.2541e+06	1.70444e+06	1.03934e+06	1.25378e+06		1.72401e+06	1.41517e+06	1.63145e+06	1.26396e+06	1.22469e+06	1.25422e+06
tr|Q2I6B2|Q2I6B2_RAT;tr|Q2I6B5|Q2I6B5_RAT	43	2	2005.11	0.202443	0.293966	1.22326	95585	V-type proton ATPase subunit a OS=Rattus norvegicus OX=10116 GN=Atp6v0a1 PE=1 SV=1	1.13462e+07	5.75624e+06	6.39901e+06	7.51913e+06	3.55256e+06	3.93947e+06		8.99286e+06	6.08166e+06	1.05207e+07	7.03371e+06	7.43587e+06	7.04629e+06
tr|D3Z9K2|D3Z9K2_RAT	1	1	59.94	0.202627	0.294025	1.34151	15286.6	Mitochondrial ribosomal protein L54 OS=Rattus norvegicus OX=10116 GN=Mrpl54 PE=1 SV=1	41789.3	71892.4	286138	199352	174835	98379.9		108904	184190	229086	294007	155022	199107
tr|Q7TQ77|Q7TQ77_RAT	2	2	65.62	0.203416	0.29478	1.22268	80494.3	Ac1288 OS=Rattus norvegicus OX=10116 PE=1 SV=1	222330	152634	229143	138024	122106	195480		117726	144826	111405	119702	166475	206584
P20760|IGG2A_RAT;tr|Q5BJZ2|Q5BJZ2_RAT;tr|Q5BK05|Q5BK05_RAT;tr|Q5M7V3|Q5M7V3_RAT;tr|Q5M842|Q5M842_RAT	2	2	80.26	0.203436	0.29478	1.53942	35185.9	Ig gamma-2A chain C region OS=Rattus norvegicus OX=10116 GN=Igg-2a PE=1 SV=1	276847	202221	166306	160874	137728	336616		191770	202896	181218	255604	565790	574087
P10868|GAMT_RAT;tr|G3V960|G3V960_RAT	1	1	137.69	0.203945	0.2948	1.26668	26407.2	Guanidinoacetate N-methyltransferase OS=Rattus norvegicus OX=10116 GN=Gamt PE=1 SV=2	484575	737022	593086	409616	683568	379584		695806	883313	712878	802461	707522	362176
tr|A0A0G2JUD6|A0A0G2JUD6_RAT;tr|F1LQZ3|F1LQZ3_RAT	2	2	136.83	0.203966	0.2948	1.41182	78207.7	Kinesin-like protein OS=Rattus norvegicus OX=10116 GN=Kif3a PE=1 SV=1	538235	302987	345183	330762	289983	131539		380345	257138	241545	172521	169820	151816
P07936|NEUM_RAT	5	5	288.64	0.204028	0.2948	1.51881	23603.3	Neuromodulin OS=Rattus norvegicus OX=10116 GN=Gap43 PE=1 SV=1	6.41822e+06	6.38859e+06	2.65561e+06	4.36822e+06	4.15808e+06	1.25214e+07		4.4623e+06	3.63221e+06	4.09124e+06	6.14003e+06	2.48192e+06	3.23089e+06
D4A1R8|CPNE1_RAT	2	1	69.51	0.204046	0.2948	1.22982	58843.7	Copine-1 OS=Rattus norvegicus OX=10116 GN=Cpne1 PE=1 SV=1	149717	223581	222104	137119	220554	202226		321992	222804	220126	221041	145408	289434
P85969|SNAB_RAT;tr|F8WFM2|F8WFM2_RAT	16	13	904.51	0.20417	0.2948	1.23734	33469.9	Beta-soluble NSF attachment protein OS=Rattus norvegicus OX=10116 GN=Napb PE=1 SV=1	3.99681e+06	4.39174e+06	3.15754e+06	2.6896e+06	2.71693e+06	1.65154e+06		2.95102e+06	2.61505e+06	3.85548e+06	4.59408e+06	4.25381e+06	4.75031e+06
P97526|NF1_RAT;tr|A0A0G2JWL3|A0A0G2JWL3_RAT;tr|F1LM28|F1LM28_RAT	5	5	189.46	0.204417	0.294948	1.3157	317083	Neurofibromin OS=Rattus norvegicus OX=10116 GN=Nf1 PE=1 SV=1	540252	264111	274420	263485	276983	171118		242509	277865	243131	197123	174564	225577
B5D5N9|CTR2_RAT;tr|Q4PLF2|Q4PLF2_RAT	1	1	26.96	0.204975	0.295545	1.30197	71694.1	Cationic amino acid transporter 2 OS=Rattus norvegicus OX=10116 GN=Slc7a2 PE=1 SV=1	695892	538800	691020	440610	423937	261235		420292	398798	395412	418533	425965	284758
tr|B5DFJ1|B5DFJ1_RAT	2	2	53.98	0.205157	0.2956	1.08747	21610.7	NFKB inhibitor interacting Ras-like protein 1 (Predicted), isoform CRA_a OS=Rattus norvegicus OX=10116 GN=Nkiras1 PE=2 SV=1	208595	214917	228012	186518	184211	182999		175870	182769	146971	191955	203722	207024
tr|B2GV11|B2GV11_RAT;tr|F1LRL4|F1LRL4_RAT	1	1	31.52	0.205847	0.296159	1.38242	82683.2	Tbc1d9b protein OS=Rattus norvegicus OX=10116 GN=Tbc1d9b PE=2 SV=1	42594.4	1701.77	6877.98	4486.77	12368	3011.08		3488.72	15900.2	24212.5	15260.7	13935	25410.2
Q62636|RAP1B_RAT	9	8	384.25	0.205906	0.296159	1.31555	20797.8	Ras-related protein Rap-1b OS=Rattus norvegicus OX=10116 GN=Rap1b PE=1 SV=2	9.74318e+06	7.25398e+06	7.06353e+06	8.64553e+06	7.32132e+06	7.80705e+06		1.29006e+07	7.07024e+06	1.84658e+07	7.42855e+06	8.62731e+06	8.43655e+06
tr|D3ZD73|D3ZD73_RAT	2	2	96.57	0.20598	0.296159	1.2763	54244.7	RNA helicase OS=Rattus norvegicus OX=10116 GN=Ddx6 PE=1 SV=1	380942	214136	230830	185811	140701	184262		140185	161001	188192	186221	151005	220706
tr|B5DFK0|B5DFK0_RAT;tr|G3V7N6|G3V7N6_RAT	3	3	140.69	0.206345	0.296476	1.22903	53356.6	Leng4 protein OS=Rattus norvegicus OX=10116 GN=Mboat7 PE=2 SV=1	1.16272e+06	720584	735072	926313	789587	501987		835376	551310	837625	524772	595002	590928
Q6TEK3|VKORL_RAT	2	2	79.32	0.206792	0.29674	1.28105	19778.5	Vitamin K epoxide reductase complex subunit 1-like protein 1 OS=Rattus norvegicus OX=10116 GN=Vkorc1l1 PE=1 SV=1	140846	165749	185021	140036	148507	154741		193901	110889	145625	255800	205430	286006
tr|B2RZD5|B2RZD5_RAT;tr|D3ZSF9|D3ZSF9_RAT	1	1	62.85	0.206819	0.29674	1.81265	14467.4	RCG41580, isoform CRA_a OS=Rattus norvegicus OX=10116 GN=Rpl22l1 PE=2 SV=1	361425	205642	201072	187725	99469	35207.4		211306	93906	89986.8	27570.1	23989.1	154868
B2RZ78|VPS29_RAT;tr|A0A0G2JTS3|A0A0G2JTS3_RAT	3	3	94.1	0.207541	0.297565	1.38457	20468.7	Vacuolar protein sorting-associated protein 29 OS=Rattus norvegicus OX=10116 GN=Vps29 PE=1 SV=2	164977	163600	137568	229595	161838	421905		86089.1	120725	152761	253594	166820	144115
C0HL12|AGRB1_RAT	6	6	333.5	0.207893	0.297565	1.28822	172882	Adhesion G protein-coupled receptor B1 OS=Rattus norvegicus OX=10116 GN=Adgrb1 PE=1 SV=1	1.23381e+06	622538	902793	847153	542459	491489		665564	547798	460587	592001	596931	739169
A0MZ67|SHOT1_RAT;tr|D4A6P3|D4A6P3_RAT	3	3	81.22	0.207965	0.297565	1.75257	71445.7	Shootin-1 OS=Rattus norvegicus OX=10116 GN=Shtn1 PE=1 SV=1	78553.5	30596.5	72401.8	54960.8	48487.9	61762		86671.9	58360.2	64971.8	36052.5	112229	249441
tr|Q5EB74|Q5EB74_RAT	6	1	210.71	0.208036	0.297565	1.82798	24051.4	Atp2b3 protein (Fragment) OS=Rattus norvegicus OX=10116 GN=Atp2b3 PE=2 SV=1	9848.22	456903	393862	408167	169697	340327		425379	495118	823841	114638	701968	690676
P15205|MAP1B_RAT	79	71	3833.42	0.208294	0.297565	1.21427	269640	Microtubule-associated protein 1B OS=Rattus norvegicus OX=10116 GN=Map1b PE=1 SV=3	5.15634e+06	9.21107e+06	7.66851e+06	7.11681e+06	1.102e+07	1.44035e+07		1.0474e+07	1.06312e+07	7.33646e+06	1.22914e+07	1.19441e+07	1.35933e+07
tr|G3V741|G3V741_RAT	22	20	963.4	0.20835	0.297565	1.20782	39531.2	Phosphate carrier protein, mitochondrial OS=Rattus norvegicus OX=10116 GN=Slc25a3 PE=1 SV=1	1.21296e+07	8.05868e+06	1.24042e+07	1.44744e+07	8.45992e+06	7.4264e+06		8.22199e+06	1.00892e+07	9.00587e+06	7.66439e+06	9.04072e+06	8.0992e+06
tr|F1LPV8|F1LPV8_RAT;tr|Q68FT4|Q68FT4_RAT	1	1	38.65	0.208562	0.297565	1.4496	46638.7	Succinate--CoA ligase [GDP-forming] subunit beta, mitochondrial OS=Rattus norvegicus OX=10116 GN=Suclg2 PE=1 SV=2	4851.96	40991.2	26130.3	19700.9	18255.5	44700		42127.8	57517.5	47823.7	24969.4	34402.8	17310.2
P70478|APC_RAT;tr|A0A0G2K8G0|A0A0G2K8G0_RAT;tr|G3V8Q9|G3V8Q9_RAT	4	4	123.92	0.20863	0.297565	1.18128	310533	Adenomatous polyposis coli protein OS=Rattus norvegicus OX=10116 GN=Apc PE=1 SV=1	540172	274560	242957	219263	303556	335678		378260	311841	288569	424548	419835	440508
tr|F1LML0|F1LML0_RAT	4	1	162.99	0.208703	0.297565	1.26747	58303.6	Asparagine--tRNA ligase OS=Rattus norvegicus OX=10116 GN=Nars PE=1 SV=1	2701.68	15594.2	4460.93	5422.76	10711.7	14370.1		10180.9	7747.52	11872.3	10086.7	14198.8	13420.7
Q7TSA0|MIRO2_RAT	4	2	142.29	0.209483	0.298267	1.07461	69153.1	Mitochondrial Rho GTPase 2 OS=Rattus norvegicus OX=10116 GN=Rhot2 PE=1 SV=1	729926	614941	855202	726014	600201	779803		800799	746966	803366	739777	732634	803839
tr|B0BNB0|B0BNB0_RAT	1	1	47.58	0.209487	0.298267	1.66794	15393.6	Golgi transport 1B OS=Rattus norvegicus OX=10116 GN=Golt1b PE=1 SV=1	450.615	33058.2	42293.4	43139.5	36118.2	20925.5		56549.6	30529.6	54941.8	22760.4	53147.7	75604.9
tr|B1WBV1|B1WBV1_RAT	2	2	58.87	0.209997	0.298785	1.44716	34860	Axin interactor, dorsalization-associated OS=Rattus norvegicus OX=10116 GN=Aida PE=1 SV=1	61269.5	150718	67565.5	54919.7	104286	58358.9		75419.4	135609	58821.6	85541.9	149040	214977
Q9ERH3|WDR7_RAT	29	27	1288.36	0.210545	0.299357	1.11781	163190	WD repeat-containing protein 7 OS=Rattus norvegicus OX=10116 GN=Wdr7 PE=1 SV=1	1.45125e+06	1.52146e+06	1.59111e+06	1.40612e+06	1.66413e+06	1.30004e+06		1.53578e+06	1.70146e+06	2.13625e+06	1.28262e+06	1.71965e+06	1.6109e+06
Q62868|ROCK2_RAT;tr|A0A0G2K5N6|A0A0G2K5N6_RAT;tr|F1LQT3|F1LQT3_RAT	5	4	187.25	0.212185	0.30148	1.39794	160386	Rho-associated protein kinase 2 OS=Rattus norvegicus OX=10116 GN=Rock2 PE=1 SV=2	324709	131108	125775	126298	118807	91334.5		104740	111430	134432	81076.2	109217	115807
P42346|MTOR_RAT;tr|A0A0G2JX74|A0A0G2JX74_RAT	21	21	945.44	0.21283	0.302002	1.25364	288792	Serine/threonine-protein kinase mTOR OS=Rattus norvegicus OX=10116 GN=Mtor PE=1 SV=1	469741	217320	249712	303385	332830	156769		324878	228373	304313	374415	467677	468841
tr|F1M446|F1M446_RAT	7	5	378.15	0.212966	0.302002	1.10269	203919	Ecm29 proteasome adaptor and scaffold OS=Rattus norvegicus OX=10116 GN=Ecpas PE=1 SV=3	196187	206147	197943	169311	224501	175794		208769	165542	207225	230283	239306	238898
Q6P4Z9|CSN8_RAT	5	5	235.96	0.213009	0.302002	1.45389	23235.6	COP9 signalosome complex subunit 8 OS=Rattus norvegicus OX=10116 GN=Cops8 PE=2 SV=1	6.33639e+06	4.12573e+06	6.17205e+06	5.5205e+06	3.66834e+06	1.61209e+06		4.48706e+06	2.71004e+06	3.42454e+06	2.86774e+06	2.63125e+06	2.74957e+06
tr|D4AA77|D4AA77_RAT	6	5	190.43	0.213143	0.302002	1.26326	190134	Plexin D1 OS=Rattus norvegicus OX=10116 GN=Plxnd1 PE=3 SV=2	330574	313029	258642	262081	234495	151795		254909	190501	291958	220962	174137	95009.1
B1WBW4|ARM10_RAT	7	7	415.38	0.213947	0.302742	1.10684	33421.7	Armadillo repeat-containing protein 10 OS=Rattus norvegicus OX=10116 GN=Armc10 PE=1 SV=1	651082	699228	790607	652894	654042	753600		749052	1.01419e+06	635512	730956	767058	753559
Q63754|SYUB_RAT;tr|A0A0G2JSQ1|A0A0G2JSQ1_RAT	13	12	587.25	0.214049	0.302742	1.21515	14504.2	Beta-synuclein OS=Rattus norvegicus OX=10116 GN=Sncb PE=1 SV=1	1.16179e+07	1.35812e+07	1.12657e+07	1.22478e+07	1.98129e+07	1.65073e+07		1.48867e+07	2.75927e+07	1.33044e+07	1.45776e+07	1.61573e+07	1.68091e+07
tr|Q3MHS9|Q3MHS9_RAT	21	17	1092.91	0.214109	0.302742	1.36051	58017.3	Chaperonin containing Tcp1, subunit 6A (Zeta 1) OS=Rattus norvegicus OX=10116 GN=Cct6a PE=1 SV=1	5.45848e+06	3.48362e+06	3.84478e+06	3.1896e+06	3.71641e+06	1.53013e+06		3.60546e+06	2.90059e+06	3.26197e+06	1.87897e+06	1.75181e+06	2.2005e+06
tr|Q6IMA8|Q6IMA8_RAT	1	1	36.07	0.214302	0.302805	1.49713	21631.8	ADP-ribosylation factor-like 10 OS=Rattus norvegicus OX=10116 GN=Arl10 PE=2 SV=1	1305.07	55585.3	86500.5	58501.2	51755.5	84779		75675.8	87671.2	60367	111021	73200.7	98732.5
Q64244|CD38_RAT	1	1	39.91	0.214543	0.302937	1.57746	34435.9	ADP-ribosyl cyclase/cyclic ADP-ribose hydrolase 1 OS=Rattus norvegicus OX=10116 GN=Cd38 PE=1 SV=1	15063.7	8454.6	15225.2	19768.2	15057.5	11498.9		15195.9	14792.8	13087.7	11449.3	44550.2	35115.5
tr|D3ZZV7|D3ZZV7_RAT	1	1	48.52	0.215049	0.303126	1.38456	54837.3	RasGEF domain family, member 1A OS=Rattus norvegicus OX=10116 GN=Rasgef1a PE=4 SV=3	502886	66452.9	201986	66116.2	238350	331084		444636	181494	247427	431615	193607	449122
tr|A0A0G2K3D9|A0A0G2K3D9_RAT	4	3	246.31	0.215081	0.303126	1.54048	72505.2	Transmembrane protein 132B (Fragment) OS=Rattus norvegicus OX=10116 GN=Tmem132b PE=4 SV=1	506340	265764	321205	274142	180822	94142.4		170523	152552	134670	164060	204488	239873
P62083|RS7_RAT;tr|B5DEL9|B5DEL9_RAT	6	6	232.92	0.215122	0.303126	1.21786	22126.8	40S ribosomal protein S7 OS=Rattus norvegicus OX=10116 GN=Rps7 PE=1 SV=1	1.46363e+06	1.64585e+06	1.79232e+06	1.02567e+06	718443	831426		1.26726e+06	1.18497e+06	1.45639e+06	1.97392e+06	1.8961e+06	1.32771e+06
tr|A7BFV9|A7BFV9_RAT;tr|E9PSY8|E9PSY8_RAT;tr|Q5JC29|Q5JC29_RAT	1	1	74.05	0.2155	0.303451	2.06211	98613.3	Epidermal growth factor receptor pathway substrate 15 OS=Rattus norvegicus OX=10116 PE=1 SV=1	44684.1	87298.3	16443.8	24269.6	86057.3	68550.1		103526	258814	21193.3	58246.6	62810.1	170345
Q08602|PGTA_RAT	2	2	186.35	0.215696	0.303504	1.15134	64904.5	Geranylgeranyl transferase type-2 subunit alpha OS=Rattus norvegicus OX=10116 GN=Rabggta PE=1 SV=1	193351	86944.1	69602.6	86486.7	96516.6	99750.7		135147	105457	128705	127265	112326	119500
tr|Q4V8H5|Q4V8H5_RAT	9	8	348.62	0.215835	0.303504	1.55204	52555.3	Aspartyl aminopeptidase OS=Rattus norvegicus OX=10116 GN=Dnpep PE=1 SV=1	1.02923e+07	5.26365e+06	9.58294e+06	5.31396e+06	3.81422e+06	2.22886e+06		4.71403e+06	4.14883e+06	3.9204e+06	3.5874e+06	4.17748e+06	2.96664e+06
Q4V8F9|HSDL2_RAT	2	1	94.44	0.216264	0.303898	1.22245	58343.9	Hydroxysteroid dehydrogenase-like protein 2 OS=Rattus norvegicus OX=10116 GN=Hsdl2 PE=2 SV=1	160274	399333	408380	269087	301575	490874		289296	486369	474227	348715	404751	477629
P62268|RS23_RAT;tr|D4A9Q3|D4A9Q3_RAT;tr|F1LTW8|F1LTW8_RAT	1	1	40.72	0.216574	0.304125	1.44613	15807.5	40S ribosomal protein S23 OS=Rattus norvegicus OX=10116 GN=Rps23 PE=1 SV=3	798601	404832	412105	366766	216122	215181		289101	347119	254049	273081	273725	231932
tr|B1WC73|B1WC73_RAT	1	1	46.69	0.216825	0.304269	1.27133	20968.3	ADP-ribosylation factor-like protein 6 OS=Rattus norvegicus OX=10116 GN=Arl6 PE=1 SV=1	496845	267766	448444	481183	532258	237198		270952	346852	363545	333374	272203	350956
P63031|MPC1_RAT	3	1	191.06	0.217151	0.304441	1.55963	12454.6	Mitochondrial pyruvate carrier 1 OS=Rattus norvegicus OX=10116 GN=Mpc1 PE=3 SV=1	2.31331e+06	1.67196e+06	2.9328e+06	2.97455e+06	1.78278e+06	575985		1.87652e+06	2.19438e+06	1.21635e+06	834432	953845	779770
tr|A0A0G2JVU1|A0A0G2JVU1_RAT;tr|D3ZP06|D3ZP06_RAT	1	1	29.63	0.217245	0.304441	1.10031	84414.7	Integrin beta OS=Rattus norvegicus OX=10116 GN=Itgb8 PE=1 SV=1	4401.77	4189.2	4976.6	2784.96	2850.76	9064.95		4606.55	3779.14	0	16763.2	5.2587	5949.59
tr|A0A0G2JVJ5|A0A0G2JVJ5_RAT;tr|A0A0G2K6R8|A0A0G2K6R8_RAT;tr|A1L1L8|A1L1L8_RAT;tr|B3DM88|B3DM88_RAT;tr|Q5PQM3|Q5PQM3_RAT	1	1	28.98	0.217684	0.304661	1.48354	85365.7	EH domain-binding protein 1-like 1 OS=Rattus norvegicus OX=10116 GN=Ehbp1l1 PE=1 SV=1	12581.2	25034.8	28215.9	12696.9	7684.63	11869		17674.8	10909.7	6690.89	13756.7	13627.4	3454.34
Q6MG60|DDAH2_RAT	5	4	171.42	0.2177	0.304661	1.27959	29687.9	N(G),N(G)-dimethylarginine dimethylaminohydrolase 2 OS=Rattus norvegicus OX=10116 GN=Ddah2 PE=1 SV=1	172619	197792	237898	142538	117602	138502		138028	209932	186283	331370	152513	270355
tr|A0A0G2JTM9|A0A0G2JTM9_RAT	1	1	29.83	0.217926	0.304768	1.59075	42142.4	DnaJ heat shock protein family (Hsp40) member B14 OS=Rattus norvegicus OX=10116 GN=Dnajb14 PE=4 SV=1	32951	58664.3	40350.5	48303.8	49989.9	165049		16991.6	26232.6	30832.9	73882.4	57172.2	43392.6
tr|A0A0G2JYD8|A0A0G2JYD8_RAT;tr|G3V7U6|G3V7U6_RAT	1	1	54.68	0.218092	0.304793	1.32196	73211.9	Calpain-5 OS=Rattus norvegicus OX=10116 GN=Capn5 PE=1 SV=1	162065	473214	598773	458523	227854	277881		805468	498770	476578	302498	338550	484213
Q91Z79|LIPA3_RAT	23	21	931.98	0.218371	0.304899	1.2194	133429	Liprin-alpha-3 OS=Rattus norvegicus OX=10116 GN=Ppfia3 PE=1 SV=2	2.1212e+06	2.20255e+06	2.05953e+06	2.74916e+06	2.29746e+06	1.4608e+06		3.52555e+06	2.83356e+06	3.34774e+06	1.90645e+06	1.95032e+06	2.15534e+06
Q765A7|PGAP1_RAT	9	9	401.06	0.218466	0.304899	1.24471	104384	GPI inositol-deacylase OS=Rattus norvegicus OX=10116 GN=Pgap1 PE=1 SV=1	1.10815e+06	624620	1.27216e+06	1.22208e+06	606259	661571		1.06398e+06	709712	1.58028e+06	998682	1.34408e+06	1.14277e+06
tr|Q6P6T6|Q6P6T6_RAT	7	7	264.32	0.218636	0.304929	1.216	44622.7	Cathepsin D OS=Rattus norvegicus OX=10116 GN=Ctsd PE=1 SV=1	1.40661e+06	744971	830236	1.07885e+06	632183	931121		983051	788493	677329	736090	787410	652615
tr|Q3B8N9|Q3B8N9_RAT	2	2	67.71	0.219098	0.305364	1.32694	32822.9	Biphenyl hydrolase-like OS=Rattus norvegicus OX=10116 GN=Bphl PE=1 SV=1	128625	49127.9	83005.2	76888.9	42168.7	34238.2		83150.7	92317	145711	46102.2	83151	98994.6
tr|M0R8V0|M0R8V0_RAT	4	3	160.7	0.219254	0.305373	1.18856	162873	UHRF1-binding protein 1-like OS=Rattus norvegicus OX=10116 GN=Uhrf1bp1l PE=1 SV=2	240769	189193	198816	206096	198380	116554		211741	187912	147512	134221	143034	142977
Q99J86|ATRN_RAT	3	3	81.05	0.219471	0.305468	1.23911	158672	Attractin OS=Rattus norvegicus OX=10116 GN=Atrn PE=2 SV=1	1.10703e+06	776597	990314	787503	889664	475653		812439	929813	708679	522249	604363	479212
O08839|BIN1_RAT;tr|F1LMX1|F1LMX1_RAT	11	10	635.28	0.21986	0.305471	1.12268	64533.3	Myc box-dependent-interacting protein 1 OS=Rattus norvegicus OX=10116 GN=Bin1 PE=1 SV=1	4.08693e+06	4.72485e+06	4.8324e+06	4.08967e+06	5.93519e+06	3.37625e+06		4.24652e+06	5.82069e+06	5.90241e+06	4.71714e+06	4.66951e+06	5.00688e+06
tr|Q505J7|Q505J7_RAT	1	1	46.76	0.219861	0.305471	1.39573	49295	Galactose-3-O-sulfotransferase 3 OS=Rattus norvegicus OX=10116 GN=Gal3st3 PE=2 SV=1	21961.9	41222.3	87159.4	44812.4	54818	46710.9		43709.5	41720.4	22864.8	35496	22763.9	46011.8
P13638|AT1B2_RAT;tr|Q5M9H4|Q5M9H4_RAT	23	22	1011.02	0.220054	0.305471	1.11557	33412.2	Sodium/potassium-transporting ATPase subunit beta-2 OS=Rattus norvegicus OX=10116 GN=Atp1b2 PE=1 SV=1	4.50289e+06	4.43788e+06	3.42474e+06	4.62091e+06	3.82089e+06	5.05913e+06		3.87635e+06	4.87527e+06	3.72947e+06	4.01916e+06	3.05632e+06	3.63023e+06
tr|B4F7A5|B4F7A5_RAT;tr|Q4L2A2|Q4L2A2_RAT	2	2	69.95	0.220151	0.305471	1.27687	16588.4	CD99 molecule (Xg blood group) OS=Rattus norvegicus OX=10116 GN=Cd99 PE=1 SV=1	20290.2	71642.5	56422.5	50850.8	87557.5	165589		69389.8	85092.6	73933.3	101816	100578	146785
Q6R556|SEGN_RAT;tr|F1LN07|F1LN07_RAT	1	1	48.29	0.22022	0.305471	1.36372	32156.6	Secretagogin OS=Rattus norvegicus OX=10116 GN=Scgn PE=1 SV=1	80614.4	111921	96401.2	53320.6	144116	158635		131821	103388	80930.3	129607	252387	181476
Q5EB77|RAB18_RAT	2	2	63.05	0.220785	0.305885	1.11375	22976.1	Ras-related protein Rab-18 OS=Rattus norvegicus OX=10116 GN=Rab18 PE=2 SV=1	336739	310848	315409	289010	217893	348284		301518	253210	254660	296145	260881	266079
tr|D3ZEH3|D3ZEH3_RAT	5	3	312.37	0.220818	0.305885	1.23892	52247.8	SEC61 translocon subunit alpha 2 OS=Rattus norvegicus OX=10116 GN=Sec61a2 PE=1 SV=1	857197	439590	600076	578322	824926	486029		617679	352878	337180	401914	640287	706061
Q9QXY2|SRCN1_RAT	34	34	1495.88	0.221331	0.306228	1.15937	129744	SRC kinase signaling inhibitor 1 OS=Rattus norvegicus OX=10116 GN=Srcin1 PE=1 SV=1	5.39075e+06	6.80258e+06	8.70726e+06	7.00532e+06	6.06623e+06	4.81097e+06		6.01106e+06	7.28395e+06	5.12166e+06	4.68203e+06	4.98171e+06	5.37158e+06
tr|Q6AY18|Q6AY18_RAT	4	3	228	0.221364	0.306228	1.0421	22398.9	Inorganic pyrophosphatase 1 OS=Rattus norvegicus OX=10116 GN=Sar1a PE=1 SV=1	781799	763801	684747	692377	735618	736622		749659	805713	699685	744509	816508	763930
O88370|PI42C_RAT;tr|G3V9W5|G3V9W5_RAT	3	3	107.4	0.222229	0.307106	1.62152	47048.6	Phosphatidylinositol 5-phosphate 4-kinase type-2 gamma OS=Rattus norvegicus OX=10116 GN=Pip4k2c PE=1 SV=1	534458	141531	142419	121714	161906	112671		139834	97177.6	120327	108311	122418	161045
tr|F7F9U6|F7F9U6_RAT;tr|Q6S395|Q6S395_RAT;tr|Q6S396|Q6S396_RAT;tr|Q6S398|Q6S398_RAT;tr|Q6S399|Q6S399_RAT;tr|Q6S3A0|Q6S3A0_RAT;tr|Q6S3A3|Q6S3A3_RAT;tr|Q6S3A4|Q6S3A4_RAT;tr|Q6S3A5|Q6S3A5_RAT	27	23	958.89	0.222325	0.307106	1.0882	517417	Plectin OS=Rattus norvegicus OX=10116 GN=Plec PE=1 SV=1	1.35583e+06	1.10476e+06	1.28162e+06	1.1904e+06	1.03587e+06	978136		1.20804e+06	983332	948187	1.08475e+06	1.05036e+06	1.10892e+06
tr|A0A0G2JZV3|A0A0G2JZV3_RAT;tr|B0BN26|B0BN26_RAT;tr|G3V8G1|G3V8G1_RAT	2	2	72.56	0.222449	0.307106	1.7446	136550	ATP/GTP-binding protein 1 OS=Rattus norvegicus OX=10116 GN=Agtpbp1 PE=3 SV=1	23589.4	33692.9	42718.8	34746.9	51054.1	38308.8		13249.7	56725	54773.6	74587.8	90695.4	100953
P02688|MBP_RAT;tr|I7FKL4|I7FKL4_RAT	4	4	146.01	0.223037	0.30771	1.76858	21502.2	Myelin basic protein OS=Rattus norvegicus OX=10116 GN=Mbp PE=1 SV=3	6.26455e+06	5.87643e+06	3.1804e+06	3.81688e+06	901555	1.98062e+06		1.6042e+06	2.53348e+06	2.73427e+06	2.3513e+06	1.46056e+06	1.76713e+06
Q6PEB9|CC127_RAT;tr|G3V7Q3|G3V7Q3_RAT	1	1	36.7	0.223265	0.307754	1.49322	30469.9	Coiled-coil domain-containing protein 127 OS=Rattus norvegicus OX=10116 GN=Ccdc127 PE=2 SV=2	5305.18	12770.8	42621.6	32839.2	30693.9	12061.1		13794.9	16136.7	50927.7	38259.8	43287.4	41107.5
O54701|NCKX2_RAT	2	2	84.22	0.22347	0.307754	1.50989	74656.7	Sodium/potassium/calcium exchanger 2 OS=Rattus norvegicus OX=10116 GN=Slc24a2 PE=1 SV=1	599549	243333	228686	215531	251113	112166		173507	177061	159036	145995	218571	218874
tr|D4A9G3|D4A9G3_RAT	1	1	34.91	0.223614	0.307754	1.16456	19419.4	TNF alpha-induced protein 8 OS=Rattus norvegicus OX=10116 GN=Tnfaip8 PE=4 SV=1	53516.8	51730.9	95859.2	63938.3	89407.5	70791.6		77680.2	101503	89578.8	73543.8	91634	61280.9
Q9Z0J8|NEGR1_RAT	11	11	534.62	0.223671	0.307754	1.20897	37858.1	Neuronal growth regulator 1 OS=Rattus norvegicus OX=10116 GN=Negr1 PE=1 SV=1	4.10847e+06	3.7735e+06	3.41168e+06	3.87745e+06	3.65621e+06	5.3583e+06		5.16613e+06	3.46151e+06	3.64587e+06	7.41366e+06	4.56752e+06	4.98511e+06
Q6PST4|ATLA1_RAT	21	20	1094.67	0.224238	0.30832	1.14768	63375.4	Atlastin-1 OS=Rattus norvegicus OX=10116 GN=Atl1 PE=1 SV=1	3.33099e+06	3.48622e+06	3.6866e+06	2.94786e+06	3.40766e+06	2.26161e+06		4.01061e+06	2.95472e+06	4.21061e+06	2.77583e+06	3.72418e+06	4.26876e+06
tr|F1LMA4|F1LMA4_RAT	8	1	317.35	0.224534	0.30832	1.21284	75709.1	G protein-coupled receptor kinase OS=Rattus norvegicus OX=10116 GN=Grk2 PE=1 SV=2	66806.8	63257.5	76155	58340	82350.6	85726.9		75702.9	78102.5	59357.5	93379.6	80972.9	137205
P26817|ARBK1_RAT	8	1	296.25	0.224534	0.30832	1.21284	79784.9	Beta-adrenergic receptor kinase 1 OS=Rattus norvegicus OX=10116 GN=Grk2 PE=1 SV=1	197051	186582	224624	172078	242898	252857		223291	230368	175079	275429	238835	404694
P55260|ANXA4_RAT;tr|Q5U362|Q5U362_RAT	2	2	81.76	0.224881	0.308589	1.25874	35848.7	Annexin A4 OS=Rattus norvegicus OX=10116 GN=Anxa4 PE=1 SV=3	492935	326025	223294	378586	278655	198881		241376	256631	226666	220815	265851	296811
Q5BJU7|WASF1_RAT	14	12	598.17	0.225116	0.308705	1.06341	61515.1	Wiskott-Aldrich syndrome protein family member 1 OS=Rattus norvegicus OX=10116 GN=Wasf1 PE=1 SV=1	1.58245e+06	1.24981e+06	1.26052e+06	1.28943e+06	1.43161e+06	1.28675e+06		1.20362e+06	1.29132e+06	1.14855e+06	1.29784e+06	1.31863e+06	1.35755e+06
M0R8U1|DYH5_RAT	1	1	28.62	0.225364	0.308838	1.28958	395934	Dynein axonemal heavy chain 5 (Fragment) OS=Rattus norvegicus OX=10116 GN=Dnah5 PE=1 SV=1	43775.3	35775.9	30711.5	70592.5	65135.8	71634.8		57872.4	55261.4	115466	56549.8	46473.4	77979.7
tr|A0A0G2JY73|A0A0G2JY73_RAT;tr|D4A554|D4A554_RAT	3	2	116.38	0.226281	0.309887	1.15488	179115	Eukaryotic translation initiation factor 4 gamma, 3 OS=Rattus norvegicus OX=10116 GN=Eif4g3 PE=1 SV=1	44791.4	75298.4	76932	55318.3	51607.6	44883.5		70054.4	50653.2	57380.9	70973.6	81236.5	72561.1
P69735|RB3GP_RAT;tr|A0A0G2JXA1|A0A0G2JXA1_RAT;tr|F1LP59|F1LP59_RAT	1	1	31.44	0.226487	0.309928	1.04516	86586.8	Rab3 GTPase-activating protein catalytic subunit (Fragments) OS=Rattus norvegicus OX=10116 GN=Rab3gap1 PE=1 SV=2	234.481	5429.45	4865.14	6166.15	15039.3	61165.9		6898.43	17656.1	18647.2	16286.3	19485.1	18122.6
Q68G38|TOR1A_RAT	1	1	47.01	0.226614	0.309928	1.30669	37949	Torsin-1A OS=Rattus norvegicus OX=10116 GN=Tor1a PE=1 SV=1	1.19279e+06	734895	760733	739195	634541	362111		579360	555609	411139	593506	592486	653755
[truncated: 1,767 more rows]

## Sheet: 2 Uni peptides 1.5FC p<0.05
Accession	Peptide count	Unique peptides	Confidence score	Anova (p)	q Value	Max fold change	Mass	Description	S1	S2	S3	S4	S5	S6	SAL-AVG	M1	M2	M3	M4	M5	M6	MID-AVG	FC(M/S)	T-Test
[truncated: 433 more rows]
