# Supplementary material for: Decoding the Synaptic Proteome with Long-Term Exposure to Midazolam during Early Development
Source: Int J Mol Sci. 2022 Apr 8;23(8):4137. doi: 10.3390/ijms23084137 (PMC9027542; doi:10.3390/ijms23084137)
Supplement: Supplementary file 1 [file ijms-23-04137-s001.zip › Table S2.xlsx]

## Sheet: Sheet1
Biological Process
ID	Term	Ontology Source	Term PValue	Term PValue Corrected with Benjamini-Hochberg	Group PValue	Group PValue Corrected with Benjamini-Hochberg	GOLevels	GOGroups	% Associated Genes	Nr. Genes	Associated Genes Found
GO:0048278	vesicle docking	GO_BiologicalProcess-EBI-UniProt-GOA_20.05.2019_00h00	0.0016784	0.0025176	0.0016784	0.00302111	[4, 5]	Group0	6.77966	4	[Ndrg4, Nrxn1, Scfd1, Uso1]
GO:0006637	acyl-CoA metabolic process	GO_BiologicalProcess-EBI-UniProt-GOA_20.05.2019_00h00	0.00654774	0.0069329	0.00654774	0.00841853	[4, 5, 6, 7, 8, 9, 10]	Group1	4.65116	4	[Dbi, Mpc2, Mvd, Ogdhl]
GO:0008652	cellular amino acid biosynthetic process	GO_BiologicalProcess-EBI-UniProt-GOA_20.05.2019_00h00	0.00030147	0.000775209	0.00030147	0.000678308	[4, 5, 6, 7]	Group2	7.35294	5	[Ass1, Bcat1, Gad1, Oat, Srr]
GO:0021954	central nervous system neuron development	GO_BiologicalProcess-EBI-UniProt-GOA_20.05.2019_00h00	3.95322e-05	0.000142316	3.95322e-05	0.000118597	[5, 6, 7, 8, 9, 10]	Group3	8.21918	6	[Cdh11, Dcx, Hsp90ab1, Ogdhl, Pafah1b1, Prkca]
GO:0043393	regulation of protein binding	GO_BiologicalProcess-EBI-UniProt-GOA_20.05.2019_00h00	1.9129e-05	0.000114774	1.9129e-05	8.60803e-05	[4]	Group4	4.60829	10	[Actr3, Add1, Crmp1, Hip1r, Hsp90ab1, Map1lc3b, Mapk8, Pin1, Ran, Rpl11]
GO:0032092	positive regulation of protein binding	GO_BiologicalProcess-EBI-UniProt-GOA_20.05.2019_00h00	2.82171e-06	5.07909e-05	1.9129e-05	8.60803e-05	[5]	Group4	7.84314	8	[Actr3, Add1, Hip1r, Hsp90ab1, Map1lc3b, Pin1, Ran, Rpl11]
GO:0006165	nucleoside diphosphate phosphorylation	GO_BiologicalProcess-EBI-UniProt-GOA_20.05.2019_00h00	0.0102908	0.0102908	0.0121879	0.0121879	[6, 7, 8]	Group5	4.08163	4	[Ak4, Gapdh, Ogdhl, Pfkl]
GO:0046031	ADP metabolic process	GO_BiologicalProcess-EBI-UniProt-GOA_20.05.2019_00h00	0.00654774	0.0069329	0.0121879	0.0121879	[7, 8, 9, 10]	Group5	4.65116	4	[Ak4, Gapdh, Ogdhl, Pfkl]
GO:0003300	cardiac muscle hypertrophy	GO_BiologicalProcess-EBI-UniProt-GOA_20.05.2019_00h00	0.00190594	0.00263899	0.00190594	0.00285891	[6]	Group6	4.90196	5	[Camk2d, Pin1, Ppp3ca, Prkca, Twf1]
GO:0010613	positive regulation of cardiac muscle hypertrophy	GO_BiologicalProcess-EBI-UniProt-GOA_20.05.2019_00h00	2.31016e-05	0.000103957	0.00190594	0.00285891	[4, 5, 6, 7, 8]	Group6	12.5	5	[Camk2d, Pin1, Ppp3ca, Prkca, Twf1]
GO:0022900	electron transport chain	GO_BiologicalProcess-EBI-UniProt-GOA_20.05.2019_00h00	0.00126174	0.00252349	1.38186e-05	0.000124368	[3, 4]	Group7	4.34783	6	[Cox4i1, Cox5b, Cox6c, Etfb, Ndufa5, Sdha]
GO:0045333	cellular respiration	GO_BiologicalProcess-EBI-UniProt-GOA_20.05.2019_00h00	6.02536e-05	0.000180761	1.38186e-05	0.000124368	[4, 5]	Group7	5.16129	8	[Cox4i1, Cox5b, Idh3B, Idh3g, Mdh1, Ndufa5, Ogdhl, Sdha]
GO:0022904	respiratory electron transport chain	GO_BiologicalProcess-EBI-UniProt-GOA_20.05.2019_00h00	0.00553749	0.00622967	1.38186e-05	0.000124368	[4, 5, 6]	Group7	4.87805	4	[Cox4i1, Cox5b, Ndufa5, Sdha]
GO:0006099	tricarboxylic acid cycle	GO_BiologicalProcess-EBI-UniProt-GOA_20.05.2019_00h00	5.36306e-06	4.82676e-05	1.38186e-05	0.000124368	[3, 6, 7]	Group7	16.6667	5	[Idh3B, Idh3g, Mdh1, Ogdhl, Sdha]
GO:1902904	negative regulation of supramolecular fiber organization	GO_BiologicalProcess-EBI-UniProt-GOA_20.05.2019_00h00	0.0013585	0.0024453	0.00996266	0.011208	[4, 5, 6]	Group8	4.28571	6	[Add1, Capzb, Clasp2, Hip1r, Tmod2, Twf1]
GO:0051261	protein depolymerization	GO_BiologicalProcess-EBI-UniProt-GOA_20.05.2019_00h00	0.00297851	0.00357422	0.00996266	0.011208	[6]	Group8	4.42478	5	[Add1, Capzb, Clasp2, Tmod2, Twf1]
GO:0051494	negative regulation of cytoskeleton organization	GO_BiologicalProcess-EBI-UniProt-GOA_20.05.2019_00h00	0.00162521	0.00265943	0.00996266	0.011208	[5, 6, 7]	Group8	4.13793	6	[Add1, Capzb, Clasp2, Hip1r, Tmod2, Twf1]
GO:1901880	negative regulation of protein depolymerization	GO_BiologicalProcess-EBI-UniProt-GOA_20.05.2019_00h00	0.000345222	0.00077675	0.00996266	0.011208	[5, 6, 7, 8]	Group8	7.14286	5	[Add1, Capzb, Clasp2, Tmod2, Twf1]
GO:0030833	regulation of actin filament polymerization	GO_BiologicalProcess-EBI-UniProt-GOA_20.05.2019_00h00	0.00193	0.00248143	0.00996266	0.011208	[5, 6, 7, 8, 9, 10]	Group8	4	6	[Actr3, Add1, Capzb, Hip1r, Tmod2, Twf1]
Molecular Function
ID	Term	Ontology Source	Term PValue	Term PValue Corrected with Benjamini-Hochberg	Group PValue	Group PValue Corrected with Benjamini-Hochberg	GOLevels	GOGroups	% Associated Genes	Nr. Genes	Associated Genes Found
GO:0015108	chloride transmembrane transporter activity	GO_MolecularFunction-EBI-UniProt-GOA_20.05.2019_00h00	0.0181312	0.0181312	0.0181312	0.0181312	[5, 6]	Group0	3.50877	4	[Clcn4, Gabra2, Slc12a5, Ttyh1]
GO:0030170	pyridoxal phosphate binding	GO_MolecularFunction-EBI-UniProt-GOA_20.05.2019_00h00	0.00147358	0.00442074	0.00147358	0.00294716	[4, 5]	Group1	7.14286	4	[Gad1, Gad2, Oat, Srr]
GO:0004129	cytochrome-c oxidase activity	GO_MolecularFunction-EBI-UniProt-GOA_20.05.2019_00h00	0.00185279	0.00277919	0.00248243	0.00330991	[4, 5, 7, 8]	Group2	10.7143	3	[Cox4i1, Cox5b, Cox6c]
GO:0015078	proton transmembrane transporter activity	GO_MolecularFunction-EBI-UniProt-GOA_20.05.2019_00h00	0.00248243	0.00297892	0.00248243	0.00330991	[6, 7]	Group2	3.87097	6	[Clcn4, Cox4i1, Cox5b, Cox6c, Letm1, Slc2a6]
GO:0003779	actin binding	GO_MolecularFunction-EBI-UniProt-GOA_20.05.2019_00h00	0.000212453	0.00127472	0.000212453	0.000849813	[4]	Group3	3.00752	12	[Actr3, Adcy8, Add1, Capzb, Crmp1, Daam1, Hip1r, Lcp1, Msn, Tmod2, Twf1, Ywhag]
GO:0051015	actin filament binding	GO_MolecularFunction-EBI-UniProt-GOA_20.05.2019_00h00	0.00154907	0.00309813	0.000212453	0.000849813	[3, 5]	Group3	3.64583	7	[Actr3, Add1, Capzb, Crmp1, Hip1r, Lcp1, Twf1]
